# Supplementary material for: DNA defects, epigenetics, and gene expression in cancer-adjacent breast: a study from The Cancer Genome Atlas
Source: NPJ Breast Cancer. 2016 May 4;2:16007–. doi: 10.1038/npjbcancer.2016.7 (PMC5515343; doi:10.1038/npjbcancer.2016.7)
Supplement: Supplementary Table 1 [file npjbcancer20167-s2.xls]

## Sheet: Supplementaltable1.20150811
Supplemental Table 1. Sample Characteristic and classifications.
bcr_patient_barcode	RNASeq Call	MicroarrayCall	Any Call of Tumor Features in Normal	4 Class - Alteration and Active Call	Exome Seq Calla	RNAseq Callb	CNV Triplet Callc	CNV Doublet Calld	DNA Methylation Statuse	Pathology re-review	Pathology Findings	Percent Fat	Percent Stroma	Percent Epithelium	mRNA Active	miRNA tumVnorm	miRNA Clusters	Tumor clincial HER2 Status	Tumor Clinical ER status	Tumor Clincial PR Status	OS months 10yr	OS event 10yr	Tumor Size	Node Status	Met status	Tumor Stage Simple	age at diagnosis	Tumor Histologic Diagnosis	Adjacent Normal Tissue Initial Weight (mg)	Tumor Subtype	Figure 1F samples	Figure 3 cases use for Survival analysis
TCGA-BH-A1EW	LumA	LumA	YES	YES-Inactive	NA	Yes	NA	Small	Tumor Contamination	Yes	No evidence of tumor	91.8045	3.06309	5.13236	Inactive	normal	1	Negative	Negative	Negative	56.4667	1	T2	N1	M0	Stage II	38	Invasive ductal carcioma	1030	LumA	yes	no
TCGA-BH-A0DQ	LumA	Normal	YES	YES-Inactive	None	Yes	No	NA	Field Effect	Yes	No evidence of tumor	32.9997	50.2056	16.7947	Inactive	normal	1	Negative	Positive	Positive	3.26667	0	T2	N1	M0	Stage II	42	Invasive ductal carcioma	100	LumA	yes	yes
TCGA-BH-A0BV	Normal	Normal	NO	NO-Inactive	None	No	No	NA	NA	Yes	No evidence of tumor	66.0051	25.6131	8.38183	Inactive	normal	1	Negative	Positive	Positive	50.6333	0	T2	N1	M0	Stage II	78	Invasive ductal carcioma	200	LumA	yes	yes
TCGA-BH-A0B7	Normal	Normal	YES	YES-Inactive	None	No	No	NA	Tumor Contamination	Yes	No evidence of tumor	69.5373	12.1269	18.3358	Inactive	normal	1	Positive	Positive	Positive	57.7667	0	T2	N1	M0	Stage II	42	Invasive ductal carcioma	930	Her2	yes	yes
TCGA-BH-A0BW	Normal	Normal	YES	YES-Inactive	Moderate	Yes	No	NA	Tumor Contamination	Yes	No evidence of tumor	79.9695	11.3392	8.69134	Inactive	normal	1	Negative	Negative	Negative	11.8333	0	T1	N0	M0	Stage I	71	Invasive ductal carcioma	240	Basal	yes	no
TCGA-BH-A0B3	Normal	Normal	NO	NO-Inactive	None	No	No	NA	NO	Yes	No evidence of tumor	78.8104	20.6345	0.555137	Inactive	normal	1	Negative	Negative	Negative	40.1	0	T2	N1	M0	Stage II	53	Invasive ductal carcioma	160	Basal	yes	no
TCGA-BH-A0H5	Normal	Normal	YES	YES-Inactive	None	No	No	NA	Tumor Contamination	Yes	inconclusive	90.3896	4.68378	4.92664	Inactive	normal	1	Negative	Positive	Positive	36	0	T1	N0	M0	Stage I	45	Mixed invasive carcinoma with ductal and lobular features	620	LumA	yes	yes
TCGA-E2-A153	Normal	Basal	YES	YES-Inactive	None	No	No	NA	Field Effect	Yes	No evidence of tumor	48.4338	31.6152	19.9509	Inactive	normal	1	Negative	Positive	Positive	23.5667	0	T1	N1	M0	Stage II	51	Other	250	LumA	yes	yes
TCGA-BH-A0DL	Normal	Normal	YES	YES-Inactive	Low	Yes	No	NA	Field Effect	Yes	No evidence of tumor	71.978	14.0871	13.9349	Inactive	normal	1	Negative	Positive	Negative	48.9	0	T2	N0	M0	Stage II	64	nvasive ductal carcinoma with focal metaplastic (squamous) features and apocrine features	100	Basal	yes	yes
TCGA-A7-A0CE	NA	Normal	YES	NA	None	Yes	Small	NA	NA	Yes	inconclusive	57.4116	19.1804	23.4081	NA	normal	1	Negative	Negative	Negative	35.8	0	T2	N0	M0	Stage II	57	Invasive ductal carcioma	290	Basal	yes	no
TCGA-BH-A0BC	Normal	Normal	YES	YES-Inactive	None	No	Small	NA	Field Effect	Yes	No evidence of tumor	40.0007	35.6571	24.3422	Inactive	normal	1	Negative	Positive	Positive	32.4667	0	T2	N3	M0	Stage III	60	Mixed invasive carcinoma with ductal and lobular features	200	LumA	yes	yes
TCGA-BH-A0H7	Normal	Normal	YES	YES-Inactive	High	Yes	Yes	NA	Tumor Contamination	Yes	positive	82.4535	15.2215	2.32506	Inactive	normal	1	Negative	Positive	Positive	23.4	0	T1	N2	M0	Stage III	65	Invasive ductal carcioma	380	LumA	yes	yes
TCGA-BH-A0DZ	NA	Normal	YES	NA	Low	No	Yes	NA	NA	Yes	No evidence of tumor	62.2799	35.481	2.23906	NA	normal	1	Positive	Positive	Positive	16.5	0	T2	N1	M0	Stage II	43	Invasive ductal carcioma	120	LumA	yes	no
TCGA-BH-A18N	Normal	Normal	NO	NO-Active	NA	No	NA	No	NO	Yes	No evidence of tumor	85.9473	8.96087	5.09179	Active	normal	1	Negative	Positive	Positive	38.2667	1	T2	N1	M0	Stage II	88	Invasive ductal carcioma	590	LumA	yes	yes
TCGA-BH-A0DO	Normal	Normal	YES	YES-Inactive	NA	No	NA	No	Field Effect	Yes	No evidence of tumor	64.7369	23.0128	12.2503	Inactive	normal	1	Negative	Positive	Positive	17.5	0	T1	N0	M0	Stage I	78	Invasive ductal carcioma	130	LumA	yes	yes
TCGA-BH-A18J	Normal	Normal	NO	NO-Inactive	NA	No	NA	No	NO	Yes	No evidence of tumor	81.5203	8.42625	10.0534	Inactive	normal	1	Negative	Positive	Positive	20.4	1	T4	N2	M1	Stage IV	56	Invasive ductal carcioma	230	LumA	yes	no
TCGA-BH-A0AU	Normal	Normal	NO	NO-Inactive	NA	No	NA	No	NO	Yes	No evidence of tumor	55.4405	36.3963	8.16325	Inactive	normal	1	Positive	Positive	Positive	24.8667	0	T2	N0	M0	Stage II	45	Invasive ductal carcioma	200	LumB	yes	yes
TCGA-BH-A0BQ	Normal	Normal	YES	YES-Inactive	None	No	NA	No	Tumor Contamination	Yes	No evidence of tumor	67.5776	14.6034	17.819	Inactive	normal	1	Positive	Positive	Positive	27.5667	0	T1	N0	M0	Stage I	39	Invasive ductal carcioma	340	LumA	yes	yes
TCGA-BH-A0DT	Normal	Normal	YES	YES-Inactive	NA	No	NA	No	Field Effect	Yes	No evidence of tumor	68.9607	17.5316	13.5076	Inactive	normal	1	Negative	Positive	Positive	39	0	T1	N1	M0	Stage II	41	Invasive ductal carcioma	250	LumA	yes	yes
TCGA-BH-A18U	Normal	Normal	NO	NO-Inactive	NA	No	NA	No	NO	Yes	No evidence of tumor	65.6373	22.0916	12.2711	Inactive	tumor-like	1	Positive	Positive	Positive	52.1	1	T2	N2	M0	Stage III	72	Invasive ductal carcioma	230	LumB	yes	yes
TCGA-BH-A0BS	Normal	Normal	YES	YES-Inactive	NA	Yes	NA	No	NO	Yes	No evidence of tumor	56.7921	36.1154	7.09255	Inactive	normal	1	Negative	Positive	Positive	54.7	0	T3	N1	M0	Stage III	55	Invasive ductal carcioma	200	LumA	yes	yes
TCGA-BH-A18Q	Normal	Normal	NO	NO-Inactive	NA	No	NA	No	NO	Yes	No evidence of tumor	90.1919	6.62263	3.18551	Inactive	normal	1	Positive	Negative	Negative	56.4	1	T2	N1	M0	Stage II	56	Invasive ductal carcioma	510	Basal	yes	no
TCGA-BH-A18R	Normal	Normal	NO	NO-Active	NA	No	NA	No	NO	Yes	No evidence of tumor	82.6218	11.3151	6.06314	Active	normal	1	Positive	NA	Negative	38.0667	1	T2	N1	M0	Stage II	50	Invasive ductal carcioma	350	Her2	yes	no
TCGA-BH-A0C3	Normal	Normal	YES	YES-Inactive	NA	Yes	NA	No	NO	Yes	No evidence of tumor	49.5004	24.5177	25.982	Inactive	normal	1	Negative	Positive	Negative	48.8	0	T1	N0	M0	Stage I	47	Invasive lobular carcinoma	200	LumB	yes	yes
TCGA-BH-A1EU	Normal	Normal	YES	YES-Inactive	NA	No	NA	No	Field Effect	Yes	No evidence of tumor	81.3983	5.53913	13.0625	Inactive	normal	1	Negative	Positive	Positive	42.8667	1	T1	N0	M0	Stage I	83	Mixed invasive carcinoma with ductal and lobular features	240	LumA	yes	yes
TCGA-BH-A0DV	Normal	NA	YES	YES-Inactive	NA	No	NA	No	Tumor Contamination	Yes	No evidence of tumor	44.0779	50.5784	5.34371	Inactive	normal	1	Negative	Positive	Positive	45.8	0	T2	N2	M0	Stage III	54	Mixed invasive carcinoma with ductal and lobular features	200	LumA	yes	yes
TCGA-BH-A18S	Normal	Normal	NO	NO-Active	NA	No	NA	No	NO	Yes	No evidence of tumor	87.6553	6.64667	5.69803	Active	normal	1	Negative	Positive	Positive	66.9667	1	T1	N0	M0	Stage I	79	Mucinous Carcinoma	400	LumA	yes	yes
TCGA-BH-A18M	Normal	Normal	YES	YES-Active	NA	Yes	NA	No	Tumor Contamination	Yes	No evidence of tumor	77.019	18.0431	4.93796	Active	normal	1	Positive	Positive	Positive	73.5667	1	T3	N1	M0	Stage III	39	Other	310	LumA	yes	yes
TCGA-BH-A18K	Normal	Normal	NO	NO-Inactive	NA	No	NA	No	NO	Yes	No evidence of tumor	94.5605	1.74007	3.69946	Inactive	normal	1	Negative	Positive	Positive	92.1	1	T1	N0	M0	Stage I	46	Invasive ductal carcioma	170	LumA	yes	yes
TCGA-BH-A0DD	LumA	LumA	YES	YES-Active	NA	Yes	NA	Small	NA	Yes	No evidence of tumor	80.4246	11.6151	7.96024	Active	normal	2	Positive	Positive	Positive	46.4667	0	T2	N1	M0	Stage II	58	Invasive ductal carcioma	460	LumB	yes	yes
TCGA-BH-A18P	Normal	Normal	YES	YES-Active	NA	Yes	NA	NA	NO	Yes	No evidence of tumor	83.6107	7.9695	8.41977	Active	normal	2	Positive	Positive	Negative	30.7	1	T1	N0	M0	Stage I	60	Mixed invasive carcinoma with ductal and lobular features	520	Her2	yes	yes
TCGA-E2-A1BC	NA	Normal	YES	NA	None	No	NA	NA	Field Effect	Yes	No evidence of tumor	86.9423	2.33601	10.7217	NA	normal	2	Negative	Positive	Positive	16.7	0	T1	N0	M0	Stage I	63	Mixed invasive carcinoma with ductal and lobular features	260	LumA	yes	no
TCGA-A7-A13E	Normal	Normal	NO	NO-Active	NA	NA	No	NA	NO	Yes	No evidence of tumor	86.0162	7.23587	6.74789	Active	normal	2	Negative	Positive	Negative	20.4667	1	T2	N1	NA	Stage II	62	Invasive ductal carcioma	770	Basal	yes	yes
TCGA-A7-A0D9	Normal	Normal	YES	YES-Active	Low	No	No	NA	Field Effect	Yes	No evidence of tumor	79.1421	11.6391	9.21882	Active	normal	2	Negative	Positive	Negative	37.9667	0	T2	N0	M0	Stage II	37	Invasive ductal carcioma	1830	LumA	yes	yes
TCGA-A7-A0DB	Normal	Normal	YES	YES-Active	None	No	Small	NA	NA	Yes	No evidence of tumor	88.656	4.76026	6.58378	Active	normal	2	Negative	Positive	Positive	33.5667	0	T2	N0	M0	Stage II	56	Invasive ductal carcioma	400	LumA	yes	yes
TCGA-E2-A15M	Normal	Normal	YES	YES-Active	Moderate	Yes	Small	NA	Field Effect	Yes	No evidence of tumor	81.3939	5.79626	12.8098	Active	normal	2	Negative	Positive	Positive	11.2	1	T2	N0	M0	Stage II	66	Invasive lobular carcinoma	160	LumA	yes	yes
TCGA-A7-A13F	Normal	Normal	YES	YES-Active	None	No	Small	NA	Field Effect	Yes	No evidence of tumor	77.6268	11.3569	11.0163	Active	normal	2	Negative	Positive	Positive	12.9	0	T3	N1	M0	Stage III	44	Mixed invasive carcinoma with ductal and lobular features	960	LumB	yes	yes
TCGA-E2-A15I	Normal	Normal	YES	YES-Active	NA	No	Small	NA	NO	Yes	No evidence of tumor	88.7615	4.6398	6.59867	Active	normal	2	Negative	Positive	Positive	17.6667	0	T2	N0	M0	Stage II	44	Other	230	LumA	yes	yes
TCGA-E2-A158	Normal	Normal	YES	YES-Active	High	Yes	Yes	NA	NO	Yes	inconclusive	98.6732	0.705895	0.620936	Active	normal	2	Negative	Negative	Negative	15	0	T1	N1	M0	Stage II	43	Invasive ductal carcioma	170	Basal	yes	no
TCGA-BH-A1ET	Normal	Normal	NO	NO-Active	NA	No	NA	No	NO	Yes	No evidence of tumor	76.2064	8.36745	15.4261	Active	normal	2	Negative	Positive	Positive	84	1	T1	N0	M0	Stage I	55	Invasive ductal carcioma	380	LumA	yes	yes
TCGA-BH-A1F0	Normal	Normal	YES	YES-Active	NA	No	NA	No	Tumor Contamination	Yes	No evidence of tumor	90.8067	6.20335	2.98993	Active	normal	2	Negative	Negative	NA	26.1667	1	T1	N1	M0	Stage II	80	Invasive ductal carcioma	180	Basal	yes	no
TCGA-BH-A0B5	LumA	Normal	YES	YES-Active	NA	Yes	NA	No	NA	Yes	No evidence of tumor	88.5206	4.51099	6.96842	Active	normal	2	Negative	Positive	Positive	49.0333	0	T2	N2	M0	Stage III	40	Invasive lobular carcinoma	600	LumA	yes	yes
TCGA-BH-A18L	Normal	Normal	NO	NO-Active	NA	No	NA	No	NO	Yes	No evidence of tumor	85.6275	6.71521	7.65727	Active	normal	2	Negative	Positive	Positive	27.0333	1	T3	N1	M0	Stage III	50	Mixed invasive carcinoma with ductal and lobular features	530	LumB	yes	yes
TCGA-BH-A0BZ	Normal	Normal	YES	YES-Active	NA	Yes	NA	No	Field Effect	Yes	No evidence of tumor	96.431	2.74927	0.819703	Active	normal	2	Negative	Positive	Positive	49.7333	0	T3	N1	M0	Stage III	59	Invasive carcinoma, with micropapillary features vs. retraction artifact	620	LumB	yes	yes
TCGA-BH-A1EO	LumA	Normal	YES	YES-Active	NA	No	NA	No	Field Effect	Yes	No evidence of tumor	84.9997	10.3706	4.62974	Active	normal	2	Negative	Positive	Positive	93.2667	1	T1	N1	M0	Stage II	68	Other	250	LumA	yes	yes
TCGA-BH-A0B8	Normal	Normal	NO	NO-Active	None	No	NA	NA	NO	Yes	No evidence of tumor	98.6948	0.783851	0.521351	Active	NA	NA	Negative	Positive	Positive	52.3	0	T1	N0	M0	Stage I	64	Invasive ductal carcioma	400	LumA	yes	yes
TCGA-BH-A0BM	Normal	Normal	NO	NO-Inactive	None	No	No	NA	NO	Yes	No evidence of tumor	66.8279	28.6388	4.53332	Inactive	NA	NA	Negative	Positive	Negative	62.5333	0	T2	N1	M0	Stage II	54	Mixed invasive carcinoma with ductal and lobular features	100	LumA	yes	yes
TCGA-BH-A0DH	Normal	Normal	YES	YES-Inactive	Moderate	Yes	No	NA	Tumor Contamination	Yes	No evidence of tumor	67.5336	25.1656	7.30086	Inactive	NA	NA	Negative	Positive	Positive	38.5333	0	T2	N1	M0	Stage II	63	Invasive carcinoma with ductal and micropapillary features	280	LumA	yes	yes
TCGA-A7-A0CH	NA	Normal	YES	NA	High	Yes	Small	NA	NA	Yes	No evidence of tumor	75.9037	15.7781	8.31813	NA	NA	NA	NA	NA	NA	35.9667	0	T2	N0	M0	Stage II	79	Invasive ductal carcioma	390	LumA	yes	no
TCGA-BH-A18V	Normal	Normal	YES	YES-Inactive	NA	Yes	NA	No	NO	Yes	No evidence of tumor	83.2296	12.7647	4.00576	Inactive	NA	NA	Negative	Negative	Negative	51.8667	1	T2	N1	M0	Stage II	48	Invasive ductal carcioma	450	Basal	yes	no
TCGA-BH-A1FN	Normal	NA	YES	YES-Inactive	NA	No	NA	Small	NO	NA	NA	NA	NA	NA	Inactive	normal	1	NA	Positive	Positive	73.0667	1	T2	N0	M0	Stage II	34	Invasive ductal carcioma	[Not Available]	LumB	no	yes
TCGA-AC-A23H	Normal	NA	NO	NO-Inactive	NA	NA	NA	NA	NO	NA	NA	NA	NA	NA	Inactive	normal	1	Positive	Positive	Negative	5.8	1	T2	NA	M0	Stage II	90	Invasive ductal carcioma	70	Her2	no	yes
TCGA-E9-A1N6	Normal	NA	YES	YES-Inactive	NA	NA	NA	NA	Field Effect	NA	NA	NA	NA	NA	Inactive	normal	1	Positive	Positive	Positive	13.6667	0	T2	N1	M0	Stage II	52	Invasive ductal carcioma	670	LumB	no	yes
TCGA-E9-A1N4	Normal	NA	YES	YES-Inactive	NA	Yes	NA	NA	NO	NA	NA	NA	NA	NA	Inactive	normal	1	Positive	Positive	Positive	19.4667	0	T2	N2	M0	Stage III	41	Invasive ductal carcioma	340	LumA	no	yes
TCGA-E9-A1N5	Normal	NA	YES	YES-Inactive	NA	Yes	NA	NA	Field Effect	NA	NA	NA	NA	NA	Inactive	tumor-like	1	Positive	Positive	Positive	37.3333	0	T2	N1	M0	Stage II	45	Invasive ductal carcioma	[Not Available]	LumA	no	yes
TCGA-BH-A1FB	Normal	NA	YES	YES-Inactive	NA	NA	NA	NA	Tumor Contamination	NA	NA	NA	NA	NA	Inactive	normal	1	Negative	Positive	Positive	120	0	T2	N1	M0	Stage II	60	Invasive ductal carcioma	320	LumA	no	yes
TCGA-E9-A1N9	Normal	NA	NO	NO-Inactive	NA	No	NA	NA	NA	NA	NA	NA	NA	NA	Inactive	normal	1	Positive	Negative	Positive	13.3	0	T2	N0	M0	Stage II	58	Invasive ductal carcioma	1190	Basal	no	no
TCGA-E2-A1L7	Normal	NA	YES	YES-Inactive	NA	Yes	NA	NA	Tumor Contamination	NA	NA	NA	NA	NA	Inactive	normal	1	Negative	Negative	Negative	27.8	0	T2	N2	M0	Stage III	40	Invasive ductal carcioma	280	LumB	no	no
TCGA-AC-A2FM	NA	NA	NO	NA	NA	NA	NA	NA	NO	NA	NA	NA	NA	NA	NA	tumor-like	1	NA	NA	NA	26.4	1	T2	N1	M0	Stage II	87	Mixed invasive carcinoma with ductal and lobular features	220	LumA	no	no
TCGA-GI-A2C9	Normal	NA	NO	NO-Active	NA	NA	NA	NA	NA	NA	NA	NA	NA	NA	Active	normal	1	Negative	Negative	Negative	111.4	0	T3	N0	NA	Stage II	58	Other	120	Basal	no	no
TCGA-BH-A0DK	LumA	LumA	YES	YES-Inactive	None	No	No	NA	Field Effect	NA	NA	NA	NA	NA	Inactive	normal	1	Negative	Positive	Positive	14.1	0	T2	N0	M0	Stage II	49	Invasive ductal carcioma	550	LumA	no	yes
TCGA-BH-A0E1	Normal	Normal	NO	NO-Inactive	None	No	No	NA	NO	NA	NA	NA	NA	NA	Inactive	normal	1	Negative	Positive	Positive	15.9	0	T2	N1	M0	Stage II	52	Invasive ductal carcioma	500	LumA	no	yes
TCGA-BH-A0BJ	Normal	Normal	YES	YES-Inactive	None	No	No	NA	Field Effect	NA	NA	NA	NA	NA	Inactive	normal	1	Negative	Positive	Positive	22	0	T2	N1	M0	Stage II	41	Invasive ductal carcioma	200	LumA	no	yes
TCGA-BH-A0C0	Normal	Normal	YES	YES-Inactive	None	Yes	No	NA	NO	NA	NA	NA	NA	NA	Inactive	normal	1	Positive	Positive	Positive	42.3333	0	T1	N1	M0	Stage II	62	Invasive ductal carcioma	330	LumB	no	yes
TCGA-BH-A0HK	Normal	Normal	NO	NO-Inactive	None	No	No	NA	NO	NA	NA	NA	NA	NA	Inactive	normal	1	Negative	Positive	Negative	5.93333	0	T2	N1	M0	Stage II	81	Invasive lobular carcinoma	240	LumA	no	yes
TCGA-BH-A0DP	Normal	Normal	YES	YES-Inactive	None	No	No	NA	Tumor Contamination	NA	NA	NA	NA	NA	Inactive	tumor-like	1	Negative	Positive	Positive	15.8667	0	T3	N0	M0	Stage II	60	Invasive lobular carcinoma	290	LumA	no	yes
TCGA-BH-A0AY	Normal	Normal	YES	YES-Active	None	No	Small	NA	NA	NA	NA	NA	NA	NA	Active	normal	1	Negative	Positive	Positive	25.9	0	T2	N0	M0	Stage II	62	Invasive ductal carcioma	360	LumA	no	yes
TCGA-BH-A1FH	Normal	NA	YES	YES-Active	NA	No	NA	No	Field Effect	NA	NA	NA	NA	NA	Active	normal	1	NA	Positive	Negative	37.4333	1	T2	N1	M1	Stage IV	47	Invasive ductal carcioma	280	LumA	no	no
TCGA-BH-A1EV	Normal	NA	YES	YES-Inactive	NA	Yes	NA	No	NO	NA	NA	NA	NA	NA	Inactive	normal	1	Positive	Positive	Positive	12.1667	1	T3	N1	M0	Stage III	45	Invasive ductal carcioma	580	Her2	no	yes
TCGA-BH-A0DG	Normal	NA	YES	YES-Inactive	NA	Yes	NA	No	Field Effect	NA	NA	NA	NA	NA	Inactive	normal	1	Negative	Positive	Negative	23.7667	0	T2	N0	M0	Stage II	30	Invasive ductal carcioma	470	LumA	no	yes
TCGA-BH-A0AZ	Normal	NA	YES	YES-Inactive	NA	Yes	NA	No	Field Effect	NA	NA	NA	NA	NA	Inactive	normal	1	Negative	Positive	Positive	28.9	0	T3	N1	M0	Stage III	47	Invasive ductal carcioma	210	LumA	no	yes
TCGA-BH-A1FM	Normal	NA	YES	YES-Inactive	NA	Yes	NA	No	NO	NA	NA	NA	NA	NA	Inactive	normal	1	NA	Positive	Negative	46.2667	1	T2	N2	M0	Stage III	44	Invasive ductal carcioma	210	LumB	no	yes
TCGA-BH-A0HA	Normal	Normal	YES	YES-Inactive	NA	Yes	NA	No	NO	NA	NA	NA	NA	NA	Inactive	normal	1	Negative	Positive	Positive	53.7	0	T1	N0	M0	Stage I	31	Invasive ductal carcioma	340	LumA	no	yes
TCGA-BH-A1FE	Normal	NA	YES	YES-Inactive	NA	Yes	NA	No	Field Effect	NA	NA	NA	NA	NA	Inactive	normal	1	NA	Positive	Positive	75.7667	1	T2	N1	M0	Stage II	31	Invasive ductal carcioma	520	LumA	no	yes
TCGA-BH-A1FG	Normal	NA	YES	YES-Inactive	NA	Yes	NA	No	NO	NA	NA	NA	NA	NA	Inactive	normal	1	Negative	Positive	Positive	120	0	T1	NA	M0	Stage I	88	Invasive ductal carcioma	70	LumA	no	yes
TCGA-E2-A1LB	Normal	NA	YES	YES-Inactive	NA	Yes	NA	No	NO	NA	NA	NA	NA	NA	Inactive	tumor-like	1	Positive	Negative	Negative	41.0333	0	T2	N1	M0	Stage II	41	Invasive ductal carcioma	150	Her2	no	no
TCGA-E2-A1LH	Normal	NA	YES	YES-Inactive	NA	Yes	NA	No	NA	NA	NA	NA	NA	NA	Inactive	normal	1	Negative	Negative	Negative	108.233	0	T1	N0	M0	Stage I	59	Invasive ductal carcioma	60	Basal	no	no
TCGA-BH-A203	Normal	NA	YES	YES-Active	NA	No	NA	No	Field Effect	NA	NA	NA	NA	NA	Active	normal	1	NA	NA	NA	39.1333	1	T2	N1	M0	Stage II	78	Invasive ductal carcioma	480	Her2	no	no
TCGA-BH-A208	Normal	NA	NO	NO-Inactive	NA	No	NA	No	NO	NA	NA	NA	NA	NA	Inactive	normal	1	NA	NA	NA	58.6333	1	T2	N1	M0	Stage II	48	Invasive ductal carcioma	920	Normal	no	no
TCGA-AC-A2FB	Normal	NA	YES	YES-Active	NA	NA	NA	No	Field Effect	NA	NA	NA	NA	NA	Active	normal	1	Positive	Positive	Positive	41.1333	0	T2	N0	NA	Stage II	65	Invasive lobular carcinoma	100	LumA	no	yes
TCGA-BH-A1FR	Normal	NA	YES	YES-Inactive	NA	Yes	NA	No	NO	NA	NA	NA	NA	NA	Inactive	normal	1	NA	Positive	Positive	120	0	T4	N1	M0	Stage III	73	Invasive ductal carcioma, Solid papillary features, mucin	310	LumA	no	yes
TCGA-BH-A1FU	Normal	NA	NO	NO-Inactive	NA	No	NA	No	NA	NA	NA	NA	NA	NA	Inactive	normal	1	NA	Negative	Negative	73.0667	1	T1	N0	M0	Stage I	44	Other	190	Normal	no	no
TCGA-BH-A0BT	Normal	NA	NO	NO-Inactive	NA	No	NA	No	NO	NA	NA	NA	NA	NA	Inactive	normal	1	Negative	Positive	Positive	46.2	0	T1	N1	M0	Stage II	56	Invasive ductal carcioma	130	LumA	no	yes
TCGA-BH-A1F6	Normal	NA	YES	YES-Active	NA	No	NA	Small	NO	NA	NA	NA	NA	NA	Active	normal	2	Negative	Negative	Negative	98.8333	1	T4	N2	NA	NA	51	Invasive ductal carcioma	1210	Basal	no	no
TCGA-BH-A1EN	Normal	NA	YES	YES-Active	NA	Yes	NA	Small	NO	NA	NA	NA	NA	NA	Active	normal	2	Positive	Negative	Negative	68.4333	1	T2	NA	M0	Stage II	78	Mucinous carcinoma	230	Her2	no	no
TCGA-E9-A1NF	LumA	NA	YES	YES-Active	NA	Yes	NA	NA	NO	NA	NA	NA	NA	NA	Active	normal	2	Negative	Positive	Positive	20.3333	0	T2	N0	M0	Stage II	60	Invasive ductal carcioma	1520	LumB	no	yes
TCGA-E9-A1NG	Normal	NA	YES	YES-Active	NA	Yes	NA	NA	Field Effect	NA	NA	NA	NA	NA	Active	normal	2	Negative	Positive	Positive	26.2	1	T2	N0	M0	Stage II	62	Invasive ductal carcioma	740	LumA	no	yes
TCGA-E2-A1IG	Normal	NA	NO	NO-Active	NA	No	NA	NA	NA	NA	NA	NA	NA	NA	Active	normal	2	Negative	Positive	Positive	33.2333	0	T2	N1	M0	Stage II	45	Invasive ductal carcioma	210	LumA	no	yes
TCGA-E9-A1NA	Normal	NA	YES	YES-Active	NA	Yes	NA	NA	Tumor Contamination	NA	NA	NA	NA	NA	Active	normal	2	Positive	Positive	Positive	37.0667	0	T2	N0	M0	Stage II	58	Invasive ductal carcioma	330	LumB	no	yes
TCGA-E9-A1ND	Normal	NA	YES	YES-Active	NA	No	NA	NA	Field Effect	NA	NA	NA	NA	NA	Active	normal	2	Positive	Negative	Negative	12.7667	0	T2	N1	M0	Stage II	75	Invasive ductal carcioma	1070	Basal	no	no
TCGA-E9-A1RD	Normal	NA	YES	YES-Active	NA	Yes	NA	NA	Tumor Contamination	NA	NA	NA	NA	NA	Active	normal	2	NA	NA	NA	0.666667	0	T2	N0	M0	Stage II	67	Invasive ductal carcioma	640	LumA	no	no
TCGA-E9-A1R7	Normal	NA	YES	YES-Active	NA	No	NA	NA	Field Effect	NA	NA	NA	NA	NA	Active	normal	2	NA	NA	NA	21.5	0	T2	N0	M0	Stage II	64	Invasive ductal carcioma	440	LumB	no	no
TCGA-E9-A1RH	Normal	NA	NO	NO-Active	NA	No	NA	NA	NO	NA	NA	NA	NA	NA	Active	normal	2	NA	NA	NA	35.0667	0	T2	N0	M0	Stage II	63	Invasive ductal carcioma	720	Her2	no	no
TCGA-E9-A1RI	LumA	NA	YES	YES-Active	NA	No	NA	NA	Field Effect	NA	NA	NA	NA	NA	Active	normal	2	NA	NA	NA	36.1333	0	T1	N2	M0	Stage III	43	Invasive ductal carcioma	800	LumA	no	no
TCGA-E9-A1RC	LumA	NA	NO	NO-Active	NA	No	NA	NA	NO	NA	NA	NA	NA	NA	Active	normal	2	NA	NA	NA	40.8	0	T4	N3	M0	Stage III	56	Invasive ductal carcioma	1040	LumA	no	no
TCGA-E2-A1LS	Normal	NA	YES	YES-Active	NA	Yes	NA	NA	NO	NA	NA	NA	NA	NA	Active	normal	2	Negative	Negative	Negative	15.6667	0	T1	N0	M0	Stage I	46	Mixed invasive carcinoma with ductal and lobular features	280	Basal	no	no
TCGA-E9-A1RF	LumA	NA	YES	YES-Active	NA	No	NA	NA	Field Effect	NA	NA	NA	NA	NA	Active	normal	2	NA	NA	NA	6.66667	0	T2	N2	M0	Stage III	68	Mixed invasive carcinoma with ductal and lobular features	1050	LumA	no	no
TCGA-E9-A1RB	Normal	NA	YES	YES-Active	NA	Yes	NA	NA	NO	NA	NA	NA	NA	NA	Active	normal	2	NA	NA	NA	32.5333	1	T2	N0	M0	Stage II	40	Medullary carcinoma	640	LumB	no	no
TCGA-E2-A15K	NA	NA	YES	NA	Moderate	Yes	No	NA	NO	NA	NA	NA	NA	NA	NA	normal	2	Negative	Positive	Positive	9.16667	0	T2	N1	M0	Stage II	58	Invasive ductal carcioma	120	LumB	no	no
TCGA-GI-A2C8	LumA	NA	YES	YES-Active	NA	Yes	NA	No	NA	NA	NA	NA	NA	NA	Active	normal	2	Negative	Positive	Positive	7.5	0	T4	N0	NA	Stage III	63	Invasive ductal carcioma	100	LumA	no	yes
TCGA-A7-A13G	LumA	NA	NO	NO-Active	NA	No	NA	No	NO	NA	NA	NA	NA	NA	Active	normal	2	Negative	Positive	Positive	23.9333	0	T2	N0	NA	Stage II	79	Invasive ductal carcioma	880	LumA	no	yes
TCGA-BH-A1F2	Normal	NA	YES	YES-Active	NA	Yes	NA	No	Field Effect	NA	NA	NA	NA	NA	Active	normal	2	Positive	Positive	Positive	31.9667	1	T4	N1	M0	Stage III	53	Invasive ductal carcioma	270	LumB	no	yes
TCGA-BH-A1F8	Normal	NA	NO	NO-Inactive	NA	No	NA	No	NO	NA	NA	NA	NA	NA	Inactive	normal	2	Positive	Positive	Positive	24.9667	1	T4	N2	M0	Stage III	90	Invasive ductal carcioma	750	LumB	no	yes
TCGA-BH-A204	Normal	NA	NO	NO-Active	NA	No	NA	No	NO	NA	NA	NA	NA	NA	Active	normal	2	NA	NA	NA	84.4667	1	T2	N1	M0	Stage II	80	Invasive ductal carcioma	450	LumB	no	no
TCGA-BH-A209	Normal	NA	YES	YES-Active	NA	Yes	NA	No	Field Effect	NA	NA	NA	NA	NA	Active	normal	2	NA	Positive	Positive	120	0	T1	N0	M0	Stage I	77	Medullary Carcinoma	400	LumB	no	yes
TCGA-BH-A1FJ	Normal	NA	YES	YES-Active	NA	Yes	NA	No	NO	NA	NA	NA	NA	NA	Active	normal	2	NA	Negative	Positive	64.2333	1	T3	N1	M0	Stage III	66	Other	380	LumB	no	no
TCGA-BH-A1FC	Normal	NA	NO	NO-Active	NA	No	NA	No	NO	NA	NA	NA	NA	NA	Active	normal	2	Negative	Negative	Negative	115.733	1	T1	N1	M0	Stage II	78	Medullary Carcinoma	260	Basal	no	no
TCGA-E2-A1LI	NA	NA	YES	NA	NA	NA	NA	Small	Tumor Contamination	NA	NA	NA	NA	NA	NA	NA	NA	Negative	Negative	Negative	104.033	0	T2	N1	M0	Stage II	57	Invasive ductal carcioma	190	Basal	no	no
TCGA-E2-A1IO	NA	NA	YES	NA	NA	NA	NA	NA	Tumor Contamination	NA	NA	NA	NA	NA	NA	NA	NA	Negative	Positive	Positive	21.2667	0	T1	N0	M0	Stage I	37	Invasive ductal carcioma	140	LumA	no	no
TCGA-E9-A1NE	NA	NA	YES	NA	NA	NA	NA	NA	Field Effect	NA	NA	NA	NA	NA	NA	NA	NA	Negative	Positive	Positive	36.2667	0	T2	N1	M0	Stage II	28	Invasive ductal carcioma	830	LumA	no	no
TCGA-E2-A1IF	NA	NA	YES	NA	NA	NA	NA	NA	Field Effect	NA	NA	NA	NA	NA	NA	NA	NA	Negative	Positive	Positive	37.9333	0	T1	N0	M0	Stage I	74	Invasive ductal carcioma	140	LumA	no	no
TCGA-E9-A1N8	NA	NA	NO	NA	NA	NA	NA	NA	NO	NA	NA	NA	NA	NA	NA	NA	NA	Negative	Negative	NA	12.1667	0	T2	N0	M0	Stage II	48	Invasive ductal carcioma	510	Basal	no	no
TCGA-E2-A1II	NA	NA	NO	NA	NA	NA	NA	NA	NO	NA	NA	NA	NA	NA	NA	NA	NA	Negative	Negative	Positive	34.1667	0	T1	N0	M0	Stage I	51	Invasive ductal carcioma	170	Basal	no	no
TCGA-E2-A1B5	NA	NA	YES	NA	None	NA	NA	NA	Field Effect	NA	NA	NA	NA	NA	NA	NA	NA	Negative	Positive	Positive	32.8	0	T2	N0	M0	Stage II	46	Invasive lobular carcinoma	260	LumA	no	no
TCGA-E2-A14Y	NA	NA	NO	NA	None	NA	No	NA	NO	NA	NA	NA	NA	NA	NA	NA	NA	Positive	Positive	Positive	29	0	T2	N0	M0	Stage II	35	Invasive ductal carcioma	290	Basal	no	no
TCGA-BH-A0H9	NA	Normal	NO	NA	None	NA	No	NA	NO	NA	NA	NA	NA	NA	NA	NA	NA	Negative	Positive	Positive	41.5667	0	T2	N0	M0	Stage II	69	Invasive ductal carcioma	220	LumA	no	no
TCGA-BH-A0E0	Normal	Normal	NO	NO-Inactive	None	No	No	NA	NO	NA	NA	NA	NA	NA	Inactive	NA	NA	Negative	Negative	Negative	4.46667	0	T3	N3	M0	Stage III	38	Invasive ductal carcioma	140	Basal	no	no
TCGA-BH-A0BL	NA	NA	YES	NA	Moderate	NA	No	NA	Field Effect	NA	NA	NA	NA	NA	NA	NA	NA	Negative	Negative	Negative	44.6667	0	T1	N0	M0	Stage I	35	Invasive ductal carcioma	50	Basal	no	no
TCGA-BH-A0BA	Normal	Normal	YES	YES-Inactive	Moderate	Yes	No	NA	Field Effect	NA	NA	NA	NA	NA	Inactive	NA	NA	Negative	Positive	Positive	37.7333	0	T3	N3	M0	Stage III	51	Invasive lobular carcinoma	220	LumA	no	yes
TCGA-E2-A15L	NA	NA	YES	NA	High	NA	No	NA	Field Effect	NA	NA	NA	NA	NA	NA	NA	NA	Negative	Positive	Positive	20.8667	0	T2	N0	M0	Stage II	65	Invasive lobular carcinoma	210	LumA	no	no
TCGA-BH-A0DE	NA	NA	YES	NA	None	NA	No	NA	Field Effect	NA	NA	NA	NA	NA	NA	NA	NA	Negative	Positive	Positive	31.6	0	T2	N0	M0	Stage II	62	Mixed invasive carcinoma with ductal and lobular features	150	LumA	no	no
TCGA-BH-A0BO	NA	NA	YES	NA	None	NA	No	NA	Field Effect	NA	NA	NA	NA	NA	NA	NA	NA	Negative	Positive	Positive	36.1667	0	T1	N0	M0	Stage I	54	Mixed invasive carcinoma with ductal and lobular features	60	LumA	no	no
TCGA-BH-A0B2	Normal	NA	YES	YES-Inactive	NA	NA	No	NA	Field Effect	NA	NA	NA	NA	NA	Inactive	NA	NA	Negative	Positive	Positive	41.4	0	T1	N0	M0	Stage I	43	Mixed invasive carcinoma with ductal and lobular features	130	LumA	no	yes
TCGA-A7-A0DC	Normal	NA	YES	YES-Active	NA	NA	Yes	NA	NA	NA	NA	NA	NA	NA	Active	NA	NA	Negative	Positive	Negative	12.8667	0	T1	N0	M0	Stage I	63	Other	470	LumA	no	yes
TCGA-E9-A1NH	NA	NA	NO	NA	NA	NA	NA	No	NA	NA	NA	NA	NA	NA	NA	NA	NA	Negative	Positive	Positive	0	0	T2	N1	M0	Stage II	71	Invasive ductal carcioma	730	LumA	no	no
TCGA-BH-A18F	NA	NA	YES	NA	NA	NA	NA	No	Tumor Contamination	NA	NA	NA	NA	NA	NA	NA	NA	Negative	Positive	Positive	8.93333	0	T2	N0	M0	Stage II	50	Invasive ductal carcioma	190	LumA	no	no
TCGA-E2-A1IU	NA	NA	NO	NA	NA	NA	NA	No	NA	NA	NA	NA	NA	NA	NA	NA	NA	Negative	Positive	Positive	11.2333	0	T1	N0	M0	Stage I	60	Invasive ductal carcioma	340	LumA	no	no
TCGA-BH-A1EY	NA	NA	YES	NA	NA	NA	NA	No	Field Effect	NA	NA	NA	NA	NA	NA	NA	NA	Negative	Positive	Positive	17.9333	1	T2	N0	M0	Stage II	79	Invasive ductal carcioma	450	LumA	no	no
TCGA-BH-A0BF	NA	NA	YES	NA	NA	NA	NA	No	Field Effect	NA	NA	NA	NA	NA	NA	NA	NA	Negative	Positive	Positive	26.0667	0	T2	N1	M0	Stage II	56	Invasive ductal carcioma	280	LumB	no	no
TCGA-BH-A0H3	NA	NA	NO	NA	NA	NA	NA	No	NA	NA	NA	NA	NA	NA	NA	NA	NA	Negative	Positive	Positive	38.3	0	T1	N0	M0	Stage I	46	Invasive ductal carcioma	190	LumA	no	no
TCGA-BH-A1EX	NA	NA	NO	NA	NA	NA	NA	No	NA	NA	NA	NA	NA	NA	NA	NA	NA	Positive	Positive	Positive	50.2667	1	T2	N1	M0	Stage II	67	Invasive ductal carcioma	110	LumA	no	no
TCGA-BH-A1F5	NA	NA	NO	NA	NA	NA	NA	No	NO	NA	NA	NA	NA	NA	NA	NA	NA	Negative	Positive	Positive	90.4	1	T1	N1	M0	Stage II	62	Invasive ductal carcioma	420	LumA	no	no
TCGA-BH-A1ES	NA	NA	NO	NA	NA	NA	NA	No	NO	NA	NA	NA	NA	NA	NA	NA	NA	Negative	Positive	Positive	115.4	1	T2	N1	M0	Stage II	35	Invasive ductal carcioma	340	LumA	no	no
TCGA-BH-A18T	NA	NA	NO	NA	NA	NA	NA	No	NA	NA	NA	NA	NA	NA	NA	NA	NA	Negative	Negative	Negative	7.46667	1	T2	N0	M0	Stage II	70	Invasive ductal carcioma	290	Basal	no	no
TCGA-E2-A1LK	NA	NA	NO	NA	NA	NA	NA	No	NA	NA	NA	NA	NA	NA	NA	NA	NA	Negative	Negative	Negative	8.86667	1	T4	N3	M0	Stage III	84	Invasive ductal carcioma	140	Basal	no	no
TCGA-AC-A2FF	Normal	NA	YES	YES-Inactive	NA	NA	NA	No	Field Effect	NA	NA	NA	NA	NA	Inactive	NA	NA	Negative	Positive	Positive	56.2	0	T2	N1	NA	Stage II	40	Invasive lobular carcinoma	80	LumA	no	yes
TCGA-AC-A2FG	NA	NA	NO	NA	NA	NA	NA	No	NO	NA	NA	NA	NA	NA	NA	NA	NA	Negative	Positive	Negative	37.5	0	T2	N1	NA	Stage II	79	Invasive lobular carcinoma	120	LumA	no	no
TCGA-BH-A0DI	NA	NA	YES	NA	NA	NA	NA	No	Field Effect	NA	NA	NA	NA	NA	NA	NA	NA	Negative	Positive	Positive	22.4333	0	T2	N1	M0	Stage II	63	Mixed invasive carcinoma with ductal and lobular features	640	LumA	no	no
TCGA-BH-A1FL	NA	NA	NO	NA	NA	NA	NA	No	NA	NA	NA	NA	NA	NA	NA	NA	NA	NA	Positive	Positive	55.7667	1	T2	N1	M0	Stage II	69	Mixed invasive carcinoma with ductal and lobular features	80	LumA	no	no
TCGA-E2-A1LG	NA	NA	NO	NA	NA	NA	NA	No	NA	NA	NA	NA	NA	NA	NA	NA	NA	Negative	Negative	Negative	19.1333	0	T2	N0	M0	Stage II	50	Other	310	Basal	no	no
TCGA-E2-A1LL	NA	NA	NO	NA	NA	NA	NA	No	NA	NA	NA	NA	NA	NA	NA	NA	NA	Negative	Negative	Negative	43.6333	0	T3	N2	NA	Stage III	73	Metaplastic carcinoma	170	Basal	no	no
TCGA-BH-A1FD	Normal	NA	NO	NO-Active	NA	No	NA	No	NO	NA	NA	NA	NA	NA	Active	NA	NA	Negative	Positive	Positive	33.6333	1	T1	N0	M0	Stage I	68	Invasive ductal carcioma	440	LumB	no	yes
aFor mutations from exome sequencing, high is defined as at least 2 mutations and at least 50% with VAF>1% in the adjacent normal, moderate as at least 2 mutations but no more than 50% with VAF>1%, low as at least 2 mutations but no more than 10% with VAF>1%, and none as <2 mutations with VAF>1%.
bFor RNAseq mutations, we define positive marked as Yes as having 2 or more detectable mutations that were observed in the tumor WES data.
cFor CNV Triplets, evidence of tumor is defined as >100,000 bp of copy number alterations shared between tumor and adjacent normal, small evidence is defined as 1000-99,999 bp of copy number alterations shared between tumor and adjacent normal.
dFor copy number pairs we only had tumor and adjacent normal, likely evidence of tumor is defined as >100,000 bp of copy number alterations shared between tumor and adjacent normal, however, blood normal is needed for confirmation which was not available.
eSamples with a slope > 0.4 were considered to have altered methylation, and samples with a residual standard error < 1 were considered to have occult tumor cells. See methods for more details.
