# Supplementary material for: DNA defects, epigenetics, and gene expression in cancer-adjacent breast: a study from The Cancer Genome Atlas
Source: NPJ Breast Cancer. 2016 May 4;2:16007–. doi: 10.1038/npjbcancer.2016.7 (PMC5515343; doi:10.1038/npjbcancer.2016.7)
Supplement: Supplementary Table 2 [file npjbcancer20167-s3.xls]

## Sheet: Sheet1
Supplemental Table 2. Samples analyzed in each dataset (1 = analyzed, 0 = not analyzed).
bcr_patient_barcode	Initial Pathology Review	Pathology re-review	CNV_Triplets (Tumor, Blood, Adjacent Normal)	CNV_Doubles (tumor, adjacent normal)	WES - Triplets	RNAseq mutation	DNA Methylation	RNASeq expression	Microarrays	miRNA
TCGA-BH-A0DL	1	1	1	0	1	1	1	1	1	1
TCGA-BH-A0BW	1	1	1	0	1	1	1	1	1	1
TCGA-E2-A153	1	1	1	0	1	1	1	1	1	1
TCGA-BH-A0DQ	1	1	1	0	1	1	1	1	1	1
TCGA-BH-A0B3	1	1	1	0	1	1	1	1	1	1
TCGA-BH-A0H5	1	1	1	0	1	1	1	1	1	1
TCGA-BH-A0B7	1	1	1	0	1	1	1	1	1	1
TCGA-BH-A0BC	1	1	1	0	1	1	1	1	1	1
TCGA-BH-A0H7	1	1	1	0	1	1	1	1	1	1
TCGA-A7-A0D9	1	1	1	0	1	1	1	1	1	1
TCGA-E2-A15M	1	1	1	0	1	1	1	1	1	1
TCGA-A7-A13F	1	1	1	0	1	1	1	1	1	1
TCGA-E2-A158	1	1	1	0	1	1	1	1	1	1
TCGA-BH-A0DH	1	1	1	0	1	1	1	1	1	0
TCGA-BH-A0BM	1	1	1	0	1	1	1	1	1	0
TCGA-BH-A0BV	1	1	1	0	1	1	0	1	1	1
TCGA-A7-A0DB	1	1	1	0	1	1	0	1	1	1
TCGA-A7-A0CE	1	1	1	0	1	1	0	0	1	1
TCGA-BH-A0DZ	1	1	1	0	1	1	0	0	1	1
TCGA-A7-A0CH	1	1	1	0	1	1	0	0	1	0
TCGA-E2-A15I	1	1	1	0	0	1	1	1	1	1
TCGA-A7-A13E	1	1	1	0	0	0	1	1	1	1
TCGA-BH-A0BQ	1	1	0	1	1	1	1	1	1	0
TCGA-BH-A1EW	1	1	0	1	0	1	1	1	1	1
TCGA-BH-A0DO	1	1	0	1	0	1	1	1	1	1
TCGA-BH-A0DT	1	1	0	1	0	1	1	1	1	1
TCGA-BH-A1EU	1	1	0	1	0	1	1	1	1	1
TCGA-BH-A18N	1	1	0	1	0	1	1	1	1	1
TCGA-BH-A18S	1	1	0	1	0	1	1	1	1	1
TCGA-BH-A18J	1	1	0	1	0	1	1	1	1	1
TCGA-BH-A0AU	1	1	0	1	0	1	1	1	1	1
TCGA-BH-A0C3	1	1	0	1	0	1	1	1	1	1
TCGA-BH-A0BS	1	1	0	1	0	1	1	1	1	1
TCGA-BH-A18K	1	1	0	1	0	1	1	1	1	1
TCGA-BH-A18Q	1	1	0	1	0	1	1	1	1	1
TCGA-BH-A18R	1	1	0	1	0	1	1	1	1	1
TCGA-BH-A0DV	1	1	0	1	0	1	1	1	0	1
TCGA-BH-A18M	1	1	0	1	0	1	1	1	1	1
TCGA-BH-A18U	1	1	0	1	0	1	1	1	1	1
TCGA-BH-A1EO	1	1	0	1	0	1	1	1	1	1
TCGA-BH-A0BZ	1	1	0	1	0	1	1	1	1	1
TCGA-BH-A18L	1	1	0	1	0	1	1	1	1	1
TCGA-BH-A1ET	1	1	0	1	0	1	1	1	1	1
TCGA-BH-A1F0	1	1	0	1	0	1	1	1	1	1
TCGA-BH-A18V	1	1	0	1	0	1	1	1	1	0
TCGA-BH-A0DD	1	1	0	1	0	1	0	1	1	1
TCGA-BH-A0B5	1	1	0	1	0	1	0	1	1	1
TCGA-BH-A0B8	1	1	0	0	1	1	1	1	1	0
TCGA-E2-A1BC	1	1	0	0	1	1	1	0	1	1
TCGA-BH-A18P	1	1	0	0	0	1	1	1	1	1
TCGA-BH-A0BJ	1	0	1	0	1	1	1	1	1	1
TCGA-BH-A0HK	1	0	1	0	1	1	1	1	1	1
TCGA-BH-A0E1	1	0	1	0	1	1	1	1	1	1
TCGA-BH-A0C0	1	0	1	0	1	1	1	1	1	1
TCGA-BH-A0DK	1	0	1	0	1	1	1	1	1	1
TCGA-BH-A0DP	1	0	1	0	1	1	1	1	1	1
TCGA-BH-A0BA	1	0	1	0	1	1	1	1	1	0
TCGA-BH-A0E0	1	0	1	0	1	1	1	1	1	0
TCGA-E2-A15K	1	0	1	0	1	1	1	0	0	1
TCGA-BH-A0AY	1	0	1	0	1	1	0	1	1	1
TCGA-E2-A15L	1	0	1	0	1	0	1	0	0	0
TCGA-BH-A0BL	1	0	1	0	1	0	1	0	0	0
TCGA-BH-A0DE	1	0	1	0	1	0	1	0	0	0
TCGA-BH-A0BO	1	0	1	0	1	0	1	0	0	0
TCGA-E2-A14Y	1	0	1	0	1	0	1	0	0	0
TCGA-BH-A0H9	1	0	1	0	1	0	1	0	1	0
TCGA-BH-A0B2	1	0	1	0	0	0	1	1	0	0
TCGA-A7-A0DC	1	0	1	0	0	0	0	1	0	1
TCGA-BH-A1FN	1	0	0	1	0	1	1	1	0	1
TCGA-BH-A1FH	1	0	0	1	0	1	1	1	0	1
TCGA-BH-A0DG	1	0	0	1	0	1	1	1	0	1
TCGA-BH-A0AZ	1	0	0	1	0	1	1	1	0	1
TCGA-BH-A1FE	1	0	0	1	0	1	1	1	0	1
TCGA-BH-A1EV	1	0	0	1	0	1	1	1	0	1
TCGA-BH-A0BT	1	0	0	1	0	1	1	1	0	1
TCGA-BH-A1FM	1	0	0	1	0	1	1	1	0	1
TCGA-BH-A1FG	1	0	0	1	0	1	1	1	0	1
TCGA-BH-A1FR	1	0	0	1	0	1	1	1	0	1
TCGA-BH-A1FJ	1	0	0	1	0	1	1	1	0	1
TCGA-BH-A208	1	0	0	1	0	1	1	1	0	1
TCGA-BH-A0HA	1	0	0	1	0	1	1	1	1	1
TCGA-E2-A1LB	1	0	0	1	0	1	1	1	0	1
TCGA-BH-A1FD	1	0	0	1	0	1	1	1	0	1
TCGA-BH-A1EN	1	0	0	1	0	1	1	1	0	1
TCGA-BH-A1F6	1	0	0	1	0	1	1	1	0	1
TCGA-BH-A1F2	1	0	0	1	0	1	1	1	0	1
TCGA-BH-A209	1	0	0	1	0	1	1	1	0	1
TCGA-BH-A203	1	0	0	1	0	1	1	1	0	1
TCGA-A7-A13G	1	0	0	1	0	1	1	1	0	1
TCGA-BH-A1F8	1	0	0	1	0	1	1	1	0	1
TCGA-BH-A1FC	1	0	0	1	0	1	1	1	0	1
TCGA-BH-A204	1	0	0	1	0	1	1	1	0	1
TCGA-E2-A1LH	1	0	0	1	0	1	0	1	0	1
TCGA-BH-A1FU	1	0	0	1	0	1	0	1	0	1
TCGA-GI-A2C8	1	0	0	1	0	1	0	1	0	1
TCGA-AC-A2FB	1	0	0	1	0	0	1	1	0	1
TCGA-AC-A2FF	1	0	0	1	0	0	1	1	0	0
TCGA-E2-A1LI	1	0	0	1	0	0	1	0	0	0
TCGA-BH-A1EY	1	0	0	1	0	0	1	0	0	0
TCGA-BH-A0DI	1	0	0	1	0	0	1	0	0	0
TCGA-BH-A0BF	1	0	0	1	0	0	1	0	0	0
TCGA-AC-A2FG	1	0	0	1	0	0	1	0	0	0
TCGA-BH-A1F5	1	0	0	1	0	0	1	0	0	0
TCGA-BH-A1ES	1	0	0	1	0	0	1	0	0	0
TCGA-BH-A18F	1	0	0	1	0	0	1	0	0	0
TCGA-E9-A1NH	1	0	0	1	0	0	0	0	0	0
TCGA-E2-A1IU	1	0	0	1	0	0	0	0	0	0
TCGA-BH-A0H3	1	0	0	1	0	0	0	0	0	0
TCGA-BH-A1EX	1	0	0	1	0	0	0	0	0	0
TCGA-BH-A1FL	1	0	0	1	0	0	0	0	0	0
TCGA-BH-A18T	1	0	0	1	0	0	0	0	0	0
TCGA-E2-A1LK	1	0	0	1	0	0	0	0	0	0
TCGA-E2-A1LG	1	0	0	1	0	0	0	0	0	0
TCGA-E2-A1LL	1	0	0	1	0	0	0	0	0	0
TCGA-E2-A1B5	1	0	0	0	1	0	1	0	0	0
TCGA-E9-A1N4	1	0	0	0	0	1	1	1	0	1
TCGA-E2-A1L7	1	0	0	0	0	1	1	1	0	1
TCGA-E9-A1N5	1	0	0	0	0	1	1	1	0	1
TCGA-E9-A1RF	1	0	0	0	0	1	1	1	0	1
TCGA-E9-A1RI	1	0	0	0	0	1	1	1	0	1
TCGA-E9-A1NG	1	0	0	0	0	1	1	1	0	1
TCGA-E9-A1R7	1	0	0	0	0	1	1	1	0	1
TCGA-E9-A1NF	1	0	0	0	0	1	1	1	0	1
TCGA-E9-A1RC	1	0	0	0	0	1	1	1	0	1
TCGA-E2-A1LS	1	0	0	0	0	1	1	1	0	1
TCGA-E9-A1RB	1	0	0	0	0	1	1	1	0	1
TCGA-E9-A1RH	1	0	0	0	0	1	1	1	0	1
TCGA-E9-A1NA	1	0	0	0	0	1	1	1	0	1
TCGA-E9-A1RD	1	0	0	0	0	1	1	1	0	1
TCGA-E9-A1ND	1	0	0	0	0	1	1	1	0	0
TCGA-E9-A1N9	1	0	0	0	0	1	0	1	0	1
TCGA-E2-A1IG	1	0	0	0	0	1	0	1	0	1
TCGA-AC-A23H	1	0	0	0	0	0	1	1	0	1
TCGA-BH-A1FB	1	0	0	0	0	0	1	1	0	1
TCGA-E9-A1N6	1	0	0	0	0	0	1	1	0	0
TCGA-E9-A1NE	1	0	0	0	0	0	1	0	0	0
TCGA-E2-A1IF	1	0	0	0	0	0	1	0	0	0
TCGA-E9-A1N8	1	0	0	0	0	0	1	0	0	0
TCGA-E2-A1II	1	0	0	0	0	0	1	0	0	0
TCGA-AC-A2FM	1	0	0	0	0	0	1	0	0	0
TCGA-E2-A1IO	1	0	0	0	0	0	1	0	0	0
TCGA-GI-A2C9	1	0	0	0	0	0	0	1	0	0
