# Supplementary material for: DNA defects, epigenetics, and gene expression in cancer-adjacent breast: a study from The Cancer Genome Atlas
Source: NPJ Breast Cancer. 2016 May 4;2:16007–. doi: 10.1038/npjbcancer.2016.7 (PMC5515343; doi:10.1038/npjbcancer.2016.7)
Supplement: Supplementary Table 5 [file npjbcancer20167-s6.xls]

## Sheet: A) Heatmap.probes.450k
Supplemental Table 5. DNA Methylation. A) Illumina Human Methylation 450 (HM450) probes with altered DNA methylation in Adjacent Normal samples.
	Median Methylation in Adjacent Normal	Gene Symbol	Methylation Direction
cg03111404	0.23		Hypomethylated in Adjacent Normals
cg13390867	0.17		Hypomethylated in Adjacent Normals
cg18456523	0.23		Hypomethylated in Adjacent Normals
cg08190858	0.14		Hypomethylated in Adjacent Normals
cg07915921	0.2		Hypomethylated in Adjacent Normals
cg25200152	0.22		Hypomethylated in Adjacent Normals
cg06611426	0.29	GRASP	Hypomethylated in Adjacent Normals
cg26118943	0.24	SNX18	Hypomethylated in Adjacent Normals
cg01335367	0.24		Hypomethylated in Adjacent Normals
cg15315056	0.24		Hypomethylated in Adjacent Normals
cg07665510	0.29	CUEDC1	Hypomethylated in Adjacent Normals
cg00765705	0.29	NCOR2	Hypomethylated in Adjacent Normals
cg27267227	0.23	SEZ6L2	Hypomethylated in Adjacent Normals
cg11030264	0.21		Hypomethylated in Adjacent Normals
cg15497761	0.28	TRIM46	Hypomethylated in Adjacent Normals
cg23746497	0.3		Hypomethylated in Adjacent Normals
cg25542878	0.27	PPP2R2C	Hypomethylated in Adjacent Normals
cg00778807	0.23		Hypomethylated in Adjacent Normals
cg00907288	0.16	SRGAP3	Hypomethylated in Adjacent Normals
cg02710296	0.2	SHCBP1L	Hypomethylated in Adjacent Normals
cg02474116	0.26	PPP1R12C	Hypomethylated in Adjacent Normals
cg03161803	0.27		Hypomethylated in Adjacent Normals
cg19659741	0.25	ADAM5	Hypomethylated in Adjacent Normals
cg11199639	0.25	ADAM5	Hypomethylated in Adjacent Normals
cg07387286	0.22	ADAM5	Hypomethylated in Adjacent Normals
cg14742937	0.19	ADAM5	Hypomethylated in Adjacent Normals
cg23198707	0.22		Hypomethylated in Adjacent Normals
cg23605961	0.18	PRKAR1B	Hypomethylated in Adjacent Normals
cg12134633	0.22	SCG5	Hypomethylated in Adjacent Normals
cg18077971	0.23		Hypomethylated in Adjacent Normals
cg18675097	0.17	NKAPL	Hypomethylated in Adjacent Normals
cg00989365	0.24		Hypomethylated in Adjacent Normals
cg26354493	0.26	FSD1	Hypomethylated in Adjacent Normals
cg20286956	0.23	MACF1	Hypomethylated in Adjacent Normals
cg06911613	0.23		Hypomethylated in Adjacent Normals
cg24932457	0.28	TNR	Hypomethylated in Adjacent Normals
cg14110969	0.32	C12orf71	Hypomethylated in Adjacent Normals
cg19256314	0.27	SSH1	Hypomethylated in Adjacent Normals
cg17485838	0.28		Hypomethylated in Adjacent Normals
cg25588348	0.23	TTLL5	Hypomethylated in Adjacent Normals
cg19366877	0.26	LINC00303	Hypomethylated in Adjacent Normals
cg04191427	0.19	RPTOR	Hypomethylated in Adjacent Normals
cg07953015	0.24	SEPW1	Hypomethylated in Adjacent Normals
cg09419444	0.22	WWP2	Hypomethylated in Adjacent Normals
cg00764217	0.22	ST7	Hypomethylated in Adjacent Normals
cg21527078	0.25	VGLL4	Hypomethylated in Adjacent Normals
cg27083087	0.23	VGLL4	Hypomethylated in Adjacent Normals
cg10244666	0.19	WT1	Hypomethylated in Adjacent Normals
cg22222281	0.18	CD9	Hypomethylated in Adjacent Normals
cg06471596	0.38	CUX1	Hypomethylated in Adjacent Normals
cg06173663	0.37	CUX1	Hypomethylated in Adjacent Normals
cg23690893	0.46	TECR	Hypomethylated in Adjacent Normals
cg26683398	0.37	LTC4S	Hypomethylated in Adjacent Normals
cg24932585	0.34		Hypomethylated in Adjacent Normals
cg15215348	0.41	PDE4C	Hypomethylated in Adjacent Normals
cg13799919	0.34	POLR1D	Hypomethylated in Adjacent Normals
cg13045134	0.36		Hypomethylated in Adjacent Normals
cg13387113	0.37	MXRA7	Hypomethylated in Adjacent Normals
cg26053291	0.33	ANKRD36BP2	Hypomethylated in Adjacent Normals
cg20699586	0.36		Hypomethylated in Adjacent Normals
cg14789818	0.31		Hypomethylated in Adjacent Normals
cg15084543	0.39	ELTD1	Hypomethylated in Adjacent Normals
cg26365545	0.28	OTP	Hypomethylated in Adjacent Normals
cg13023623	0.27	OTX2	Hypomethylated in Adjacent Normals
cg14644001	0.31	PRRT1	Hypomethylated in Adjacent Normals
cg14016236	0.43	FNDC3B	Hypomethylated in Adjacent Normals
cg15959252	0.36	CCDC184	Hypomethylated in Adjacent Normals
cg10528576	0.36	DLK1	Hypomethylated in Adjacent Normals
cg07130150	0.33		Hypomethylated in Adjacent Normals
cg07076915	0.38	PKD1	Hypomethylated in Adjacent Normals
cg02381279	0.36		Hypomethylated in Adjacent Normals
cg06905453	0.36	RFX1	Hypomethylated in Adjacent Normals
cg05111779	0.35	RGS6	Hypomethylated in Adjacent Normals
cg07600533	0.26	KLHDC7B	Hypomethylated in Adjacent Normals
cg01196788	0.32		Hypomethylated in Adjacent Normals
cg21199093	0.25	ZMYM4	Hypomethylated in Adjacent Normals
cg17342973	0.3		Hypomethylated in Adjacent Normals
cg08409113	0.29	WNK4	Hypomethylated in Adjacent Normals
cg05374271	0.27	RGS2	Hypomethylated in Adjacent Normals
cg09627520	0.3	PXK	Hypomethylated in Adjacent Normals
cg01444716	0.25	BTBD3	Hypomethylated in Adjacent Normals
cg26432869	0.33		Hypomethylated in Adjacent Normals
cg10072319	0.34	SH3D19	Hypomethylated in Adjacent Normals
cg23015917	0.31	SLC35D1	Hypomethylated in Adjacent Normals
cg04007726	0.37	ZMIZ1	Hypomethylated in Adjacent Normals
cg21708058	0.4	TACC1	Hypomethylated in Adjacent Normals
cg06794543	0.38	ZNF106	Hypomethylated in Adjacent Normals
cg12492087	0.33	ZNF106	Hypomethylated in Adjacent Normals
cg26860604	0.35	WWP2	Hypomethylated in Adjacent Normals
cg03930313	0.3	ARHGAP23	Hypomethylated in Adjacent Normals
cg24895142	0.31	ST7	Hypomethylated in Adjacent Normals
cg23257934	0.33		Hypomethylated in Adjacent Normals
cg25813936	0.33	GNE	Hypomethylated in Adjacent Normals
cg15925365	0.28	GSTA4	Hypomethylated in Adjacent Normals
cg19256731	0.28	SIRPA	Hypomethylated in Adjacent Normals
cg03233624	0.32	MSI2	Hypomethylated in Adjacent Normals
cg20743134	0.34	EOGT	Hypomethylated in Adjacent Normals
cg01178624	0.37	KCNK7	Hypomethylated in Adjacent Normals
cg27317046	0.38	LTBP2	Hypomethylated in Adjacent Normals
cg12483545	0.34	SKI	Hypomethylated in Adjacent Normals
cg01232040	0.32		Hypomethylated in Adjacent Normals
cg27092191	0.46	ZNF267	Hypomethylated in Adjacent Normals
cg16400350	0.48		Hypomethylated in Adjacent Normals
cg06495961	0.16	DPP6	Hypomethylated in Adjacent Normals
cg07515422	0.15	SPTBN4	Hypomethylated in Adjacent Normals
cg01851378	0.14		Hypomethylated in Adjacent Normals
cg18786593	0.16		Hypomethylated in Adjacent Normals
cg24848035	0.15	RGS22	Hypomethylated in Adjacent Normals
cg13453904	0.14		Hypomethylated in Adjacent Normals
cg19067730	0.15		Hypomethylated in Adjacent Normals
cg17387577	0.17	NCOR2	Hypomethylated in Adjacent Normals
cg18055007	0.18	DDAH2	Hypomethylated in Adjacent Normals
cg17299899	0.19		Hypomethylated in Adjacent Normals
cg07810039	0.2	TGFB2	Hypomethylated in Adjacent Normals
cg25006194	0.19		Hypomethylated in Adjacent Normals
cg00680551	0.14	NCALD	Hypomethylated in Adjacent Normals
cg06998282	0.13	ENPP2	Hypomethylated in Adjacent Normals
cg18468354	0.2		Hypomethylated in Adjacent Normals
cg05937737	0.16	SLC7A14	Hypomethylated in Adjacent Normals
cg27494647	0.2	RARRES2	Hypomethylated in Adjacent Normals
cg20065768	0.16		Hypomethylated in Adjacent Normals
cg24329557	0.2	GCM2	Hypomethylated in Adjacent Normals
cg23075337	0.21	NXPH1	Hypomethylated in Adjacent Normals
cg25247290	0.17	WT1-AS	Hypomethylated in Adjacent Normals
cg14979301	0.18		Hypomethylated in Adjacent Normals
cg16727923	0.13	SLITRK1	Hypomethylated in Adjacent Normals
cg15613420	0.15	H2AFY	Hypomethylated in Adjacent Normals
cg00875805	0.11	MAML3	Hypomethylated in Adjacent Normals
cg06847624	0.15	PFN3	Hypomethylated in Adjacent Normals
cg16705627	0.16	SOX1	Hypomethylated in Adjacent Normals
cg02447304	0.18		Hypomethylated in Adjacent Normals
cg03520644	0.2	COL11A1	Hypomethylated in Adjacent Normals
cg15165122	0.19	ANKRD53	Hypomethylated in Adjacent Normals
cg26444528	0.17	PCDH17	Hypomethylated in Adjacent Normals
cg00735923	0.12	CFTR	Hypomethylated in Adjacent Normals
cg02798576	0.15		Hypomethylated in Adjacent Normals
cg21039708	0.13	OTX2-AS1	Hypomethylated in Adjacent Normals
cg17508991	0.16	HCK	Hypomethylated in Adjacent Normals
cg01287975	0.13	TAC1	Hypomethylated in Adjacent Normals
cg22399133	0.12	CRYGD	Hypomethylated in Adjacent Normals
cg11146691	0.14	SLC38A4	Hypomethylated in Adjacent Normals
cg01765111	0.12		Hypomethylated in Adjacent Normals
cg12702981	0.11	NR1I2	Hypomethylated in Adjacent Normals
cg27071152	0.16	LOC646999	Hypomethylated in Adjacent Normals
cg11174855	0.15	NKX6-2	Hypomethylated in Adjacent Normals
cg13023870	0.17		Hypomethylated in Adjacent Normals
cg09626894	0.13	CFTR	Hypomethylated in Adjacent Normals
cg14769786	0.16	RTN4RL1	Hypomethylated in Adjacent Normals
cg24281267	0.18	TULP1	Hypomethylated in Adjacent Normals
cg04317962	0.13		Hypomethylated in Adjacent Normals
cg09422450	0.16		Hypomethylated in Adjacent Normals
cg19997502	0.13		Hypomethylated in Adjacent Normals
cg05513806	0.19	SOX2-OT	Hypomethylated in Adjacent Normals
cg21941030	0.13	RCN3	Hypomethylated in Adjacent Normals
cg18652900	0.12	PGLYRP2	Hypomethylated in Adjacent Normals
cg25888561	0.14		Hypomethylated in Adjacent Normals
cg27549720	0.19	HTR6	Hypomethylated in Adjacent Normals
cg18279094	0.16	FOXD3	Hypomethylated in Adjacent Normals
cg07974511	0.15	OTX1	Hypomethylated in Adjacent Normals
cg07489048	0.2	FOXG1	Hypomethylated in Adjacent Normals
cg01518607	0.17		Hypomethylated in Adjacent Normals
cg02970836	0.16		Hypomethylated in Adjacent Normals
cg09858188	0.13		Hypomethylated in Adjacent Normals
cg08566455	0.16		Hypomethylated in Adjacent Normals
cg19760241	0.14	LHX1	Hypomethylated in Adjacent Normals
cg03738025	0.18		Hypomethylated in Adjacent Normals
cg14754787	0.19	LHX1	Hypomethylated in Adjacent Normals
cg15132565	0.17		Hypomethylated in Adjacent Normals
cg04097639	0.12	NR5A2	Hypomethylated in Adjacent Normals
cg13294849	0.1	SOX2-OT	Hypomethylated in Adjacent Normals
cg03078269	0.1		Hypomethylated in Adjacent Normals
cg07676859	0.07	SSTR4	Hypomethylated in Adjacent Normals
cg14699728	0.07	NPAS4	Hypomethylated in Adjacent Normals
cg13791254	0.17	FOXE1	Hypomethylated in Adjacent Normals
cg17239057	0.22		Hypomethylated in Adjacent Normals
cg21743907	0.21		Hypomethylated in Adjacent Normals
cg10558233	0.21		Hypomethylated in Adjacent Normals
cg06232807	0.23	SALL1	Hypomethylated in Adjacent Normals
cg26459819	0.21		Hypomethylated in Adjacent Normals
cg02681442	0.18	FOXG1	Hypomethylated in Adjacent Normals
cg22486834	0.22	GSTA4	Hypomethylated in Adjacent Normals
cg10374084	0.2	IZUMO2	Hypomethylated in Adjacent Normals
cg18103859	0.2		Hypomethylated in Adjacent Normals
cg27563985	0.2	CBLN4	Hypomethylated in Adjacent Normals
cg00334063	0.17	ZIC4	Hypomethylated in Adjacent Normals
cg23309670	0.19	CPNE5	Hypomethylated in Adjacent Normals
cg03526459	0.14		Hypomethylated in Adjacent Normals
cg06126713	0.16	SOSTDC1	Hypomethylated in Adjacent Normals
cg00314029	0.16	RBMS1	Hypomethylated in Adjacent Normals
cg01235820	0.15	SCRT2	Hypomethylated in Adjacent Normals
cg21334513	0.16		Hypomethylated in Adjacent Normals
cg07084627	0.17	NFIL3	Hypomethylated in Adjacent Normals
cg15718581	0.13	ZFP42	Hypomethylated in Adjacent Normals
cg12317414	0.12	SYNPO2L	Hypomethylated in Adjacent Normals
cg02621287	0.11		Hypomethylated in Adjacent Normals
cg00991875	0.11		Hypomethylated in Adjacent Normals
cg23248887	0.15	SSTR1	Hypomethylated in Adjacent Normals
cg07014673	0.13		Hypomethylated in Adjacent Normals
cg02177231	0.14	TBX15	Hypomethylated in Adjacent Normals
cg01146232	0.13	SALL1	Hypomethylated in Adjacent Normals
cg17437939	0.12	TAC1	Hypomethylated in Adjacent Normals
cg23900203	0.14		Hypomethylated in Adjacent Normals
cg18274480	0.13		Hypomethylated in Adjacent Normals
cg22396555	0.15		Hypomethylated in Adjacent Normals
cg20370678	0.12		Hypomethylated in Adjacent Normals
cg08364561	0.1		Hypomethylated in Adjacent Normals
cg04738965	0.1	ZIC1	Hypomethylated in Adjacent Normals
cg16768018	0.13	ZIC4	Hypomethylated in Adjacent Normals
cg14231297	0.11	ZSCAN18	Hypomethylated in Adjacent Normals
cg26331172	0.12	SEMA6C	Hypomethylated in Adjacent Normals
cg25976440	0.12		Hypomethylated in Adjacent Normals
cg10119075	0.12	ITIH5	Hypomethylated in Adjacent Normals
cg06355129	0.13	NES	Hypomethylated in Adjacent Normals
cg06007271	0.13	CYTL1	Hypomethylated in Adjacent Normals
cg02709432	0.14	ENPP2	Hypomethylated in Adjacent Normals
cg13019491	0.09	SIX6	Hypomethylated in Adjacent Normals
cg01972751	0.09	OLIG3	Hypomethylated in Adjacent Normals
cg03576469	0.11	CCDC8	Hypomethylated in Adjacent Normals
cg17078116	0.16	NEFM	Hypomethylated in Adjacent Normals
cg10974980	0.18	LOXL1	Hypomethylated in Adjacent Normals
cg04178787	0.13		Hypomethylated in Adjacent Normals
cg21195256	0.13	C14orf23	Hypomethylated in Adjacent Normals
cg09578475	0.11	ZNF177	Hypomethylated in Adjacent Normals
cg23097402	0.19	DMRTA2	Hypomethylated in Adjacent Normals
cg24911113	0.17		Hypomethylated in Adjacent Normals
cg09403666	0.17		Hypomethylated in Adjacent Normals
cg08445802	0.18		Hypomethylated in Adjacent Normals
cg09624466	0.2	OTX2-AS1	Hypomethylated in Adjacent Normals
cg04224064	0.13		Hypomethylated in Adjacent Normals
cg15811515	0.13	YBX3P1	Hypomethylated in Adjacent Normals
cg04505435	0.21	SHANK2	Hypomethylated in Adjacent Normals
cg06760830	0.15	MOB3C	Hypomethylated in Adjacent Normals
cg04846710	0.21	LIX1L	Hypomethylated in Adjacent Normals
cg12598524	0.16	PRKCE	Hypomethylated in Adjacent Normals
cg16589830	0.17		Hypomethylated in Adjacent Normals
cg18674980	0.21	CA3	Hypomethylated in Adjacent Normals
cg11268834	0.16	MRPL44	Hypomethylated in Adjacent Normals
cg21996227	0.13	SEMA4A	Hypomethylated in Adjacent Normals
cg11694519	0.11		Hypomethylated in Adjacent Normals
cg16985778	0.12	MTMR9LP	Hypomethylated in Adjacent Normals
cg04682802	0.16	BTBD3	Hypomethylated in Adjacent Normals
cg08066035	0.09	F2RL3	Hypomethylated in Adjacent Normals
cg08481075	0.12	COL11A2	Hypomethylated in Adjacent Normals
cg22498143	0.1	SPTBN4	Hypomethylated in Adjacent Normals
cg26153054	0.11		Hypomethylated in Adjacent Normals
cg21287054	0.1	TTYH1	Hypomethylated in Adjacent Normals
cg06824394	0.15	TMEM243	Hypomethylated in Adjacent Normals
cg26567423	0.17	FLJ12825	Hypomethylated in Adjacent Normals
cg03692651	0.08		Hypomethylated in Adjacent Normals
cg27032232	0.07	DPP6	Hypomethylated in Adjacent Normals
cg04111071	0.07	TMEM196	Hypomethylated in Adjacent Normals
cg23302649	0.09	C14orf23	Hypomethylated in Adjacent Normals
cg27252696	0.07	SIM1	Hypomethylated in Adjacent Normals
cg15222899	0.07		Hypomethylated in Adjacent Normals
cg27393010	0.07		Hypomethylated in Adjacent Normals
cg25691167	0.04	FERD3L	Hypomethylated in Adjacent Normals
cg08146483	0.05	LHX8	Hypomethylated in Adjacent Normals
cg22178613	0.06	SFRP2	Hypomethylated in Adjacent Normals
cg26132774	0.05		Hypomethylated in Adjacent Normals
cg13539545	0.04		Hypomethylated in Adjacent Normals
cg16845394	0.11	RSPO2	Hypomethylated in Adjacent Normals
cg14523847	0.1	DPP6	Hypomethylated in Adjacent Normals
cg26519184	0.1	PRDM15	Hypomethylated in Adjacent Normals
cg17983217	0.1	DDAH2	Hypomethylated in Adjacent Normals
cg02644510	0.1		Hypomethylated in Adjacent Normals
cg05952494	0.1		Hypomethylated in Adjacent Normals
cg14095438	0.1		Hypomethylated in Adjacent Normals
cg02067712	0.08		Hypomethylated in Adjacent Normals
cg01031101	0.1	NKAPL	Hypomethylated in Adjacent Normals
cg23121156	0.06	SFRP2	Hypomethylated in Adjacent Normals
cg05164933	0.04	SFRP2	Hypomethylated in Adjacent Normals
cg07792478	0.08	MIR124-2	Hypomethylated in Adjacent Normals
cg12174804	0.11		Hypomethylated in Adjacent Normals
cg05835105	0.06	PITX2	Hypomethylated in Adjacent Normals
cg15617155	0.1		Hypomethylated in Adjacent Normals
cg11213690	0.08		Hypomethylated in Adjacent Normals
cg12070159	0.08	RGS20	Hypomethylated in Adjacent Normals
cg08893692	0.09		Hypomethylated in Adjacent Normals
cg24221648	0.09		Hypomethylated in Adjacent Normals
cg04765848	0.1	PODN	Hypomethylated in Adjacent Normals
cg05227549	0.1		Hypomethylated in Adjacent Normals
cg01735384	0.12		Hypomethylated in Adjacent Normals
cg04574090	0.11	KCNE3	Hypomethylated in Adjacent Normals
cg02164046	0.07	SST	Hypomethylated in Adjacent Normals
cg08304190	0.07	MIR663A	Hypomethylated in Adjacent Normals
cg20395967	0.06	MIR663A	Hypomethylated in Adjacent Normals
cg08578734	0.1	GRIA1	Hypomethylated in Adjacent Normals
cg02013838	0.1		Hypomethylated in Adjacent Normals
cg07099331	0.08		Hypomethylated in Adjacent Normals
cg18417954	0.09	DNAAF3	Hypomethylated in Adjacent Normals
cg19912142	0.07		Hypomethylated in Adjacent Normals
cg17723653	0.09	SYNPO2L	Hypomethylated in Adjacent Normals
cg07976064	0.09		Hypomethylated in Adjacent Normals
cg22473620	0.07		Hypomethylated in Adjacent Normals
cg17627629	0.09		Hypomethylated in Adjacent Normals
cg13631572	0.05	ADCY4	Hypomethylated in Adjacent Normals
cg16215203	0.04	ADCY4	Hypomethylated in Adjacent Normals
cg25556905	0.05	ADCY4	Hypomethylated in Adjacent Normals
cg17264670	0.05	RGS17	Hypomethylated in Adjacent Normals
cg18401367	0.04		Hypomethylated in Adjacent Normals
cg03604011	0.03	AHRR	Hypomethylated in Adjacent Normals
cg06783737	0.04		Hypomethylated in Adjacent Normals
cg17231999	0.04		Hypomethylated in Adjacent Normals
cg10168149	0.06	SATB2-AS1	Hypomethylated in Adjacent Normals
cg09671258	0.05	LHX4	Hypomethylated in Adjacent Normals
cg13267264	0.05	PRDM14	Hypomethylated in Adjacent Normals
cg15985184	0.05	IGLON5	Hypomethylated in Adjacent Normals
cg09513990	0.07		Hypomethylated in Adjacent Normals
cg13703871	0.06	ZNF177	Hypomethylated in Adjacent Normals
cg08065231	0.05	ZNF177	Hypomethylated in Adjacent Normals
cg15079315	0.06	SLC23A2	Hypomethylated in Adjacent Normals
cg19513834	0.06	POU3F3	Hypomethylated in Adjacent Normals
cg24808280	0.05	CCDC181	Hypomethylated in Adjacent Normals
cg08047907	0.08	CCDC181	Hypomethylated in Adjacent Normals
cg24624901	0.1		Hypomethylated in Adjacent Normals
cg10903903	0.08		Hypomethylated in Adjacent Normals
cg23818870	0.1	CCDC181	Hypomethylated in Adjacent Normals
cg02534163	0.07	ENPP2	Hypomethylated in Adjacent Normals
cg10896862	0.06	MPZ	Hypomethylated in Adjacent Normals
cg16596604	0.07	CRYM	Hypomethylated in Adjacent Normals
cg05905176	0.04	TNFAIP8L3	Hypomethylated in Adjacent Normals
cg08604097	0.05	NXPH1	Hypomethylated in Adjacent Normals
cg25764899	0.05		Hypomethylated in Adjacent Normals
cg26860935	0.06		Hypomethylated in Adjacent Normals
cg14861089	0.06	TLX1	Hypomethylated in Adjacent Normals
cg27363327	0.05	TTBK1	Hypomethylated in Adjacent Normals
cg19142026	0.06	HOXA4	Hypomethylated in Adjacent Normals
cg09465698	0.06		Hypomethylated in Adjacent Normals
cg07149609	0.05		Hypomethylated in Adjacent Normals
cg00379720	0.05		Hypomethylated in Adjacent Normals
cg03532926	0.07	DPP6	Hypomethylated in Adjacent Normals
cg06594404	0.05		Hypomethylated in Adjacent Normals
cg18961681	0.05		Hypomethylated in Adjacent Normals
cg23906738	0.04	NKX2-1	Hypomethylated in Adjacent Normals
cg05016408	0.05	ZNF300P1	Hypomethylated in Adjacent Normals
cg06445348	0.03	ILDR2	Hypomethylated in Adjacent Normals
cg15031661	0.04	FMN2	Hypomethylated in Adjacent Normals
cg11071231	0.04		Hypomethylated in Adjacent Normals
cg14502484	0.04	SLC6A3	Hypomethylated in Adjacent Normals
cg17840719	0.04	ZNF454	Hypomethylated in Adjacent Normals
cg18235050	0.04		Hypomethylated in Adjacent Normals
cg16620382	0.04	TTBK1	Hypomethylated in Adjacent Normals
cg21884231	0.04	SLC7A14	Hypomethylated in Adjacent Normals
cg17302155	0.04	PRDM13	Hypomethylated in Adjacent Normals
cg06817490	0.03		Hypomethylated in Adjacent Normals
cg03679755	0.04		Hypomethylated in Adjacent Normals
cg06629130	0.04		Hypomethylated in Adjacent Normals
cg16963144	0.05	FOXA2	Hypomethylated in Adjacent Normals
cg24886257	0.06		Hypomethylated in Adjacent Normals
cg06463958	0.05	T	Hypomethylated in Adjacent Normals
cg17154724	0.04	DNM3	Hypomethylated in Adjacent Normals
cg24144083	0.03		Hypomethylated in Adjacent Normals
cg14416371	0.03	MIR129-2	Hypomethylated in Adjacent Normals
cg07790615	0.03	RYR2	Hypomethylated in Adjacent Normals
cg21306240	0.03	EPHA10	Hypomethylated in Adjacent Normals
cg20527270	0.05		Hypomethylated in Adjacent Normals
cg18991611	0.02		Hypomethylated in Adjacent Normals
cg20399616	0.04	BCAT1	Hypomethylated in Adjacent Normals
cg03502002	0.03	GALR1	Hypomethylated in Adjacent Normals
cg23989821	0.05	C14orf39	Hypomethylated in Adjacent Normals
cg04223424	0.05		Hypomethylated in Adjacent Normals
cg06083330	0.04	POU4F2	Hypomethylated in Adjacent Normals
cg12892506	0.04	ZIC4	Hypomethylated in Adjacent Normals
cg13445796	0.03	DBX1	Hypomethylated in Adjacent Normals
cg19901801	0.04	SYT6	Hypomethylated in Adjacent Normals
cg25459558	0.06	COL11A2	Hypomethylated in Adjacent Normals
cg13958426	0.06	CCDC181	Hypomethylated in Adjacent Normals
cg00002719	0.03	CCDC181	Hypomethylated in Adjacent Normals
cg00100121	0.03	CCDC181	Hypomethylated in Adjacent Normals
cg08104202	0.05	CCDC181	Hypomethylated in Adjacent Normals
cg01016662	0.02		Hypomethylated in Adjacent Normals
cg11957331	0.03	TMEM145	Hypomethylated in Adjacent Normals
cg09238180	0.03	HOXD8	Hypomethylated in Adjacent Normals
cg08189989	0.07		Hypomethylated in Adjacent Normals
cg09106903	0.08	ESRRG	Hypomethylated in Adjacent Normals
cg10940462	0.07	NRXN2	Hypomethylated in Adjacent Normals
cg27555582	0.06		Hypomethylated in Adjacent Normals
cg27663938	0.05	C12orf42	Hypomethylated in Adjacent Normals
cg14000361	0.03	GCM2	Hypomethylated in Adjacent Normals
cg00807871	0.09	MDGA1	Hypomethylated in Adjacent Normals
cg21549195	0.08		Hypomethylated in Adjacent Normals
cg25464921	0.06		Hypomethylated in Adjacent Normals
cg02119792	0.07		Hypomethylated in Adjacent Normals
cg21523564	0.08		Hypomethylated in Adjacent Normals
cg26422161	0.04	FOXQ1	Hypomethylated in Adjacent Normals
cg03306374	0.02	PRKCB	Hypomethylated in Adjacent Normals
cg07113642	0.02	CPXM1	Hypomethylated in Adjacent Normals
cg16206460	0.03	PGLYRP2	Hypomethylated in Adjacent Normals
cg01760475	0.03		Hypomethylated in Adjacent Normals
cg08815340	0.07		Hypomethylated in Adjacent Normals
cg03199564	0.07	CYTL1	Hypomethylated in Adjacent Normals
cg19507206	0.1		Hypomethylated in Adjacent Normals
cg26299169	0.08	PDX1	Hypomethylated in Adjacent Normals
cg10502231	0.09		Hypomethylated in Adjacent Normals
cg12374721	0.08		Hypomethylated in Adjacent Normals
cg24415208	0.06	CACNG8	Hypomethylated in Adjacent Normals
cg03774514	0.07	FOXA2	Hypomethylated in Adjacent Normals
cg09649610	0.07	GNG4	Hypomethylated in Adjacent Normals
cg12099952	0.09	OXT	Hypomethylated in Adjacent Normals
cg00840332	0.08	LEP	Hypomethylated in Adjacent Normals
cg21707187	0.07		Hypomethylated in Adjacent Normals
cg24604013	0.06	SOX1	Hypomethylated in Adjacent Normals
cg09887059	0.07		Hypomethylated in Adjacent Normals
cg25547580	0.06	ONECUT2	Hypomethylated in Adjacent Normals
cg09695735	0.02	C17orf64	Hypomethylated in Adjacent Normals
cg17101450	0.04		Hypomethylated in Adjacent Normals
cg11789612	0.03	ITPKA	Hypomethylated in Adjacent Normals
cg16476975	0.07		Hypomethylated in Adjacent Normals
cg05167251	0.07	HOXD9	Hypomethylated in Adjacent Normals
cg25881804	0.05		Hypomethylated in Adjacent Normals
cg18156204	0.04		Hypomethylated in Adjacent Normals
cg10224098	0.05	RNF220	Hypomethylated in Adjacent Normals
cg17816394	0.05	GNG4	Hypomethylated in Adjacent Normals
cg24645214	0.06	RGS20	Hypomethylated in Adjacent Normals
cg18759209	0.06	BMP7	Hypomethylated in Adjacent Normals
cg18267049	0.08		Hypomethylated in Adjacent Normals
cg11823511	0.06	BARHL2	Hypomethylated in Adjacent Normals
cg14625175	0.05	HOXA10	Hypomethylated in Adjacent Normals
cg26809635	0.04		Hypomethylated in Adjacent Normals
cg17538572	0.04	CYP26A1	Hypomethylated in Adjacent Normals
cg08680048	0.03	ITPKA	Hypomethylated in Adjacent Normals
cg07931411	0.04	PGLYRP2	Hypomethylated in Adjacent Normals
cg06537894	0.02	MAST1	Hypomethylated in Adjacent Normals
cg02571816	0.04	PPP1R14A	Hypomethylated in Adjacent Normals
cg24530250	0.03	PHOX2A	Hypomethylated in Adjacent Normals
cg09489306	0.02		Hypomethylated in Adjacent Normals
cg01688536	0.05		Hypomethylated in Adjacent Normals
cg23855505	0.03	CHST11	Hypomethylated in Adjacent Normals
cg03943218	0.04		Hypomethylated in Adjacent Normals
cg03940848	0.03		Hypomethylated in Adjacent Normals
cg05809668	0.04		Hypomethylated in Adjacent Normals
cg08305551	0.03	MAST1	Hypomethylated in Adjacent Normals
cg16348470	0.03	C1orf94	Hypomethylated in Adjacent Normals
cg03217795	0.02	PRKCB	Hypomethylated in Adjacent Normals
cg15057061	0.04	SOX2-OT	Hypomethylated in Adjacent Normals
cg18932798	0.03	INA	Hypomethylated in Adjacent Normals
cg00970396	0.04		Hypomethylated in Adjacent Normals
cg13476133	0.04	GCK	Hypomethylated in Adjacent Normals
cg00817367	0.03	GRASP	Hypomethylated in Adjacent Normals
cg13879483	0.07	USP44	Hypomethylated in Adjacent Normals
cg21042456	0.07		Hypomethylated in Adjacent Normals
cg22052659	0.06	CSMD3	Hypomethylated in Adjacent Normals
cg20443254	0.03	ASCL4	Hypomethylated in Adjacent Normals
cg19852958	0.11	NKX3-2	Hypomethylated in Adjacent Normals
cg22796507	0.11	FOXE3	Hypomethylated in Adjacent Normals
cg18952796	0.1	NPTX2	Hypomethylated in Adjacent Normals
cg16234978	0.1		Hypomethylated in Adjacent Normals
cg11536474	0.08		Hypomethylated in Adjacent Normals
cg05732750	0.12		Hypomethylated in Adjacent Normals
cg05452406	0.1	GCM2	Hypomethylated in Adjacent Normals
cg05057720	0.09	CLEC14A	Hypomethylated in Adjacent Normals
cg14669379	0.12	ADORA3	Hypomethylated in Adjacent Normals
cg12744820	0.13	OLIG3	Hypomethylated in Adjacent Normals
cg16404157	0.15	CLEC14A	Hypomethylated in Adjacent Normals
cg20859731	0.14		Hypomethylated in Adjacent Normals
cg12877723	0.15	PENK	Hypomethylated in Adjacent Normals
cg09165441	0.09		Hypomethylated in Adjacent Normals
cg25032595	0.14	CLDN10	Hypomethylated in Adjacent Normals
cg06335867	0.14	NXPH1	Hypomethylated in Adjacent Normals
cg14287235	0.11	ADCY4	Hypomethylated in Adjacent Normals
cg23179456	0.07	ADCY4	Hypomethylated in Adjacent Normals
cg18582992	0.07	SHF	Hypomethylated in Adjacent Normals
cg25947489	0.12		Hypomethylated in Adjacent Normals
cg23049458	0.12	L1TD1	Hypomethylated in Adjacent Normals
cg20034792	0.1		Hypomethylated in Adjacent Normals
cg06962177	0.11		Hypomethylated in Adjacent Normals
cg27282900	0.1		Hypomethylated in Adjacent Normals
cg17034390	0.12		Hypomethylated in Adjacent Normals
cg04150495	0.09	MIR663A	Hypomethylated in Adjacent Normals
cg10715092	0.1	MIR663A	Hypomethylated in Adjacent Normals
cg21026830	0.1		Hypomethylated in Adjacent Normals
cg26210445	0.1	TBR1	Hypomethylated in Adjacent Normals
cg07519235	0.08	GPRC5B	Hypomethylated in Adjacent Normals
cg14780632	0.07	GAL3ST3	Hypomethylated in Adjacent Normals
cg00495860	0.09		Hypomethylated in Adjacent Normals
cg18438793	0.1	HPCAL4	Hypomethylated in Adjacent Normals
cg20072171	0.05	FEZF2	Hypomethylated in Adjacent Normals
cg03970036	0.06	PTPRN	Hypomethylated in Adjacent Normals
cg16288089	0.06	TAC1	Hypomethylated in Adjacent Normals
cg23200020	0.06	SCGB1B2P	Hypomethylated in Adjacent Normals
cg25339566	0.06	TCTEX1D1	Hypomethylated in Adjacent Normals
cg08833577	0.09	VAX1	Hypomethylated in Adjacent Normals
cg24960947	0.1	GAL3ST3	Hypomethylated in Adjacent Normals
cg15219228	0.06	TULP1	Hypomethylated in Adjacent Normals
cg05497345	0.11	ITPRIPL1	Hypomethylated in Adjacent Normals
cg07489502	0.1		Hypomethylated in Adjacent Normals
cg21624902	0.1		Hypomethylated in Adjacent Normals
cg20091795	0.1		Hypomethylated in Adjacent Normals
cg20386316	0.13		Hypomethylated in Adjacent Normals
cg20449590	0.12		Hypomethylated in Adjacent Normals
cg10443049	0.1	NXPH1	Hypomethylated in Adjacent Normals
cg00106345	0.11		Hypomethylated in Adjacent Normals
cg04425920	0.11		Hypomethylated in Adjacent Normals
cg20014398	0.15	PAX6	Hypomethylated in Adjacent Normals
cg00295794	0.14		Hypomethylated in Adjacent Normals
cg18322569	0.11	BARHL2	Hypomethylated in Adjacent Normals
cg02058408	0.13		Hypomethylated in Adjacent Normals
cg12468774	0.09	CCDC36	Hypomethylated in Adjacent Normals
cg22784954	0.07	ADAMTS16	Hypomethylated in Adjacent Normals
cg26452868	0.12		Hypomethylated in Adjacent Normals
cg15411554	0.73	ADAMTS16	Hypermethylated in Adjacent Normals
cg10556636	0.69	C10orf11	Hypermethylated in Adjacent Normals
cg16179938	0.69	NFATC1	Hypermethylated in Adjacent Normals
cg09225287	0.67	SEMA3C	Hypermethylated in Adjacent Normals
cg03329576	0.65		Hypermethylated in Adjacent Normals
cg00982519	0.68	SFTA1P	Hypermethylated in Adjacent Normals
cg25161912	0.73		Hypermethylated in Adjacent Normals
cg12423733	0.7	MAS1L	Hypermethylated in Adjacent Normals
cg22427208	0.72		Hypermethylated in Adjacent Normals
cg02297967	0.68		Hypermethylated in Adjacent Normals
cg02789362	0.79	CCDC170	Hypermethylated in Adjacent Normals
cg12044693	0.78	BCKDHB	Hypermethylated in Adjacent Normals
cg19368016	0.75	CELF2	Hypermethylated in Adjacent Normals
cg23950788	0.78	PPP1R17	Hypermethylated in Adjacent Normals
cg05109049	0.76		Hypermethylated in Adjacent Normals
cg04221117	0.75	CELF2	Hypermethylated in Adjacent Normals
cg07385257	0.72		Hypermethylated in Adjacent Normals
cg00029246	0.72	DGKI	Hypermethylated in Adjacent Normals
cg13138446	0.69		Hypermethylated in Adjacent Normals
cg15094236	0.69	LOC285768	Hypermethylated in Adjacent Normals
cg21048162	0.71	BATF	Hypermethylated in Adjacent Normals
cg14541801	0.7		Hypermethylated in Adjacent Normals
cg17394978	0.75	IRF1	Hypermethylated in Adjacent Normals
cg08622666	0.74	RANBP9	Hypermethylated in Adjacent Normals
cg01266390	0.74		Hypermethylated in Adjacent Normals
cg12671632	0.71		Hypermethylated in Adjacent Normals
cg15497991	0.75	NFATC2	Hypermethylated in Adjacent Normals
cg21830221	0.73	HIVEP3	Hypermethylated in Adjacent Normals
cg21642988	0.7	DNAJA4	Hypermethylated in Adjacent Normals
cg00641679	0.72		Hypermethylated in Adjacent Normals
cg07557423	0.7	ATP8A1	Hypermethylated in Adjacent Normals
cg24426822	0.68	CACNA2D1	Hypermethylated in Adjacent Normals
cg26684776	0.69	RRAGD	Hypermethylated in Adjacent Normals
cg01549227	0.69	LHX6	Hypermethylated in Adjacent Normals
cg15408889	0.68	TNFAIP8	Hypermethylated in Adjacent Normals
cg22691256	0.67	WBSCR17	Hypermethylated in Adjacent Normals
cg13572892	0.7	LHX6	Hypermethylated in Adjacent Normals
cg01751245	0.68	SPRED2	Hypermethylated in Adjacent Normals
cg22198603	0.67	BTBD9	Hypermethylated in Adjacent Normals
cg15242225	0.66	RUNX1	Hypermethylated in Adjacent Normals
cg19640007	0.69	C4orf51	Hypermethylated in Adjacent Normals
cg14717069	0.72		Hypermethylated in Adjacent Normals
cg22531266	0.72		Hypermethylated in Adjacent Normals
cg21805731	0.65		Hypermethylated in Adjacent Normals
cg26428069	0.63	NCKAP5	Hypermethylated in Adjacent Normals
cg10970143	0.67	CFAP45	Hypermethylated in Adjacent Normals
cg11185753	0.7		Hypermethylated in Adjacent Normals
cg17362483	0.72		Hypermethylated in Adjacent Normals
cg12050706	0.72		Hypermethylated in Adjacent Normals
cg24694665	0.7		Hypermethylated in Adjacent Normals
cg08795557	0.72	WBSCR17	Hypermethylated in Adjacent Normals
cg02919712	0.72	DEPTOR	Hypermethylated in Adjacent Normals
cg22255095	0.67	CDH4	Hypermethylated in Adjacent Normals
cg09108394	0.68	PRKCB	Hypermethylated in Adjacent Normals
cg10168086	0.72		Hypermethylated in Adjacent Normals
cg12496211	0.66	CACNA1C	Hypermethylated in Adjacent Normals
cg11003133	0.65	AIM2	Hypermethylated in Adjacent Normals
cg22177308	0.66		Hypermethylated in Adjacent Normals
cg23128495	0.72		Hypermethylated in Adjacent Normals
cg25249728	0.68		Hypermethylated in Adjacent Normals
cg07568841	0.69	ZNRF2	Hypermethylated in Adjacent Normals
cg05415308	0.67	CT62	Hypermethylated in Adjacent Normals
cg07196505	0.67	RBFOX1	Hypermethylated in Adjacent Normals
cg08754088	0.65	UNC5D	Hypermethylated in Adjacent Normals
cg11329678	0.64		Hypermethylated in Adjacent Normals
cg20810345	0.66		Hypermethylated in Adjacent Normals
cg05890855	0.58		Hypermethylated in Adjacent Normals
cg25946059	0.52		Hypermethylated in Adjacent Normals
cg11465213	0.59		Hypermethylated in Adjacent Normals
cg04786142	0.57		Hypermethylated in Adjacent Normals
cg17094249	0.59		Hypermethylated in Adjacent Normals
cg26874872	0.56		Hypermethylated in Adjacent Normals
cg06968859	0.6	CTNNA2	Hypermethylated in Adjacent Normals
cg01631319	0.67		Hypermethylated in Adjacent Normals
cg17388996	0.64	SCML4	Hypermethylated in Adjacent Normals
cg00428457	0.61		Hypermethylated in Adjacent Normals
cg13575139	0.67		Hypermethylated in Adjacent Normals
cg15331705	0.65		Hypermethylated in Adjacent Normals
cg01862311	0.6		Hypermethylated in Adjacent Normals
cg21158815	0.63	BATF	Hypermethylated in Adjacent Normals
cg08443563	0.59		Hypermethylated in Adjacent Normals
cg26988617	0.64	PARD3	Hypermethylated in Adjacent Normals
cg07204874	0.6		Hypermethylated in Adjacent Normals
cg11630939	0.65		Hypermethylated in Adjacent Normals
cg06022561	0.52	D2HGDH	Hypermethylated in Adjacent Normals
cg19533977	0.43	CLTC	Hypermethylated in Adjacent Normals
cg16013670	0.85	OPN3	Hypermethylated in Adjacent Normals
cg00150025	0.82	PLA2G4F	Hypermethylated in Adjacent Normals
cg12967164	0.84	ELFN1	Hypermethylated in Adjacent Normals
cg05696931	0.85		Hypermethylated in Adjacent Normals
cg04574507	0.84	CD1B	Hypermethylated in Adjacent Normals
cg07691684	0.85	LDB2	Hypermethylated in Adjacent Normals
cg18984165	0.85	KCNJ2	Hypermethylated in Adjacent Normals
cg16042006	0.84	DGKG	Hypermethylated in Adjacent Normals
cg19171161	0.86		Hypermethylated in Adjacent Normals
cg09565111	0.87	ATP8A2	Hypermethylated in Adjacent Normals
cg03454607	0.87		Hypermethylated in Adjacent Normals
cg10975391	0.87	NAV1	Hypermethylated in Adjacent Normals
cg01109219	0.85	RASGRP3	Hypermethylated in Adjacent Normals
cg07699978	0.86	PPM1H	Hypermethylated in Adjacent Normals
cg09716921	0.86	LRIG1	Hypermethylated in Adjacent Normals
cg13590228	0.85	SIAH2	Hypermethylated in Adjacent Normals
cg24339574	0.84		Hypermethylated in Adjacent Normals
cg18440774	0.83	YTHDC1	Hypermethylated in Adjacent Normals
cg16658460	0.83	TENM2	Hypermethylated in Adjacent Normals
cg10081621	0.83		Hypermethylated in Adjacent Normals
cg26678765	0.84	MAB21L3	Hypermethylated in Adjacent Normals
cg05489252	0.84	MCF2L2	Hypermethylated in Adjacent Normals
cg05502478	0.82	MCF2L2	Hypermethylated in Adjacent Normals
cg24443446	0.82		Hypermethylated in Adjacent Normals
cg27153327	0.83	MEIOB	Hypermethylated in Adjacent Normals
cg01315201	0.82		Hypermethylated in Adjacent Normals
cg06428196	0.84		Hypermethylated in Adjacent Normals
cg25144558	0.83	SDK1	Hypermethylated in Adjacent Normals
cg02531439	0.86	SMURF1	Hypermethylated in Adjacent Normals
cg06271720	0.85		Hypermethylated in Adjacent Normals
cg04522625	0.86	MIR548A2	Hypermethylated in Adjacent Normals
cg21974506	0.9	COL11A2	Hypermethylated in Adjacent Normals
cg00602115	0.87	DTNA	Hypermethylated in Adjacent Normals
cg05343184	0.88	PRDM16	Hypermethylated in Adjacent Normals
cg14671764	0.9	PXDN	Hypermethylated in Adjacent Normals
cg20035127	0.86		Hypermethylated in Adjacent Normals
cg23232188	0.87	EAF2	Hypermethylated in Adjacent Normals
cg01938514	0.88		Hypermethylated in Adjacent Normals
cg07041488	0.89	CACNG3	Hypermethylated in Adjacent Normals
cg12090430	0.89	ADARB2	Hypermethylated in Adjacent Normals
cg11500790	0.9	OPCML	Hypermethylated in Adjacent Normals
cg22506534	0.9	ALPL	Hypermethylated in Adjacent Normals
cg17939040	0.88	ACACA	Hypermethylated in Adjacent Normals
cg22714290	0.87	LOC148696	Hypermethylated in Adjacent Normals
cg00893522	0.88		Hypermethylated in Adjacent Normals
cg06996389	0.89		Hypermethylated in Adjacent Normals
cg10210510	0.85	COL9A2	Hypermethylated in Adjacent Normals
cg03577128	0.86		Hypermethylated in Adjacent Normals
cg13865610	0.86		Hypermethylated in Adjacent Normals
cg02389084	0.88	SNX10	Hypermethylated in Adjacent Normals
cg09795127	0.86		Hypermethylated in Adjacent Normals
cg25643208	0.86		Hypermethylated in Adjacent Normals
cg04892766	0.84		Hypermethylated in Adjacent Normals
cg20926939	0.88		Hypermethylated in Adjacent Normals
cg06100608	0.86	KRTAP20-3	Hypermethylated in Adjacent Normals
cg14817783	0.87		Hypermethylated in Adjacent Normals
cg12731799	0.87	KIRREL3	Hypermethylated in Adjacent Normals
cg25274263	0.86	PTPN14	Hypermethylated in Adjacent Normals
cg19313373	0.86	DDR2	Hypermethylated in Adjacent Normals
cg25305774	0.88	RAD54B	Hypermethylated in Adjacent Normals
cg03779973	0.86	DCLK2	Hypermethylated in Adjacent Normals
cg26308909	0.88	MAD1L1	Hypermethylated in Adjacent Normals
cg17520909	0.87	CRP	Hypermethylated in Adjacent Normals
cg07568233	0.87	RBFOX1	Hypermethylated in Adjacent Normals
cg09837314	0.86		Hypermethylated in Adjacent Normals
cg03026004	0.86	ARHGAP28	Hypermethylated in Adjacent Normals
cg25893560	0.89	KCNJ1	Hypermethylated in Adjacent Normals
cg26484108	0.85		Hypermethylated in Adjacent Normals
cg27093964	0.83		Hypermethylated in Adjacent Normals
cg21570818	0.82	FUT5	Hypermethylated in Adjacent Normals
cg06550986	0.81		Hypermethylated in Adjacent Normals
cg25979244	0.81		Hypermethylated in Adjacent Normals
cg09645818	0.85		Hypermethylated in Adjacent Normals
cg12047425	0.86	ALPL	Hypermethylated in Adjacent Normals
cg16734433	0.85		Hypermethylated in Adjacent Normals
cg23703633	0.88	ANK3	Hypermethylated in Adjacent Normals
cg06346857	0.84	ALPL	Hypermethylated in Adjacent Normals
cg12620035	0.84		Hypermethylated in Adjacent Normals
cg00406319	0.81		Hypermethylated in Adjacent Normals
cg03729603	0.81	CACNG3	Hypermethylated in Adjacent Normals
cg17007164	0.82		Hypermethylated in Adjacent Normals
cg26730050	0.8		Hypermethylated in Adjacent Normals
cg11211197	0.79		Hypermethylated in Adjacent Normals
cg05353872	0.81	OR2M3	Hypermethylated in Adjacent Normals
cg02485729	0.82	TMEM132C	Hypermethylated in Adjacent Normals
cg16692653	0.82		Hypermethylated in Adjacent Normals
cg11388664	0.85	CADM3	Hypermethylated in Adjacent Normals
cg04414975	0.85	TMEM132D	Hypermethylated in Adjacent Normals
cg09032137	0.84		Hypermethylated in Adjacent Normals
cg18685330	0.83	WBSCR17	Hypermethylated in Adjacent Normals
cg14555736	0.83	TMEM132C	Hypermethylated in Adjacent Normals
cg17144184	0.86		Hypermethylated in Adjacent Normals
cg13028819	0.84		Hypermethylated in Adjacent Normals
cg15852352	0.84	OR10T2	Hypermethylated in Adjacent Normals
cg15115960	0.86		Hypermethylated in Adjacent Normals
cg12743248	0.83	EFCAB1	Hypermethylated in Adjacent Normals
cg01202700	0.81	TMEM132D	Hypermethylated in Adjacent Normals
cg08985530	0.81		Hypermethylated in Adjacent Normals
cg19793904	0.81	TMEM132C	Hypermethylated in Adjacent Normals
cg25188238	0.86	XKR4	Hypermethylated in Adjacent Normals
cg08957001	0.88	TSNARE1	Hypermethylated in Adjacent Normals
cg24333364	0.83	TMEM132C	Hypermethylated in Adjacent Normals
cg03441279	0.86	BCL9	Hypermethylated in Adjacent Normals
cg16108887	0.85		Hypermethylated in Adjacent Normals
cg20456954	0.83	ARFGEF1	Hypermethylated in Adjacent Normals
cg27403658	0.81		Hypermethylated in Adjacent Normals
cg21903684	0.83		Hypermethylated in Adjacent Normals
cg08945443	0.84	MSS51	Hypermethylated in Adjacent Normals
cg23960736	0.82		Hypermethylated in Adjacent Normals
cg07944396	0.83	RBFOX1	Hypermethylated in Adjacent Normals
cg24778576	0.86	TMEM132D	Hypermethylated in Adjacent Normals
cg21291134	0.83	APCS	Hypermethylated in Adjacent Normals
cg26196424	0.83	C14orf37	Hypermethylated in Adjacent Normals
cg17192862	0.81	RIMBP2	Hypermethylated in Adjacent Normals
cg11281110	0.82		Hypermethylated in Adjacent Normals
cg15873474	0.84	CDH4	Hypermethylated in Adjacent Normals
cg11476306	0.85		Hypermethylated in Adjacent Normals
cg22963629	0.81		Hypermethylated in Adjacent Normals
cg09790780	0.81	RBFOX1	Hypermethylated in Adjacent Normals
cg24432768	0.83	CD1D	Hypermethylated in Adjacent Normals
cg25724842	0.84	PACRG	Hypermethylated in Adjacent Normals
cg16327839	0.84	SPATA19	Hypermethylated in Adjacent Normals
cg05916059	0.83	HS3ST4	Hypermethylated in Adjacent Normals
cg08084339	0.84		Hypermethylated in Adjacent Normals
cg12305265	0.83	PARK2	Hypermethylated in Adjacent Normals
cg10835986	0.81	HECW1	Hypermethylated in Adjacent Normals
cg16319142	0.82		Hypermethylated in Adjacent Normals
cg03337918	0.81	PLEKHF2	Hypermethylated in Adjacent Normals
cg10649130	0.83		Hypermethylated in Adjacent Normals
cg21289437	0.85		Hypermethylated in Adjacent Normals
cg05030450	0.86	TENM2	Hypermethylated in Adjacent Normals
cg16531181	0.86		Hypermethylated in Adjacent Normals
cg06203976	0.84	CADM3	Hypermethylated in Adjacent Normals
cg14349078	0.86	PCSK5	Hypermethylated in Adjacent Normals
cg17566002	0.85		Hypermethylated in Adjacent Normals
cg14718495	0.85	KCNH8	Hypermethylated in Adjacent Normals
cg01659038	0.86		Hypermethylated in Adjacent Normals
cg23822732	0.86		Hypermethylated in Adjacent Normals
cg12593431	0.84		Hypermethylated in Adjacent Normals
cg05492975	0.85	CDH4	Hypermethylated in Adjacent Normals
cg05687660	0.84		Hypermethylated in Adjacent Normals
cg21991633	0.83		Hypermethylated in Adjacent Normals
cg02909446	0.79	SPOCK2	Hypermethylated in Adjacent Normals
cg21646032	0.78	RARB	Hypermethylated in Adjacent Normals
cg08960549	0.8		Hypermethylated in Adjacent Normals
cg06411879	0.79	NEBL	Hypermethylated in Adjacent Normals
cg05539265	0.81		Hypermethylated in Adjacent Normals
cg20033652	0.81	NIN	Hypermethylated in Adjacent Normals
cg06974428	0.83	PIP4K2A	Hypermethylated in Adjacent Normals
cg20727124	0.8	LINC00323	Hypermethylated in Adjacent Normals
cg24926465	0.79	KCNAB1	Hypermethylated in Adjacent Normals
cg00865690	0.76		Hypermethylated in Adjacent Normals
cg02981942	0.78		Hypermethylated in Adjacent Normals
cg19378216	0.78	BPIFB1	Hypermethylated in Adjacent Normals
cg06393354	0.8	OR2M3	Hypermethylated in Adjacent Normals
cg18744273	0.79		Hypermethylated in Adjacent Normals
cg26738880	0.79	DPP6	Hypermethylated in Adjacent Normals
cg18166959	0.78		Hypermethylated in Adjacent Normals
cg10471825	0.78		Hypermethylated in Adjacent Normals
cg02897974	0.79		Hypermethylated in Adjacent Normals
cg15700197	0.78	OR10J1	Hypermethylated in Adjacent Normals
cg02195405	0.81		Hypermethylated in Adjacent Normals
cg01182154	0.83		Hypermethylated in Adjacent Normals
cg14696870	0.83	FCER1A	Hypermethylated in Adjacent Normals
cg04742384	0.8	CBLN4	Hypermethylated in Adjacent Normals
cg02050028	0.78	HECW1	Hypermethylated in Adjacent Normals
cg09081266	0.79	OR12D2	Hypermethylated in Adjacent Normals
cg07269374	0.82	RPSAP52	Hypermethylated in Adjacent Normals
cg11751344	0.81		Hypermethylated in Adjacent Normals
cg13457462	0.8		Hypermethylated in Adjacent Normals
cg10216717	0.8	TMEM132C	Hypermethylated in Adjacent Normals
cg26554141	0.8		Hypermethylated in Adjacent Normals
cg09313140	0.8		Hypermethylated in Adjacent Normals
cg21908886	0.78	FAM78B	Hypermethylated in Adjacent Normals
cg06719334	0.83	RBFOX1	Hypermethylated in Adjacent Normals
cg05497273	0.81	RBFOX1	Hypermethylated in Adjacent Normals
cg20972294	0.84	OPCML	Hypermethylated in Adjacent Normals
cg14072016	0.85	DIP2C	Hypermethylated in Adjacent Normals
cg12107530	0.84		Hypermethylated in Adjacent Normals
cg20200460	0.84		Hypermethylated in Adjacent Normals
cg20662737	0.85		Hypermethylated in Adjacent Normals
cg08482501	0.83	PROKR2	Hypermethylated in Adjacent Normals
cg00084798	0.83		Hypermethylated in Adjacent Normals
cg22348992	0.9	CHRNA4	Hypermethylated in Adjacent Normals
cg23230830	0.83	LYPD8	Hypermethylated in Adjacent Normals
cg03340408	0.79	NAV1	Hypermethylated in Adjacent Normals
cg13420985	0.82	RFTN1	Hypermethylated in Adjacent Normals
cg26442397	0.81		Hypermethylated in Adjacent Normals
cg15618210	0.83	OPCML	Hypermethylated in Adjacent Normals
cg01094891	0.79	ZNF536	Hypermethylated in Adjacent Normals
cg25025181	0.8	SMYD3	Hypermethylated in Adjacent Normals
cg23050394	0.79		Hypermethylated in Adjacent Normals
cg04522792	0.84		Hypermethylated in Adjacent Normals
cg16017979	0.83	STAU2	Hypermethylated in Adjacent Normals
cg21549161	0.84		Hypermethylated in Adjacent Normals
cg09334915	0.82		Hypermethylated in Adjacent Normals
cg05548130	0.86		Hypermethylated in Adjacent Normals
cg18362003	0.84	MIR100HG	Hypermethylated in Adjacent Normals
cg05764691	0.85	HS3ST2	Hypermethylated in Adjacent Normals
cg21876925	0.79	TNFSF4	Hypermethylated in Adjacent Normals
cg17870569	0.77		Hypermethylated in Adjacent Normals
cg26810908	0.76		Hypermethylated in Adjacent Normals
cg27518240	0.8	C1orf140	Hypermethylated in Adjacent Normals
cg27390627	0.78		Hypermethylated in Adjacent Normals
cg06431514	0.82	CELF2	Hypermethylated in Adjacent Normals
cg17150265	0.79	PLD5	Hypermethylated in Adjacent Normals
cg11388802	0.84	CACNA1E	Hypermethylated in Adjacent Normals
cg02930348	0.82	CDH4	Hypermethylated in Adjacent Normals
cg01577083	0.8		Hypermethylated in Adjacent Normals
cg07196514	0.87	IFI16	Hypermethylated in Adjacent Normals
cg15645309	0.76	BATF	Hypermethylated in Adjacent Normals
cg22328837	0.73	RUNX2	Hypermethylated in Adjacent Normals
cg23637354	0.74		Hypermethylated in Adjacent Normals
cg10063575	0.75	AMHR2	Hypermethylated in Adjacent Normals
cg06712013	0.74	SPATS2	Hypermethylated in Adjacent Normals
cg09804858	0.71	TRERF1	Hypermethylated in Adjacent Normals
cg22039357	0.74	C1orf21	Hypermethylated in Adjacent Normals
cg06389019	0.75	SLC9A3R1	Hypermethylated in Adjacent Normals
cg10019467	0.72	RBM47	Hypermethylated in Adjacent Normals
cg06327814	0.77	LSMEM1	Hypermethylated in Adjacent Normals
cg14412187	0.75		Hypermethylated in Adjacent Normals
cg18577239	0.74	ATF7	Hypermethylated in Adjacent Normals
cg09295202	0.74		Hypermethylated in Adjacent Normals
cg01372939	0.77		Hypermethylated in Adjacent Normals
cg17470627	0.76	CAPN2	Hypermethylated in Adjacent Normals
cg11484413	0.75		Hypermethylated in Adjacent Normals
cg02744216	0.7		Hypermethylated in Adjacent Normals
cg21374754	0.72	LYZL4	Hypermethylated in Adjacent Normals
cg20253561	0.7	RYR2	Hypermethylated in Adjacent Normals
cg18222913	0.76	TMEM132C	Hypermethylated in Adjacent Normals
cg23033158	0.79		Hypermethylated in Adjacent Normals
cg09805403	0.74	GSPT1	Hypermethylated in Adjacent Normals
cg26159860	0.76		Hypermethylated in Adjacent Normals
cg03312565	0.77		Hypermethylated in Adjacent Normals
cg05799811	0.75	CD247	Hypermethylated in Adjacent Normals
cg21367256	0.74	MYT1	Hypermethylated in Adjacent Normals
cg20312687	0.78	DEFB118	Hypermethylated in Adjacent Normals
cg25730098	0.78		Hypermethylated in Adjacent Normals
cg10100887	0.75	PMEPA1	Hypermethylated in Adjacent Normals
cg14219543	0.79		Hypermethylated in Adjacent Normals
cg15086439	0.74	EDARADD	Hypermethylated in Adjacent Normals
cg10310168	0.79		Hypermethylated in Adjacent Normals
cg09705798	0.79	ATP10B	Hypermethylated in Adjacent Normals
cg26875852	0.78		Hypermethylated in Adjacent Normals
cg04438395	0.76		Hypermethylated in Adjacent Normals
cg14443606	0.73		Hypermethylated in Adjacent Normals
cg09237790	0.75	TUSC7	Hypermethylated in Adjacent Normals
cg00987534	0.75		Hypermethylated in Adjacent Normals
cg04094178	0.75		Hypermethylated in Adjacent Normals
cg06351425	0.74	GPX6	Hypermethylated in Adjacent Normals
cg03276000	0.76	DPP6	Hypermethylated in Adjacent Normals
cg24875595	0.75	REG1P	Hypermethylated in Adjacent Normals
cg06288900	0.75	HS3ST4	Hypermethylated in Adjacent Normals
cg01879506	0.74		Hypermethylated in Adjacent Normals
cg25820728	0.83		Hypermethylated in Adjacent Normals
cg18813527	0.82		Hypermethylated in Adjacent Normals
cg10956848	0.83		Hypermethylated in Adjacent Normals
cg19602728	0.8		Hypermethylated in Adjacent Normals
cg27137084	0.79	TMEM132C	Hypermethylated in Adjacent Normals
cg22338152	0.77	USP29	Hypermethylated in Adjacent Normals
cg25188760	0.76		Hypermethylated in Adjacent Normals
cg26626251	0.76	OPCML	Hypermethylated in Adjacent Normals
cg04606830	0.74		Hypermethylated in Adjacent Normals
cg17191109	0.72		Hypermethylated in Adjacent Normals
cg04563046	0.73	RUNX1T1	Hypermethylated in Adjacent Normals
cg10508127	0.77		Hypermethylated in Adjacent Normals
cg24749089	0.81	FMNL2	Hypermethylated in Adjacent Normals
cg07285983	0.8	RABGAP1L	Hypermethylated in Adjacent Normals
cg08221741	0.81	WBSCR17	Hypermethylated in Adjacent Normals
cg13130398	0.81	RABGAP1L	Hypermethylated in Adjacent Normals
cg14528916	0.83	CACNA1E	Hypermethylated in Adjacent Normals
cg20701926	0.82		Hypermethylated in Adjacent Normals
cg15023858	0.84	MITF	Hypermethylated in Adjacent Normals
cg16373000	0.83	C7orf50	Hypermethylated in Adjacent Normals
cg08651937	0.81	PA2G4P4	Hypermethylated in Adjacent Normals
cg24686845	0.82	PLXNC1	Hypermethylated in Adjacent Normals
cg15909737	0.81	MITF	Hypermethylated in Adjacent Normals
cg05184519	0.79	NTM	Hypermethylated in Adjacent Normals
cg17242596	0.79	OPCML	Hypermethylated in Adjacent Normals
cg10966440	0.8	OPCML	Hypermethylated in Adjacent Normals
cg22450662	0.8	SHCBP1L	Hypermethylated in Adjacent Normals
cg05489054	0.76		Hypermethylated in Adjacent Normals
cg02039404	0.77		Hypermethylated in Adjacent Normals
cg14100946	0.76	CDK6	Hypermethylated in Adjacent Normals
cg23012591	0.81		Hypermethylated in Adjacent Normals
cg11274778	0.77	BPIFA4P	Hypermethylated in Adjacent Normals
cg20521198	0.76		Hypermethylated in Adjacent Normals
cg05327192	0.77	KLHL35	Hypermethylated in Adjacent Normals
cg21386863	0.8		Hypermethylated in Adjacent Normals
cg06880420	0.77	NR5A2	Hypermethylated in Adjacent Normals
cg00251358	0.76		Hypermethylated in Adjacent Normals
cg03752741	0.8	SH3GL3	Hypermethylated in Adjacent Normals
cg18010085	0.77		Hypermethylated in Adjacent Normals
cg25407540	0.78	C9	Hypermethylated in Adjacent Normals
cg10699171	0.76		Hypermethylated in Adjacent Normals
cg17399143	0.76		Hypermethylated in Adjacent Normals
cg16960046	0.75		Hypermethylated in Adjacent Normals
cg10578996	0.78	LINC00906	Hypermethylated in Adjacent Normals
cg02550950	0.78	HECW2	Hypermethylated in Adjacent Normals
cg17775003	0.77	MYH7B	Hypermethylated in Adjacent Normals
cg18450582	0.78	DYNC1I1	Hypermethylated in Adjacent Normals
cg21959598	0.79	VOPP1	Hypermethylated in Adjacent Normals
cg26327040	0.76	GPR133	Hypermethylated in Adjacent Normals
cg09231518	0.78		Hypermethylated in Adjacent Normals
cg18218772	0.78		Hypermethylated in Adjacent Normals
cg26877508	0.82	THSD4	Hypermethylated in Adjacent Normals
cg09170112	0.9		Hypermethylated in Adjacent Normals
cg10860802	0.88	DPP6	Hypermethylated in Adjacent Normals
cg26491818	0.91	RIMBP2	Hypermethylated in Adjacent Normals
cg03738384	0.88	COTL1	Hypermethylated in Adjacent Normals
cg27170427	0.93	RIMBP2	Hypermethylated in Adjacent Normals
cg01055386	0.93	TMEM132C	Hypermethylated in Adjacent Normals
cg26429674	0.94	CDH4	Hypermethylated in Adjacent Normals
cg23253309	0.91	PCBP3	Hypermethylated in Adjacent Normals
cg24833737	0.94		Hypermethylated in Adjacent Normals
cg12901574	0.92	RIMBP2	Hypermethylated in Adjacent Normals
cg14223646	0.93		Hypermethylated in Adjacent Normals
cg01881590	0.91	ADAMTS16	Hypermethylated in Adjacent Normals
cg26765743	0.9		Hypermethylated in Adjacent Normals
cg00777546	0.91		Hypermethylated in Adjacent Normals
cg07053177	0.91	TMEM132C	Hypermethylated in Adjacent Normals
cg07700920	0.91	USP10	Hypermethylated in Adjacent Normals
cg24659501	0.9	AIM2	Hypermethylated in Adjacent Normals
cg17463633	0.92	LOC100130331	Hypermethylated in Adjacent Normals
cg00440032	0.91		Hypermethylated in Adjacent Normals
cg09149672	0.91	CD1C	Hypermethylated in Adjacent Normals
cg11019771	0.9	DGKI	Hypermethylated in Adjacent Normals
cg17534654	0.91	CREB5	Hypermethylated in Adjacent Normals
cg01964039	0.9	NTM	Hypermethylated in Adjacent Normals
cg03400410	0.91		Hypermethylated in Adjacent Normals
cg07043247	0.91	CELF2	Hypermethylated in Adjacent Normals
cg25425089	0.89		Hypermethylated in Adjacent Normals
cg23107916	0.93		Hypermethylated in Adjacent Normals
cg01890568	0.9	ASIC2	Hypermethylated in Adjacent Normals
cg23610154	0.88	LINC00710	Hypermethylated in Adjacent Normals
cg19378892	0.9	OR10J3	Hypermethylated in Adjacent Normals
cg22719314	0.9	FLG	Hypermethylated in Adjacent Normals
cg02051545	0.9		Hypermethylated in Adjacent Normals
cg21748244	0.89	LCP2	Hypermethylated in Adjacent Normals
cg08160063	0.89	RBFOX1	Hypermethylated in Adjacent Normals
cg00669774	0.88		Hypermethylated in Adjacent Normals
cg17080335	0.91		Hypermethylated in Adjacent Normals
cg14218275	0.92	CELF2	Hypermethylated in Adjacent Normals
cg19988482	0.91		Hypermethylated in Adjacent Normals
cg04749323	0.89		Hypermethylated in Adjacent Normals
cg26259818	0.89	CACNA1E	Hypermethylated in Adjacent Normals
cg11081307	0.9	ZNF831	Hypermethylated in Adjacent Normals
cg13123165	0.9		Hypermethylated in Adjacent Normals
cg25397054	0.91	GNA12	Hypermethylated in Adjacent Normals
cg08513547	0.86	ZNF300P1	Hypermethylated in Adjacent Normals
cg03580872	0.9		Hypermethylated in Adjacent Normals
cg17102042	0.89	PTPRN2	Hypermethylated in Adjacent Normals
cg19589427	0.88	TNFSF18	Hypermethylated in Adjacent Normals
cg11938832	0.89		Hypermethylated in Adjacent Normals
cg20308663	0.91	CLYBL	Hypermethylated in Adjacent Normals
cg23857238	0.92	EVA1A	Hypermethylated in Adjacent Normals
cg21462633	0.92		Hypermethylated in Adjacent Normals
cg12646067	0.94	TTLL8	Hypermethylated in Adjacent Normals
cg13995599	0.93	ATP11A	Hypermethylated in Adjacent Normals
cg11157172	0.91	PRDM16	Hypermethylated in Adjacent Normals
cg09134205	0.9	DPP6	Hypermethylated in Adjacent Normals
cg14215310	0.9		Hypermethylated in Adjacent Normals
cg09094964	0.91		Hypermethylated in Adjacent Normals
cg24755177	0.88	LILRA4	Hypermethylated in Adjacent Normals
cg20981106	0.88		Hypermethylated in Adjacent Normals
cg13782274	0.93	KCNQ2	Hypermethylated in Adjacent Normals
cg22511877	0.92	MYT1L	Hypermethylated in Adjacent Normals
cg02482478	0.91	GPR133	Hypermethylated in Adjacent Normals
cg03529595	0.89	RBFOX1	Hypermethylated in Adjacent Normals
cg22418337	0.87		Hypermethylated in Adjacent Normals
cg02008627	0.86	RBFOX1	Hypermethylated in Adjacent Normals
cg25832274	0.88		Hypermethylated in Adjacent Normals
cg16257533	0.9	NTM	Hypermethylated in Adjacent Normals
cg06354543	0.89		Hypermethylated in Adjacent Normals
cg16678467	0.87	CACNG3	Hypermethylated in Adjacent Normals
cg07834841	0.87		Hypermethylated in Adjacent Normals
cg05943574	0.89	OR2G6	Hypermethylated in Adjacent Normals
cg27324698	0.86	PTPRN2	Hypermethylated in Adjacent Normals
cg03790312	0.87		Hypermethylated in Adjacent Normals
cg09664215	0.87	CD1E	Hypermethylated in Adjacent Normals
cg11735242	0.88		Hypermethylated in Adjacent Normals
cg26151206	0.88	OR10K2	Hypermethylated in Adjacent Normals
cg04772948	0.87	LOC284788	Hypermethylated in Adjacent Normals
cg08533934	0.88		Hypermethylated in Adjacent Normals
cg25267258	0.88	OR14J1	Hypermethylated in Adjacent Normals
cg07936456	0.89	RBFOX1	Hypermethylated in Adjacent Normals
cg10435838	0.88	LINC01020	Hypermethylated in Adjacent Normals
cg05261893	0.87	EPHB1	Hypermethylated in Adjacent Normals
cg24606662	0.88	HMCN1	Hypermethylated in Adjacent Normals
cg12756527	0.88	CELF2	Hypermethylated in Adjacent Normals
cg17281031	0.88		Hypermethylated in Adjacent Normals
cg22228988	0.86	LOC100128554	Hypermethylated in Adjacent Normals
cg01686553	0.86		Hypermethylated in Adjacent Normals
cg05970721	0.87	HS3ST2	Hypermethylated in Adjacent Normals
cg17560832	0.9		Hypermethylated in Adjacent Normals
cg24412204	0.9		Hypermethylated in Adjacent Normals
cg00217080	0.95		Hypermethylated in Adjacent Normals
cg16792183	0.94		Hypermethylated in Adjacent Normals
cg07333231	0.95		Hypermethylated in Adjacent Normals
cg24311564	0.97	DPP6	Hypermethylated in Adjacent Normals
cg08281123	0.95		Hypermethylated in Adjacent Normals
cg21146652	0.92	DGKI	Hypermethylated in Adjacent Normals
cg25388738	0.93	CHRM3	Hypermethylated in Adjacent Normals
cg25209132	0.93	CDH4	Hypermethylated in Adjacent Normals
cg06898823	0.98		Hypermethylated in Adjacent Normals
cg02109189	0.96		Hypermethylated in Adjacent Normals
cg11785980	0.97		Hypermethylated in Adjacent Normals
cg05583676	0.96		Hypermethylated in Adjacent Normals
cg24045038	0.96		Hypermethylated in Adjacent Normals
cg13422275	0.95		Hypermethylated in Adjacent Normals
cg22403469	0.98	RIMBP2	Hypermethylated in Adjacent Normals
cg07403258	0.96		Hypermethylated in Adjacent Normals
cg03602212	0.96		Hypermethylated in Adjacent Normals
cg23522194	0.96	PLA2G4C	Hypermethylated in Adjacent Normals

## Sheet: B) data.matrix.450.methylation
Supplemental Table 5. DNA Methylation. B) Illumina Human Methylation 450 (HM450) data matrix for comparison of DNA methylation profiles between cancer-adjacent normal and tumors.
	TCGA-BH-A1EW-11B-33D-A138-05	TCGA-BH-A0DH-11A-31D-A10Q-05	TCGA-BH-A0DV-11A-22D-A12R-05	TCGA-BH-A0H7-11A-13D-A10Q-05	TCGA-BH-A1F0-11B-23D-A138-05	TCGA-BH-A0BZ-11A-61D-A12R-05	TCGA-BH-A0BC-11A-22D-A093-05	TCGA-BH-A1EU-11A-23D-A138-05	TCGA-BH-A1EO-11A-31D-A138-05	TCGA-BH-A0BM-11A-12D-A093-05	TCGA-BH-A0C3-11A-23D-A12R-05	TCGA-E2-A1BC-11A-32D-A12R-05	TCGA-A7-A13F-11A-42D-A12R-05	TCGA-BH-A0DQ-11A-12D-A10Q-05	TCGA-BH-A0AU-11A-11D-A12R-05	TCGA-BH-A1ET-11B-23D-A138-05	TCGA-BH-A0BS-11A-11D-A12R-05	TCGA-E2-A15I-11A-32D-A138-05	TCGA-A7-A0D9-11A-53D-A10Q-05	TCGA-BH-A0B3-11B-21D-A10Q-05	TCGA-BH-A0B8-11A-41D-A093-05	TCGA-A7-A13E-11A-61D-A12R-05	TCGA-BH-A1EW-01A-11D-A138-05	TCGA-BH-A0DH-01A-11D-A10P-05	TCGA-BH-A0DV-01A-21D-A12R-05	TCGA-BH-A0H7-01A-13D-A10P-05	TCGA-BH-A1F0-01A-11D-A138-05	TCGA-BH-A0BZ-01A-31D-A12R-05	TCGA-BH-A0BC-01A-22D-A10P-05	TCGA-BH-A1EU-01A-11D-A138-05	TCGA-BH-A1EO-01A-11D-A138-05	TCGA-BH-A0BM-01A-11D-A10P-05	TCGA-BH-A0C3-01A-21D-A12R-05	TCGA-E2-A1BC-01A-11D-A12R-05	TCGA-A7-A13F-01A-11D-A12R-05	TCGA-BH-A0DQ-01A-11D-A10P-05	TCGA-BH-A0AU-01A-11D-A12R-05	TCGA-BH-A1ET-01A-11D-A138-05	TCGA-BH-A0BS-01A-11D-A12R-05	TCGA-E2-A15I-01A-21D-A138-05	TCGA-A7-A0D9-01A-31D-A10P-05	TCGA-BH-A0B3-01A-11D-A10P-05	TCGA-BH-A0B8-01A-21D-A10P-05	TCGA-A7-A13E-01A-11D-A12R-05	GeneSymbol	MethylationDirection
cg03111404	0.475341	0.24322	0.244025	0.555359	0.189913	0.379765	0.326196	0.214142	0.0975319	0.373376	0.32191	0.101743	0.319251	0.225406	0.385987	0.223765	0.350279	0.119858	0.0983263	0.187248	0.122301	0.171288	0.690057	0.890248	0.55904	0.67393	0.435549	0.754765	0.759954	0.620828	0.878116	0.671252	0.667483	0.754951	0.90001	0.780147	0.215241	0.854689	0.807406	0.851631	0.797201	0.742168	0.859686	0.902024		Hypomethylated in Adjacent Normals
cg13390867	0.489243	0.136723	0.192847	0.629696	0.082619	0.356118	0.202866	0.129198	0.0503673	0.149926	0.192542	0.0756308	0.260617	0.304299	0.363292	0.191096	0.3157	0.10587	0.0805635	0.09071	0.0983588	0.143468	0.669916	0.761719	0.710536	0.862985	0.176566	0.811965	0.553904	0.265059	0.76578	0.836596	0.433618	0.44679	0.891341	0.419019	0.841181	0.882402	0.876471	0.787363	0.862458	0.134055	0.882798	0.964267		Hypomethylated in Adjacent Normals
cg18456523	0.604795	0.43288	0.229666	0.448982	0.0716216	0.405157	0.336006	0.124689	0.0187916	0.101554	0.254241	0.0253885	0.431766	0.324836	0.484328	0.349698	0.182405	0.0264933	0.0238917	0.104916	0.0261728	0.236101	0.756346	0.913046	0.673122	0.870958	0.0231294	0.823191	0.839085	0.594353	0.66496	0.809765	0.750168	0.796529	0.875876	0.0464991	0.641611	0.840058	0.0444131	0.638535	0.649271	0.033829	0.903871	0.94636		Hypomethylated in Adjacent Normals
cg08190858	0.602915	0.329381	0.142224	0.487372	0.0862751	0.184868	0.349928	0.0743501	0.0230749	0.140024	0.340594	0.0305257	0.0927572	0.27647	0.468512	0.132914	0.342247	0.0572649	0.0222457	0.101651	0.0398559	0.0606765	0.757388	0.874114	0.419455	0.823658	0.258078	0.761122	0.741765	0.720648	0.641867	0.596959	0.276119	0.684655	0.866326	0.771753	0.756844	0.843709	0.766757	0.492318	0.822112	0.517	0.903413	0.904507		Hypomethylated in Adjacent Normals
cg07915921	0.762603	0.311227	0.197568	0.605838	0.229794	0.206972	0.288318	0.0681592	0.0254286	0.287512	0.348701	0.0310171	0.198557	0.315006	0.471228	0.184028	0.46322	0.14027	0.0275725	0.186592	0.0334071	0.152508	0.764013	0.793594	0.629945	0.78143	0.430952	0.778928	0.693245	0.72852	0.668214	0.714392	0.584498	0.7065	0.853916	0.7881	0.808668	0.827795	0.108497	0.476275	0.82085	0.715819	0.85058	0.900381		Hypomethylated in Adjacent Normals
cg25200152	0.590887	0.4308	0.405803	0.392745	0.177362	0.20843	0.366866	0.149809	0.0498081	0.39406	0.346104	0.124186	0.123229	0.351445	0.548046	0.19985	0.297949	0.148409	0.0862016	0.240835	0.105625	0.179795	0.735575	0.378143	0.651893	0.321502	0.291715	0.844224	0.744187	0.621613	0.88903	0.737848	0.515948	0.629917	0.853568	0.510561	0.876922	0.784747	0.776583	0.450825	0.817809	0.864469	0.293048	0.944261		Hypomethylated in Adjacent Normals
cg06611426	0.563908	0.21255	0.237495	0.367892	0.328643	0.296613	0.286081	0.416735	0.0921185	0.21902	0.264903	0.0366941	0.301137	0.379811	0.350803	0.382101	0.303919	0.0509047	0.0842924	0.429767	0.0824049	0.185391	0.565796	0.838102	0.43596	0.793781	0.627427	0.811621	0.764108	0.836405	0.465227	0.740153	0.587767	0.61551	0.84831	0.640973	0.793657	0.786752	0.762338	0.794882	0.780785	0.713514	0.932872	0.885569	GRASP	Hypomethylated in Adjacent Normals
cg26118943	0.573663	0.253202	0.32351	0.331781	0.285028	0.127676	0.186624	0.226041	0.0677437	0.204495	0.238928	0.0686698	0.231213	0.444006	0.337437	0.280054	0.313293	0.0693583	0.056566	0.444489	0.142265	0.184172	0.77425	0.870836	0.519202	0.735263	0.336498	0.755505	0.669634	0.661351	0.727038	0.709617	0.593658	0.633187	0.815973	0.698601	0.701923	0.802194	0.756302	0.882171	0.786989	0.47509	0.745893	0.867163	SNX18	Hypomethylated in Adjacent Normals
cg01335367	0.381293	0.236858	0.287452	0.363256	0.208761	0.267812	0.264916	0.250879	0.0933122	0.124018	0.208427	0.0561659	0.160696	0.398038	0.238319	0.311196	0.28646	0.0420952	0.038246	0.32726	0.0506876	0.171336	0.623908	0.789147	0.463172	0.785738	0.177733	0.629135	0.685973	0.325332	0.656619	0.73071	0.508279	0.628857	0.823279	0.709016	0.711893	0.820974	0.711129	0.627986	0.76982	0.390725	0.525321	0.856944		Hypomethylated in Adjacent Normals
cg15315056	0.433468	0.173597	0.304466	0.297476	0.299118	0.251972	0.224221	0.353777	0.0811917	0.172065	0.219849	0.0368153	0.195436	0.380793	0.258101	0.287349	0.338627	0.0929086	0.0468602	0.281046	0.0565096	0.19224	0.714228	0.5779	0.435765	0.777151	0.205214	0.611194	0.693641	0.533413	0.587126	0.674014	0.481625	0.59333	0.762172	0.68522	0.668612	0.722438	0.742368	0.56161	0.788165	0.636709	0.816211	0.763508		Hypomethylated in Adjacent Normals
cg07665510	0.555943	0.328384	0.400896	0.49712	0.3111	0.353973	0.244231	0.273988	0.015318	0.156147	0.304651	0.0468301	0.259164	0.461635	0.402098	0.390367	0.268828	0.0491209	0.0175576	0.300423	0.0172283	0.281834	0.686428	0.80203	0.561058	0.784528	0.350348	0.742138	0.724129	0.548152	0.684864	0.677625	0.688971	0.632168	0.86432	0.686568	0.744658	0.749318	0.766158	0.693924	0.729487	0.605147	0.850656	0.903241	CUEDC1	Hypomethylated in Adjacent Normals
cg00765705	0.480189	0.362968	0.45386	0.485457	0.345236	0.309278	0.154249	0.318147	0.0919685	0.201012	0.187224	0.041097	0.14753	0.358316	0.285588	0.416197	0.3037	0.067729	0.0333853	0.327907	0.0219133	0.248007	0.789768	0.899877	0.672109	0.855026	0.738052	0.872557	0.811517	0.81776	0.774843	0.74502	0.712548	0.737657	0.906524	0.816353	0.885922	0.859253	0.866834	0.555335	0.911255	0.753273	0.938635	0.258397	NCOR2	Hypomethylated in Adjacent Normals
cg27267227	0.483776	0.198658	0.330706	0.442756	0.226022	0.243929	0.214223	0.31881	0.0328349	0.119573	0.353496	0.037448	0.224585	0.236673	0.457449	0.309687	0.187367	0.057394	0.0172916	0.392068	0.0339362	0.113231	0.712585	0.628871	0.605492	0.78212	0.0270961	0.748196	0.702115	0.614037	0.719479	0.75315	0.499475	0.680353	0.873382	0.666611	0.786072	0.876266	0.0271158	0.12613	0.845678	0.612756	0.895959	0.925215	SEZ6L2	Hypomethylated in Adjacent Normals
cg11030264	0.393669	0.103928	0.217286	0.363317	0.197082	0.207923	0.370848	0.211348	0.0852485	0.0984978	0.270967	0.142248	0.192089	0.429294	0.379883	0.20308	0.266682	0.120128	0.0473001	0.427546	0.0562762	0.10086	0.755645	0.853691	0.404588	0.836559	0.174448	0.810343	0.759891	0.574379	0.750199	0.630582	0.68367	0.619015	0.899127	0.720876	0.773688	0.816768	0.840717	0.775814	0.757308	0.560168	0.92523	0.932049		Hypomethylated in Adjacent Normals
cg15497761	0.68366	0.254537	0.218653	0.615501	0.308547	0.245056	0.427192	0.35459	0.140089	0.116233	0.497028	0.0712369	0.313054	0.445359	0.42486	0.365021	0.404747	0.143516	0.041713	0.233802	0.0818951	0.174105	0.939287	0.886119	0.737448	0.946783	0.21399	0.933917	0.174526	0.407026	0.928745	0.868112	0.837171	0.686637	0.958658	0.873428	0.916499	0.927862	0.950989	0.421524	0.909511	0.817138	0.954581	0.625773	TRIM46	Hypomethylated in Adjacent Normals
cg23746497	0.657339	0.305765	0.287564	0.616252	0.339377	0.35933	0.267715	0.167029	0.122253	0.121664	0.337654	0.0941168	0.331449	0.320128	0.442217	0.214158	0.435966	0.120915	0.0759676	0.300452	0.110435	0.296717	0.786125	0.848392	0.739799	0.872955	0.777613	0.408325	0.814057	0.649416	0.813347	0.672796	0.297931	0.671562	0.879358	0.700107	0.838409	0.734131	0.838543	0.266399	0.890547	0.838085	0.916309	0.930203		Hypomethylated in Adjacent Normals
cg25542878	0.681287	0.456273	0.381067	0.505335	0.242765	0.138847	0.446321	0.222365	0.0492258	0.118531	0.347541	0.141771	0.260747	0.316523	0.285261	0.383995	0.348417	0.114017	0.121601	0.458786	0.0852848	0.103323	0.820841	0.934338	0.647509	0.913786	0.26427	0.909032	0.742871	0.732099	0.874377	0.769768	0.780817	0.751285	0.914363	0.872159	0.865598	0.820712	0.0716259	0.55716	0.918448	0.706999	0.87345	0.905198	PPP2R2C	Hypomethylated in Adjacent Normals
cg00778807	0.312118	0.408691	0.228823	0.513413	0.164554	0.105483	0.410207	0.291955	0.0816785	0.195745	0.409655	0.0397908	0.226415	0.534193	0.278605	0.303139	0.328627	0.0836048	0.0334878	0.155421	0.0278934	0.0514263	0.623998	0.886833	0.444808	0.815022	0.0761356	0.773803	0.785267	0.476319	0.78799	0.70716	0.673169	0.661361	0.927502	0.72957	0.720688	0.881234	0.882124	0.845683	0.895777	0.412641	0.87524	0.951308		Hypomethylated in Adjacent Normals
cg00907288	0.19093	0.156126	0.16451	0.441356	0.099016	0.191754	0.26729	0.186266	0.0484605	0.0749481	0.363613	0.0746009	0.160949	0.457139	0.287273	0.0766196	0.147069	0.0492749	0.0408707	0.135336	0.0575731	0.194791	0.388864	0.80078	0.116889	0.874327	0.618005	0.929139	0.697925	0.139554	0.856247	0.751119	0.816751	0.571068	0.871646	0.68497	0.807844	0.680771	0.0713014	0.456306	0.918329	0.81312	0.917298	0.859811	SRGAP3	Hypomethylated in Adjacent Normals
cg02710296	0.444712	0.358197	0.428989	0.602758	0.313474	0.198273	0.376682	0.212502	0.0454906	0.0438482	0.423923	0.141283	0.0997377	0.327115	0.154905	0.13618	0.297786	0.0627976	0.149933	0.0733172	0.0568053	0.194975	0.811351	0.93834	0.873657	0.897209	0.367677	0.925356	0.839052	0.650522	0.753079	0.124351	0.819717	0.667437	0.956325	0.599755	0.891534	0.884976	0.920141	0.718752	0.909576	0.0500985	0.925719	0.647192	SHCBP1L	Hypomethylated in Adjacent Normals
cg02474116	0.440872	0.260007	0.308855	0.247381	0.455232	0.328931	0.175099	0.160249	0.237021	0.14711	0.399516	0.0749795	0.173223	0.247002	0.41508	0.260893	0.263111	0.131719	0.337557	0.303374	0.132345	0.264907	0.743333	0.744848	0.40572	0.395892	0.59392	0.854835	0.759202	0.671352	0.812499	0.776168	0.43243	0.505427	0.850528	0.575241	0.734435	0.420746	0.722302	0.683811	0.839634	0.635056	0.885756	0.804932	PPP1R12C	Hypomethylated in Adjacent Normals
cg03161803	0.362937	0.375465	0.386017	0.303799	0.165035	0.249005	0.186056	0.258366	0.141117	0.202207	0.387758	0.208459	0.293289	0.328715	0.273337	0.285741	0.170289	0.275102	0.227794	0.244921	0.15014	0.370115	0.697458	0.926206	0.225684	0.846704	0.373201	0.566945	0.787073	0.215203	0.885838	0.717302	0.355432	0.788827	0.913891	0.466563	0.39782	0.875679	0.618949	0.489745	0.590514	0.840486	0.41867	0.956676		Hypomethylated in Adjacent Normals
cg19659741	0.326119	0.271058	0.308054	0.194887	0.314608	0.359757	0.170503	0.159803	0.211361	0.136609	0.274036	0.308611	0.41058	0.1964	0.29036	0.283735	0.318372	0.146831	0.235388	0.115258	0.132593	0.233725	0.68047	0.709868	0.582871	0.717916	0.360005	0.885766	0.677213	0.683878	0.794983	0.635793	0.648819	0.591209	0.919194	0.60891	0.803193	0.753143	0.814998	0.388122	0.941013	0.708733	0.520845	0.929653	ADAM5	Hypomethylated in Adjacent Normals
cg11199639	0.321922	0.267106	0.189953	0.276079	0.290227	0.398978	0.160949	0.201002	0.201009	0.123969	0.259338	0.257863	0.40076	0.199265	0.309054	0.246467	0.295066	0.140604	0.202025	0.16536	0.127744	0.281724	0.695907	0.733466	0.542978	0.742433	0.380628	0.844266	0.712583	0.750059	0.815018	0.603855	0.657077	0.552439	0.90629	0.599005	0.829804	0.779069	0.784073	0.326419	0.943345	0.70446	0.563483	0.946081	ADAM5	Hypomethylated in Adjacent Normals
cg07387286	0.364635	0.283917	0.189065	0.197888	0.320648	0.349671	0.142869	0.227133	0.220363	0.118188	0.301594	0.204871	0.468292	0.134033	0.342612	0.175822	0.272344	0.111958	0.23007	0.118292	0.101111	0.243705	0.780692	0.747075	0.567857	0.705535	0.429261	0.764706	0.782819	0.742301	0.848633	0.588324	0.749371	0.632074	0.930757	0.816495	0.843068	0.83685	0.806099	0.365797	0.95825	0.697324	0.677448	0.94591	ADAM5	Hypomethylated in Adjacent Normals
cg14742937	0.261658	0.265286	0.166003	0.191604	0.27625	0.289607	0.126583	0.0849741	0.172193	0.0771869	0.207986	0.250494	0.355147	0.122614	0.264813	0.194002	0.249908	0.120219	0.156723	0.113422	0.0792617	0.184354	0.611351	0.635471	0.503351	0.656205	0.303291	0.830409	0.638625	0.65177	0.747441	0.646815	0.575038	0.489085	0.865932	0.545859	0.698366	0.699584	0.711151	0.33706	0.945369	0.639141	0.442703	0.918491	ADAM5	Hypomethylated in Adjacent Normals
cg23198707	0.373449	0.185244	0.135232	0.16273	0.276805	0.319022	0.138086	0.424492	0.139635	0.13841	0.231134	0.0938267	0.270452	0.280418	0.252449	0.232256	0.316006	0.0854968	0.202895	0.261347	0.0818268	0.194319	0.699118	0.848224	0.445404	0.576098	0.375187	0.733078	0.613414	0.681417	0.594264	0.537378	0.46572	0.513629	0.812678	0.610839	0.746083	0.763157	0.742062	0.676489	0.754584	0.500419	0.817607	0.823313		Hypomethylated in Adjacent Normals
cg23605961	0.409677	0.184458	0.178982	0.353847	0.323594	0.354182	0.201852	0.108699	0.279635	0.095163	0.358165	0.0614415	0.156665	0.295635	0.274729	0.164266	0.15216	0.0858669	0.0392629	0.322326	0.0588376	0.126409	0.69471	0.846715	0.567066	0.736273	0.541141	0.792827	0.572194	0.479037	0.843985	0.7933	0.376898	0.674496	0.866082	0.762538	0.75654	0.789277	0.56281	0.892947	0.87349	0.717806	0.907282	0.879883	PRKAR1B	Hypomethylated in Adjacent Normals
cg12134633	0.581211	0.140652	0.202963	0.366908	0.245488	0.329287	0.167554	0.0713897	0.242606	0.0619204	0.389928	0.131994	0.284919	0.33575	0.314243	0.209092	0.303126	0.0860096	0.0863955	0.224646	0.104187	0.0964238	0.897952	0.923136	0.643975	0.837029	0.765035	0.846405	0.460149	0.285161	0.754471	0.704181	0.642397	0.782894	0.934296	0.812882	0.821642	0.867338	0.902101	0.909032	0.811167	0.739629	0.947771	0.955085	SCG5	Hypomethylated in Adjacent Normals
cg18077971	0.485552	0.364354	0.223905	0.373671	0.235964	0.332272	0.243845	0.131583	0.226171	0.164815	0.341547	0.0596712	0.271621	0.15979	0.274605	0.161541	0.230658	0.125112	0.172851	0.274446	0.0550806	0.106488	0.767936	0.754604	0.625258	0.90594	0.170364	0.835636	0.795068	0.786496	0.773215	0.82286	0.658614	0.788701	0.904353	0.0780386	0.728654	0.631021	0.878394	0.744585	0.932177	0.151535	0.521522	0.717952		Hypomethylated in Adjacent Normals
cg18675097	0.460804	0.236845	0.14463	0.278183	0.273634	0.374148	0.146693	0.128253	0.156107	0.0928253	0.285908	0.117412	0.161153	0.15657	0.262379	0.187438	0.197567	0.0408162	0.235617	0.298884	0.0538931	0.12732	0.773258	0.899906	0.507834	0.821394	0.752935	0.867762	0.694094	0.672613	0.703832	0.436102	0.593339	0.633431	0.83066	0.715616	0.688418	0.816965	0.774676	0.633551	0.804501	0.676655	0.923029	0.882283	NKAPL	Hypomethylated in Adjacent Normals
cg00989365	0.481788	0.27441	0.203924	0.46496	0.241213	0.279933	0.411195	0.125433	0.2356	0.182048	0.357668	0.132315	0.290708	0.35576	0.330476	0.21386	0.293156	0.114578	0.189244	0.232815	0.102323	0.202851	0.657475	0.873059	0.527648	0.812901	0.503683	0.728205	0.726494	0.669616	0.710959	0.4584	0.580412	0.67559	0.787873	0.596593	0.761464	0.835417	0.695774	0.667187	0.836075	0.643003	0.892868	0.874948		Hypomethylated in Adjacent Normals
cg26354493	0.44364	0.257039	0.236014	0.328793	0.268641	0.238019	0.389465	0.0986534	0.255793	0.219695	0.312026	0.089263	0.274158	0.289709	0.388248	0.170133	0.24501	0.0602119	0.305389	0.224887	0.127241	0.37215	0.890561	0.862693	0.448096	0.823692	0.755586	0.958032	0.723094	0.559628	0.928797	0.900341	0.735474	0.598729	0.570258	0.658265	0.910213	0.909136	0.194591	0.859079	0.886326	0.85815	0.949312	0.987815	FSD1	Hypomethylated in Adjacent Normals
cg20286956	0.370692	0.206966	0.153748	0.420124	0.169321	0.33254	0.336757	0.0689147	0.231252	0.15005	0.301582	0.147784	0.321326	0.122629	0.241714	0.246433	0.304785	0.0411834	0.233925	0.131974	0.183483	0.316858	0.878156	0.940699	0.578081	0.908868	0.662125	0.907106	0.879633	0.515852	0.720577	0.443741	0.52571	0.71405	0.904538	0.763626	0.823431	0.756629	0.82703	0.751086	0.837926	0.860108	0.923441	0.102329	MACF1	Hypomethylated in Adjacent Normals
cg06911613	0.619692	0.503488	0.170169	0.378323	0.323049	0.220817	0.260575	0.160997	0.351973	0.359227	0.226951	0.163158	0.226607	0.239284	0.239717	0.188413	0.242565	0.0451557	0.191446	0.09754	0.101371	0.198996	0.837611	0.828215	0.383874	0.901262	0.587534	0.893218	0.606925	0.562931	0.804346	0.72596	0.428843	0.538655	0.933325	0.791418	0.698774	0.747049	0.577748	0.243953	0.901771	0.449722	0.896252	0.0341172		Hypomethylated in Adjacent Normals
cg24932457	0.616938	0.335801	0.174133	0.380428	0.312005	0.376492	0.235703	0.1941	0.292329	0.0515698	0.15102	0.307845	0.304634	0.19949	0.275419	0.317654	0.223979	0.30913	0.139243	0.144763	0.26422	0.394756	0.789593	0.86706	0.739152	0.815008	0.205478	0.581783	0.583184	0.507419	0.821298	0.680704	0.768152	0.798961	0.922049	0.691255	0.8126	0.830053	0.679612	0.0992784	0.820257	0.336036	0.945729	0.938204	TNR	Hypomethylated in Adjacent Normals
cg14110969	0.306242	0.225176	0.143837	0.191015	0.316999	0.466507	0.213832	0.32731	0.434823	0.146133	0.202799	0.321389	0.291195	0.344261	0.345688	0.351279	0.33583	0.188504	0.459088	0.35701	0.324413	0.381751	0.725458	0.603421	0.427262	0.394493	0.703392	0.736597	0.67694	0.709846	0.480401	0.618806	0.592415	0.541014	0.863722	0.482266	0.772188	0.729883	0.706504	0.754094	0.79475	0.64719	0.892143	0.881207	C12orf71	Hypomethylated in Adjacent Normals
cg19256314	0.416491	0.3462	0.245386	0.240037	0.286137	0.443025	0.19222	0.233656	0.356011	0.102353	0.218186	0.154182	0.19129	0.475691	0.31866	0.217631	0.290254	0.154249	0.551593	0.343974	0.113319	0.355201	0.836098	0.828786	0.606574	0.888469	0.675783	0.872702	0.685886	0.743071	0.706471	0.696455	0.665128	0.636044	0.86078	0.750275	0.845606	0.858673	0.804734	0.818557	0.851507	0.254099	0.849222	0.113287	SSH1	Hypomethylated in Adjacent Normals
cg17485838	0.586547	0.302896	0.180356	0.249538	0.243083	0.351117	0.340095	0.210229	0.435191	0.185669	0.212732	0.279746	0.280644	0.385689	0.217224	0.211963	0.193244	0.216115	0.476156	0.298424	0.390021	0.703461	0.852369	0.88435	0.740076	0.79192	0.743347	0.890253	0.843977	0.428479	0.856759	0.426053	0.373167	0.774919	0.851457	0.744492	0.907108	0.658027	0.541724	0.412554	0.759625	0.305173	0.70025	0.932906		Hypomethylated in Adjacent Normals
cg25588348	0.554709	0.253371	0.211415	0.41839	0.252265	0.375067	0.173298	0.14909	0.449112	0.178478	0.16517	0.215664	0.235071	0.280302	0.16866	0.252853	0.208494	0.11936	0.449173	0.164381	0.185938	0.382116	0.77705	0.911691	0.454949	0.864851	0.835144	0.928609	0.678928	0.555345	0.908294	0.286039	0.782994	0.727156	0.913023	0.717326	0.695448	0.448992	0.426262	0.867202	0.870548	0.542682	0.815123	0.132221	TTLL5	Hypomethylated in Adjacent Normals
cg19366877	0.536291	0.258111	0.19378	0.409462	0.2512	0.373416	0.214638	0.229758	0.319248	0.11981	0.109486	0.20047	0.278034	0.345898	0.188537	0.373391	0.217107	0.265893	0.356723	0.293768	0.165601	0.457284	0.828493	0.560779	0.649709	0.847763	0.453991	0.842472	0.664008	0.387561	0.830513	0.790994	0.629036	0.739914	0.938403	0.73374	0.900789	0.849266	0.845782	0.774503	0.843682	0.688406	0.896523	0.163245	LINC00303	Hypomethylated in Adjacent Normals
cg04191427	0.517698	0.302152	0.177435	0.263265	0.21589	0.379658	0.156163	0.149176	0.348111	0.10939	0.111318	0.163864	0.195735	0.213207	0.134673	0.320799	0.18012	0.0918701	0.389387	0.167877	0.119715	0.26171	0.842062	0.809578	0.533139	0.730953	0.455871	0.88909	0.630913	0.865177	0.764677	0.773854	0.656522	0.511168	0.929264	0.699541	0.840024	0.569882	0.653249	0.557692	0.905212	0.716462	0.902242	0.571782	RPTOR	Hypomethylated in Adjacent Normals
cg07953015	0.423632	0.26179	0.128671	0.258569	0.338155	0.321266	0.152345	0.256262	0.311771	0.210898	0.193232	0.143594	0.238588	0.24822	0.145383	0.361565	0.217101	0.181856	0.443863	0.120383	0.110359	0.294526	0.869002	0.876569	0.392643	0.781688	0.74803	0.893783	0.786887	0.855446	0.868385	0.572199	0.716926	0.535588	0.890165	0.381858	0.843986	0.425008	0.298796	0.327983	0.844102	0.894958	0.8926	0.908534	SEPW1	Hypomethylated in Adjacent Normals
cg09419444	0.396205	0.245498	0.175058	0.198979	0.230018	0.420486	0.156382	0.20923	0.220195	0.0909436	0.19725	0.113326	0.220761	0.313256	0.19046	0.275867	0.279161	0.0931914	0.366458	0.317796	0.192232	0.33486	0.780846	0.805845	0.484003	0.675691	0.763785	0.821229	0.668848	0.70467	0.56809	0.472567	0.524409	0.530379	0.827914	0.633216	0.720218	0.689843	0.702451	0.665588	0.831751	0.56828	0.819728	0.0577953	WWP2	Hypomethylated in Adjacent Normals
cg00764217	0.354602	0.231384	0.218235	0.189125	0.245536	0.29222	0.150033	0.176739	0.303471	0.117534	0.15449	0.172057	0.241411	0.255515	0.20564	0.239079	0.21527	0.0571738	0.375337	0.185552	0.130329	0.292365	0.729813	0.842166	0.52346	0.677757	0.391581	0.800704	0.67788	0.682119	0.678432	0.576311	0.589467	0.552072	0.792308	0.644157	0.746679	0.762355	0.718838	0.816696	0.787312	0.658376	0.828996	0.0874725	ST7	Hypomethylated in Adjacent Normals
cg21527078	0.430522	0.283291	0.296662	0.249831	0.269109	0.310891	0.141209	0.183633	0.31467	0.111574	0.149842	0.255708	0.219827	0.229936	0.19637	0.247636	0.209816	0.145693	0.406227	0.340869	0.12038	0.351899	0.843609	0.846204	0.568184	0.684327	0.622956	0.859099	0.733833	0.788784	0.728321	0.625113	0.639065	0.657443	0.853557	0.67141	0.806423	0.796309	0.777698	0.828084	0.805818	0.261204	0.880067	0.111298	VGLL4	Hypomethylated in Adjacent Normals
cg27083087	0.466778	0.295817	0.26155	0.225944	0.23809	0.330861	0.141464	0.184714	0.305502	0.113452	0.132578	0.230319	0.164344	0.261156	0.205182	0.228681	0.185172	0.10058	0.438358	0.401351	0.105164	0.389835	0.896207	0.908033	0.590902	0.688667	0.716909	0.901711	0.777739	0.830203	0.744759	0.633763	0.628223	0.677478	0.89495	0.72724	0.832552	0.826754	0.816569	0.876086	0.862234	0.274726	0.928378	0.0877232	VGLL4	Hypomethylated in Adjacent Normals
cg10244666	0.394744	0.276423	0.107747	0.18369	0.313045	0.353715	0.146449	0.114411	0.443312	0.112111	0.13892	0.266406	0.234361	0.196602	0.142893	0.169441	0.181604	0.108391	0.537079	0.183685	0.308566	0.36295	0.863239	0.81519	0.59675	0.214466	0.626486	0.935095	0.755967	0.411851	0.864202	0.734115	0.407632	0.669119	0.921391	0.233912	0.875188	0.695096	0.787418	0.434814	0.783018	0.519803	0.226954	0.953054	WT1	Hypomethylated in Adjacent Normals
cg22222281	0.3628	0.190471	0.104104	0.16863	0.208449	0.266119	0.0857581	0.0365807	0.309837	0.0543347	0.0847919	0.231791	0.16364	0.253372	0.094108	0.17773	0.139277	0.123162	0.222511	0.223553	0.320032	0.350424	0.868387	0.776856	0.459701	0.772019	0.345871	0.850334	0.784154	0.300043	0.706533	0.651843	0.678912	0.747207	0.888491	0.707085	0.818232	0.645661	0.883741	0.326034	0.884987	0.451334	0.931427	0.288325	CD9	Hypomethylated in Adjacent Normals
cg06471596	0.453108	0.348628	0.395739	0.501733	0.350007	0.399153	0.288562	0.260773	0.425148	0.345119	0.366397	0.220389	0.394219	0.493202	0.592	0.331356	0.440633	0.0627266	0.385785	0.488713	0.0983244	0.363077	0.86917	0.914253	0.546341	0.917506	0.636712	0.920963	0.854097	0.601697	0.904539	0.817904	0.666126	0.600726	0.885053	0.76989	0.919663	0.901397	0.792359	0.900492	0.92502	0.872395	0.803121	0.960989	CUX1	Hypomethylated in Adjacent Normals
cg06173663	0.453817	0.341951	0.408512	0.44234	0.352036	0.387799	0.309904	0.33914	0.39928	0.315067	0.402089	0.210314	0.409824	0.545546	0.626806	0.356116	0.448395	0.0419679	0.349843	0.487132	0.130519	0.360816	0.854947	0.93476	0.548288	0.85394	0.603717	0.921291	0.818696	0.691161	0.857409	0.646438	0.60615	0.553852	0.896247	0.780855	0.905878	0.883796	0.806581	0.937255	0.907848	0.794939	0.881889	0.964273	CUX1	Hypomethylated in Adjacent Normals
cg23690893	0.640453	0.491991	0.428945	0.376067	0.462956	0.550448	0.389874	0.513174	0.458094	0.297307	0.433585	0.329531	0.37561	0.577192	0.49148	0.484035	0.531736	0.135577	0.247947	0.526024	0.15874	0.456541	0.87941	0.951297	0.738486	0.802863	0.709541	0.957456	0.903747	0.788361	0.956204	0.826406	0.75844	0.787859	0.936897	0.877106	0.9326	0.899258	0.888499	0.886815	0.889562	0.876964	0.976406	0.97901	TECR	Hypomethylated in Adjacent Normals
cg26683398	0.570769	0.409958	0.426612	0.38702	0.407622	0.477512	0.308101	0.324755	0.319268	0.31892	0.330055	0.310897	0.295125	0.474628	0.490295	0.41425	0.458377	0.315827	0.184565	0.539476	0.319606	0.355915	0.835672	0.901908	0.669148	0.874248	0.691348	0.894943	0.676667	0.790848	0.869538	0.751576	0.782557	0.723658	0.888444	0.788564	0.882786	0.825218	0.830518	0.873895	0.893923	0.830743	0.86961	0.861855	LTC4S	Hypomethylated in Adjacent Normals
cg24932585	0.734365	0.403446	0.318876	0.465862	0.462469	0.449511	0.316195	0.277933	0.227247	0.201947	0.418433	0.197789	0.255559	0.41499	0.525083	0.321576	0.531206	0.221921	0.14733	0.370956	0.156675	0.364805	0.81244	0.819015	0.514438	0.753304	0.66517	0.854209	0.554704	0.544762	0.840429	0.836329	0.675491	0.756129	0.862939	0.800829	0.854231	0.84728	0.749129	0.59731	0.901524	0.690589	0.949024	0.977727		Hypomethylated in Adjacent Normals
cg15215348	0.76387	0.627136	0.195143	0.51834	0.260362	0.593686	0.543154	0.553789	0.384867	0.0793386	0.453106	0.375878	0.427032	0.343815	0.622083	0.231335	0.193177	0.0987659	0.157195	0.47421	0.109255	0.447782	0.703306	0.953783	0.609544	0.892503	0.61692	0.956396	0.940642	0.875077	0.950654	0.723597	0.823496	0.755973	0.925989	0.826757	0.791461	0.955567	0.909545	0.869449	0.929015	0.755126	0.964989	0.979102	PDE4C	Hypomethylated in Adjacent Normals
cg13799919	0.692554	0.336523	0.427632	0.57107	0.324729	0.523476	0.284921	0.285942	0.22341	0.213523	0.334856	0.175901	0.233621	0.56182	0.383279	0.375358	0.349767	0.0836605	0.489079	0.557987	0.244595	0.341098	0.831917	0.863951	0.64543	0.901613	0.762733	0.882498	0.798665	0.824721	0.76888	0.771778	0.671413	0.755793	0.86754	0.82787	0.822576	0.878535	0.756455	0.909352	0.901541	0.801456	0.875063	0.240195	POLR1D	Hypomethylated in Adjacent Normals
cg13045134	0.574456	0.237224	0.379742	0.507169	0.210441	0.420354	0.408328	0.217939	0.140847	0.126364	0.434614	0.111823	0.374932	0.599327	0.461488	0.346483	0.370211	0.101326	0.314061	0.431995	0.0755002	0.30913	0.92096	0.937222	0.64488	0.966291	0.767836	0.958108	0.886016	0.848748	0.951517	0.668704	0.652026	0.733801	0.948757	0.817051	0.957094	0.885584	0.89025	0.910289	0.94669	0.104984	0.925101	0.0453682		Hypomethylated in Adjacent Normals
cg13387113	0.561431	0.439009	0.267303	0.549536	0.283439	0.375461	0.453029	0.222074	0.217715	0.165872	0.359363	0.113142	0.434077	0.676513	0.444339	0.308188	0.334988	0.107616	0.677683	0.441522	0.123237	0.506995	0.913166	0.907387	0.531346	0.935127	0.879236	0.958031	0.852814	0.849274	0.864231	0.880284	0.85948	0.817712	0.9579	0.83063	0.928469	0.905856	0.887326	0.932362	0.759846	0.874324	0.910018	0.96269	MXRA7	Hypomethylated in Adjacent Normals
cg26053291	0.722434	0.552862	0.255934	0.72419	0.407948	0.369019	0.21308	0.328181	0.0415835	0.126611	0.434149	0.232842	0.285553	0.432049	0.401365	0.250049	0.297724	0.413833	0.320088	0.329997	0.301842	0.51095	0.842028	0.940995	0.768041	0.8823	0.760205	0.880024	0.880651	0.557619	0.901743	0.852872	0.815366	0.775846	0.928713	0.886786	0.89399	0.809951	0.842349	0.912883	0.951192	0.243152	0.957096	0.964161	ANKRD36BP2	Hypomethylated in Adjacent Normals
cg20699586	0.680725	0.638831	0.348672	0.652004	0.434686	0.369486	0.338967	0.380458	0.0782563	0.283758	0.47662	0.102761	0.418041	0.320384	0.7035	0.433629	0.415335	0.175414	0.0853211	0.323557	0.0787257	0.173936	0.828002	0.861196	0.738139	0.909538	0.839496	0.866311	0.824568	0.836046	0.818155	0.849468	0.742938	0.725544	0.909789	0.755304	0.874893	0.833817	0.834434	0.870492	0.898666	0.870402	0.864498	0.951625		Hypomethylated in Adjacent Normals
cg14789818	0.630124	0.589018	0.31337	0.610763	0.474147	0.323639	0.302837	0.315812	0.0616427	0.28398	0.384825	0.093458	0.319825	0.290907	0.673679	0.451576	0.430368	0.200567	0.104285	0.289938	0.0802218	0.185261	0.824093	0.90041	0.695324	0.872005	0.803234	0.864381	0.807297	0.816514	0.852988	0.83757	0.723826	0.705359	0.885433	0.692912	0.875478	0.856955	0.830196	0.871445	0.858307	0.847832	0.872936	0.926465		Hypomethylated in Adjacent Normals
cg15084543	0.643219	0.386066	0.400277	0.515847	0.347842	0.401858	0.518781	0.196858	0.0615308	0.241054	0.526832	0.0616575	0.412515	0.398182	0.587086	0.42975	0.49831	0.119737	0.0571998	0.32346	0.0486716	0.19376	0.754143	0.929689	0.67296	0.274749	0.652933	0.872539	0.770199	0.739048	0.739694	0.850446	0.737257	0.729052	0.888269	0.376664	0.853822	0.891474	0.817057	0.907586	0.873509	0.844288	0.641849	0.891983	ELTD1	Hypomethylated in Adjacent Normals
cg26365545	0.449298	0.502239	0.280288	0.429444	0.292334	0.323306	0.370185	0.223715	0.105435	0.211549	0.291171	0.109449	0.272972	0.286051	0.448374	0.339189	0.44198	0.156453	0.066239	0.240659	0.124789	0.220675	0.724153	0.897025	0.581495	0.895843	0.397913	0.879563	0.767324	0.759393	0.79028	0.789686	0.729143	0.5268	0.913302	0.807545	0.716438	0.872388	0.848214	0.713549	0.757429	0.631932	0.872221	0.90345	OTP	Hypomethylated in Adjacent Normals
cg13023623	0.541705	0.521119	0.258259	0.55588	0.277526	0.354564	0.300923	0.208616	0.0375279	0.177872	0.390128	0.0816426	0.251031	0.354096	0.459674	0.402028	0.461858	0.137639	0.0635172	0.229863	0.0863834	0.271235	0.700197	0.861614	0.581062	0.517519	0.520577	0.790551	0.73242	0.522813	0.75459	0.79089	0.559029	0.751795	0.87102	0.254493	0.813868	0.854437	0.826602	0.742864	0.847969	0.689264	0.913742	0.94652	OTX2	Hypomethylated in Adjacent Normals
cg14644001	0.439751	0.57309	0.309961	0.666077	0.275747	0.271907	0.383977	0.101814	0.104117	0.325222	0.310361	0.058285	0.0984152	0.402855	0.512201	0.309051	0.543518	0.180778	0.0472484	0.41914	0.122684	0.232194	0.782432	0.909876	0.59256	0.925056	0.462078	0.894913	0.768871	0.473219	0.858379	0.790597	0.602456	0.753859	0.945398	0.876186	0.779511	0.83312	0.91318	0.757479	0.884122	0.722409	0.935684	0.728383	PRRT1	Hypomethylated in Adjacent Normals
cg14016236	0.663144	0.519661	0.42858	0.456146	0.340069	0.368421	0.45243	0.315447	0.104334	0.535696	0.447072	0.11281	0.3102	0.600542	0.599232	0.428762	0.662366	0.185253	0.116751	0.611656	0.163928	0.241427	0.90682	0.900487	0.64959	0.833997	0.361276	0.819695	0.853986	0.70415	0.823544	0.793516	0.773188	0.714856	0.896893	0.828071	0.809545	0.827834	0.846994	0.846373	0.906075	0.798566	0.914401	0.337614	FNDC3B	Hypomethylated in Adjacent Normals
cg15959252	0.53546	0.675825	0.373852	0.621448	0.419048	0.352294	0.337815	0.251533	0.137935	0.442912	0.381278	0.142221	0.30018	0.538274	0.83651	0.446179	0.234412	0.175897	0.120363	0.742396	0.193422	0.144439	0.868903	0.890323	0.795758	0.83499	0.447362	0.943039	0.87322	0.60898	0.865438	0.835363	0.768861	0.866083	0.94971	0.918937	0.946248	0.87771	0.934034	0.857298	0.908767	0.819352	0.908317	0.905835	CCDC184	Hypomethylated in Adjacent Normals
cg10528576	0.357658	0.360326	0.452467	0.50214	0.332403	0.4314	0.532248	0.439067	0.152976	0.235425	0.481781	0.138672	0.204801	0.456838	0.386996	0.390139	0.307029	0.179917	0.292112	0.481305	0.212832	0.252248	0.713396	0.919064	0.665646	0.824395	0.502341	0.885541	0.852369	0.825212	0.824369	0.774177	0.393039	0.706024	0.894853	0.11895	0.570746	0.703202	0.80631	0.0558433	0.876357	0.846474	0.928563	0.94842	DLK1	Hypomethylated in Adjacent Normals
cg07130150	0.515824	0.374552	0.280864	0.581322	0.436103	0.477471	0.522031	0.406174	0.310877	0.282274	0.460979	0.118588	0.346593	0.459273	0.276286	0.316044	0.274535	0.120351	0.275236	0.44333	0.199804	0.317685	0.841835	0.921741	0.581672	0.93864	0.485301	0.906002	0.817042	0.479331	0.875526	0.87807	0.790822	0.745104	0.945064	0.916224	0.851121	0.937584	0.930385	0.783076	0.911157	0.49391	0.944433	0.935229		Hypomethylated in Adjacent Normals
cg07076915	0.59523	0.403834	0.394258	0.459622	0.389592	0.367885	0.261132	0.40968	0.0793369	0.194605	0.346175	0.0696238	0.313956	0.487127	0.433975	0.443115	0.389073	0.111736	0.109482	0.523142	0.0881158	0.318109	0.776499	0.876412	0.593985	0.820249	0.562666	0.831043	0.762241	0.761944	0.733721	0.748699	0.699481	0.702519	0.811178	0.782729	0.805487	0.824672	0.765107	0.867755	0.826002	0.351189	0.856603	0.895838	PKD1	Hypomethylated in Adjacent Normals
cg02381279	0.545731	0.351879	0.380464	0.500125	0.334849	0.328143	0.363383	0.431392	0.0717067	0.238141	0.506484	0.0686051	0.355684	0.489195	0.435181	0.362267	0.454489	0.0851228	0.0676524	0.525654	0.0454274	0.216158	0.844657	0.861751	0.567502	0.857712	0.605544	0.861525	0.777056	0.693064	0.830597	0.780035	0.693673	0.772808	0.913635	0.793456	0.856781	0.855703	0.867385	0.885353	0.897703	0.812067	0.910568	0.934192		Hypomethylated in Adjacent Normals
cg06905453	0.667141	0.285815	0.246705	0.388287	0.349462	0.340337	0.399173	0.364952	0.0919431	0.181003	0.363301	0.136201	0.385442	0.52286	0.487511	0.406174	0.408775	0.159947	0.102893	0.542825	0.124032	0.199441	0.769482	0.750018	0.522882	0.692513	0.442062	0.751464	0.689641	0.72614	0.824563	0.71029	0.619878	0.619599	0.856236	0.733734	0.818602	0.800176	0.840242	0.765905	0.846426	0.618096	0.904554	0.951582	RFX1	Hypomethylated in Adjacent Normals
cg05111779	0.611469	0.284703	0.28892	0.377262	0.396213	0.34615	0.372581	0.464486	0.166113	0.124203	0.302525	0.237868	0.354688	0.497321	0.431221	0.369441	0.474836	0.183464	0.141867	0.539439	0.0908052	0.220537	0.723313	0.821182	0.657746	0.804633	0.609484	0.847954	0.787809	0.800492	0.802022	0.688201	0.733368	0.729354	0.830621	0.744779	0.839812	0.834373	0.691838	0.683296	0.872818	0.740817	0.8528	0.692697	RGS6	Hypomethylated in Adjacent Normals
cg07600533	0.395734	0.193312	0.158459	0.359612	0.231206	0.423731	0.410176	0.254544	0.0711412	0.180569	0.300341	0.0684385	0.268923	0.463902	0.263649	0.330208	0.547586	0.141736	0.27302	0.251808	0.0833699	0.146229	0.854511	0.854697	0.404556	0.890262	0.670945	0.758507	0.876129	0.829394	0.689585	0.718488	0.413828	0.667222	0.919523	0.613727	0.902228	0.824193	0.904491	0.862554	0.910818	0.14943	0.919092	0.898469	KLHDC7B	Hypomethylated in Adjacent Normals
cg01196788	0.414535	0.328017	0.477559	0.417318	0.332215	0.356368	0.199922	0.452408	0.17034	0.311516	0.284201	0.133078	0.183435	0.48652	0.402956	0.314517	0.455314	0.20247	0.122607	0.417405	0.208868	0.261019	0.808933	0.882145	0.717321	0.769182	0.320937	0.791822	0.687604	0.515244	0.818322	0.575426	0.674925	0.776103	0.878981	0.825001	0.869704	0.851565	0.760707	0.829352	0.812323	0.163609	0.891371	0.0895817		Hypomethylated in Adjacent Normals
cg21199093	0.561631	0.41549	0.372296	0.245461	0.245107	0.240462	0.233523	0.445886	0.0869361	0.222283	0.253366	0.16078	0.174663	0.555233	0.439825	0.237721	0.41359	0.270501	0.125959	0.533218	0.0872222	0.239137	0.717272	0.86747	0.641202	0.787609	0.503244	0.844923	0.82796	0.676725	0.831098	0.744841	0.67666	0.803958	0.901355	0.766596	0.827956	0.856906	0.848733	0.876344	0.87791	0.740309	0.802486	0.164978	ZMYM4	Hypomethylated in Adjacent Normals
cg17342973	0.445421	0.419546	0.305368	0.453707	0.228961	0.351297	0.29848	0.325801	0.0577351	0.191216	0.229543	0.141432	0.291023	0.556081	0.345328	0.40781	0.425202	0.0651515	0.0375865	0.472463	0.038275	0.135784	0.74007	0.802483	0.517469	0.787951	0.353753	0.674295	0.75533	0.674342	0.64021	0.705567	0.541207	0.579077	0.848274	0.729823	0.730202	0.777649	0.761206	0.707979	0.783568	0.643245	0.85398	0.0121794		Hypomethylated in Adjacent Normals
cg08409113	0.423277	0.404537	0.288578	0.447524	0.300535	0.339336	0.284173	0.348342	0.0401311	0.20862	0.247712	0.0601866	0.119423	0.525989	0.341749	0.40989	0.343821	0.126441	0.0384333	0.475104	0.0369747	0.220247	0.720021	0.808475	0.496841	0.878883	0.479458	0.688519	0.689039	0.495062	0.725897	0.731868	0.667919	0.657957	0.900773	0.720415	0.72104	0.833165	0.816779	0.767999	0.844648	0.626307	0.859217	0.924664	WNK4	Hypomethylated in Adjacent Normals
cg05374271	0.460928	0.308798	0.250694	0.255801	0.181153	0.360364	0.194995	0.230997	0.203068	0.283982	0.202314	0.200313	0.139897	0.465784	0.29795	0.276292	0.334634	0.104419	0.289029	0.473385	0.139769	0.327592	0.866758	0.485549	0.611818	0.74131	0.376217	0.833269	0.776492	0.74985	0.804908	0.731204	0.667313	0.747899	0.887646	0.613171	0.801534	0.839158	0.8851	0.802529	0.824026	0.677958	0.23975	0.0881461	RGS2	Hypomethylated in Adjacent Normals
cg09627520	0.457977	0.321866	0.365796	0.295092	0.342006	0.299739	0.240358	0.418918	0.221809	0.249001	0.196147	0.105169	0.187307	0.394752	0.289435	0.338234	0.304805	0.0695243	0.329387	0.435462	0.120793	0.245026	0.738764	0.881642	0.495787	0.622981	0.776922	0.801245	0.571095	0.62592	0.794221	0.644132	0.502377	0.590472	0.807905	0.656834	0.732408	0.664724	0.805626	0.852638	0.80307	0.7891	0.888553	0.909238	PXK	Hypomethylated in Adjacent Normals
cg01444716	0.424584	0.327737	0.395598	0.267669	0.363218	0.23751	0.166414	0.33469	0.106337	0.255921	0.209501	0.116341	0.193056	0.525063	0.251001	0.334173	0.212157	0.201897	0.14966	0.354834	0.114153	0.279891	0.831199	0.721897	0.496701	0.565679	0.29373	0.862417	0.77074	0.202343	0.840821	0.764766	0.595873	0.691595	0.818519	0.500413	0.699988	0.838702	0.816999	0.850491	0.840267	0.723391	0.26967	0.727715	BTBD3	Hypomethylated in Adjacent Normals
cg26432869	0.609591	0.334914	0.398408	0.301645	0.368315	0.476496	0.278452	0.257657	0.258572	0.322123	0.243022	0.242042	0.225548	0.50697	0.342474	0.359448	0.376928	0.254833	0.453999	0.447407	0.256851	0.334364	0.827913	0.768192	0.659108	0.789188	0.409408	0.848305	0.816725	0.785469	0.919081	0.71588	0.628947	0.777925	0.899021	0.836227	0.838137	0.692354	0.807521	0.701757	0.902043	0.804	0.850495	0.0900289		Hypomethylated in Adjacent Normals
cg10072319	0.629205	0.337772	0.343165	0.269043	0.247818	0.406503	0.190908	0.251105	0.391688	0.216324	0.301064	0.298609	0.295553	0.530651	0.334256	0.461816	0.395948	0.068073	0.490089	0.519851	0.191682	0.415216	0.884709	0.888589	0.646197	0.797412	0.686938	0.879308	0.846467	0.836459	0.8081	0.724451	0.700833	0.803	0.888101	0.846586	0.885268	0.876019	0.774741	0.861072	0.910348	0.594742	0.872284	0.144067	SH3D19	Hypomethylated in Adjacent Normals
cg23015917	0.599469	0.248075	0.313008	0.245084	0.253657	0.430087	0.27728	0.413814	0.204863	0.208686	0.369426	0.167834	0.188549	0.474501	0.386255	0.315954	0.425405	0.210116	0.459001	0.469983	0.114307	0.534262	0.776066	0.867919	0.474883	0.730543	0.648494	0.838022	0.845825	0.865537	0.79654	0.786549	0.72027	0.768071	0.885372	0.763767	0.803662	0.501811	0.854452	0.843473	0.849531	0.492854	0.784989	0.773669	SLC35D1	Hypomethylated in Adjacent Normals
cg04007726	0.489116	0.399795	0.320965	0.38511	0.414165	0.595943	0.192798	0.318216	0.507982	0.199102	0.229268	0.355575	0.290926	0.41894	0.363214	0.420679	0.325907	0.213677	0.457207	0.371334	0.236014	0.515103	0.776649	0.903009	0.553995	0.838336	0.651469	0.895829	0.790432	0.744407	0.941671	0.720916	0.584894	0.604387	0.839447	0.749928	0.819176	0.787418	0.742009	0.828737	0.8978	0.78463	0.919801	0.942824	ZMIZ1	Hypomethylated in Adjacent Normals
cg21708058	0.546019	0.2666	0.362863	0.448833	0.390973	0.540669	0.344634	0.441231	0.399327	0.1719	0.315472	0.258288	0.259799	0.534893	0.275645	0.44657	0.430718	0.241626	0.568701	0.417599	0.150609	0.492206	0.839771	0.904873	0.626294	0.905328	0.722494	0.923401	0.858407	0.87712	0.910559	0.622989	0.648564	0.760095	0.942571	0.816296	0.878618	0.854422	0.64591	0.883821	0.936054	0.697936	0.911387	0.102165	TACC1	Hypomethylated in Adjacent Normals
cg06794543	0.505959	0.366243	0.353245	0.361602	0.378218	0.54577	0.325701	0.35453	0.33515	0.212586	0.392868	0.207419	0.456754	0.49169	0.40963	0.415648	0.381555	0.118191	0.433083	0.430466	0.177407	0.437345	0.894909	0.905498	0.530592	0.785819	0.725477	0.93301	0.814005	0.640743	0.737039	0.664859	0.672345	0.697715	0.917602	0.798241	0.80262	0.899345	0.847375	0.849483	0.834637	0.769765	0.918116	0.824678	ZNF106	Hypomethylated in Adjacent Normals
cg12492087	0.485325	0.309517	0.308281	0.326329	0.361286	0.473334	0.283148	0.332959	0.336451	0.201738	0.29312	0.200549	0.362828	0.403168	0.363703	0.392899	0.319706	0.100082	0.443574	0.483924	0.158409	0.437175	0.869729	0.890674	0.547824	0.791164	0.688295	0.915601	0.753173	0.640398	0.77756	0.71932	0.644781	0.681148	0.878348	0.775973	0.772337	0.857476	0.784932	0.831601	0.83739	0.777964	0.884435	0.689819	ZNF106	Hypomethylated in Adjacent Normals
cg26860604	0.483647	0.379146	0.360084	0.336191	0.359854	0.516478	0.256395	0.266746	0.304199	0.13863	0.403266	0.26692	0.276433	0.494695	0.325459	0.314634	0.390296	0.10019	0.440508	0.510836	0.268222	0.438297	0.808189	0.901122	0.548236	0.906983	0.826791	0.913146	0.862813	0.84154	0.737858	0.564789	0.624677	0.648627	0.906424	0.799044	0.812018	0.823792	0.836476	0.842438	0.925708	0.749645	0.925066	0.0708468	WWP2	Hypomethylated in Adjacent Normals
cg03930313	0.542927	0.320356	0.23921	0.388164	0.376534	0.423889	0.247463	0.19306	0.396474	0.102361	0.165052	0.218831	0.283184	0.414147	0.274999	0.349679	0.229258	0.161137	0.448066	0.381012	0.157493	0.495379	0.904867	0.928294	0.65752	0.883677	0.900451	0.945158	0.773108	0.850872	0.805363	0.739941	0.752969	0.570751	0.95644	0.735904	0.903968	0.886333	0.884404	0.896912	0.851426	0.794002	0.94516	0.0890851	ARHGAP23	Hypomethylated in Adjacent Normals
cg24895142	0.530221	0.402987	0.318858	0.320704	0.350327	0.374348	0.247689	0.213678	0.292479	0.147777	0.22112	0.260644	0.268663	0.419572	0.277823	0.34504	0.287497	0.11916	0.434956	0.325346	0.103198	0.408224	0.846022	0.917057	0.728034	0.806531	0.660949	0.904762	0.829441	0.841193	0.870766	0.781327	0.684286	0.716086	0.922134	0.83287	0.86223	0.861944	0.856666	0.916879	0.886141	0.91024	0.90112	0.13157	ST7	Hypomethylated in Adjacent Normals
cg23257934	0.67746	0.315883	0.335756	0.355808	0.390871	0.401881	0.257532	0.219617	0.429525	0.209512	0.288416	0.217586	0.280108	0.379129	0.247637	0.457901	0.293954	0.14123	0.42687	0.357947	0.26771	0.420972	0.882589	0.931232	0.651462	0.846452	0.537638	0.905163	0.832492	0.599144	0.800393	0.761486	0.695133	0.691978	0.925698	0.796573	0.855845	0.91587	0.906446	0.781669	0.849102	0.352951	0.942369	0.870585		Hypomethylated in Adjacent Normals
cg25813936	0.576859	0.312621	0.487525	0.379764	0.362992	0.374182	0.328737	0.37421	0.466191	0.174186	0.272544	0.267767	0.302863	0.464058	0.321739	0.486325	0.288531	0.121608	0.328309	0.299946	0.117338	0.47705	0.898488	0.796056	0.689338	0.858127	0.720382	0.890202	0.877998	0.683829	0.74857	0.680747	0.813209	0.798051	0.895552	0.717281	0.835066	0.830281	0.863054	0.865552	0.903108	0.483248	0.872247	0.673469	GNE	Hypomethylated in Adjacent Normals
cg15925365	0.526852	0.308891	0.328772	0.443414	0.459887	0.403796	0.278235	0.258177	0.20507	0.244374	0.205327	0.205578	0.2138	0.356339	0.222381	0.293766	0.214652	0.0776388	0.277622	0.275744	0.142182	0.379331	0.774612	0.621483	0.598458	0.862428	0.609076	0.896784	0.830831	0.582783	0.798815	0.717979	0.580982	0.697448	0.840157	0.81627	0.771497	0.811163	0.824371	0.851262	0.835992	0.220075	0.697832	0.135105	GSTA4	Hypomethylated in Adjacent Normals
cg19256731	0.592823	0.24387	0.369298	0.495381	0.38049	0.371593	0.177934	0.25856	0.259677	0.118916	0.241303	0.225542	0.210753	0.448541	0.38043	0.377692	0.300891	0.200782	0.15224	0.332406	0.201363	0.346377	0.927962	0.820216	0.725468	0.882803	0.250867	0.839502	0.891329	0.618348	0.911833	0.78061	0.745967	0.732474	0.954892	0.926655	0.911099	0.921101	0.93542	0.882382	0.83558	0.41932	0.940776	0.973042	SIRPA	Hypomethylated in Adjacent Normals
cg03233624	0.672025	0.32776	0.232889	0.611757	0.402966	0.304944	0.214049	0.374617	0.384493	0.276474	0.209849	0.243602	0.224318	0.333288	0.276895	0.448817	0.295041	0.271717	0.48664	0.378851	0.227386	0.380189	0.925708	0.731532	0.67357	0.884581	0.755059	0.909899	0.888909	0.780218	0.877412	0.300973	0.892994	0.551652	0.9227	0.808908	0.894691	0.899494	0.865981	0.578373	0.828678	0.74152	0.920958	0.0698263	MSI2	Hypomethylated in Adjacent Normals
cg20743134	0.456204	0.206588	0.398984	0.359718	0.374958	0.506653	0.288377	0.285882	0.384721	0.539723	0.307222	0.303977	0.284162	0.295314	0.290023	0.292446	0.248338	0.46592	0.411895	0.438171	0.314245	0.42601	0.872185	0.917358	0.645424	0.798806	0.796158	0.961839	0.814483	0.828548	0.813834	0.872722	0.680931	0.744379	0.942336	0.861437	0.858279	0.919897	0.874672	0.911054	0.884081	0.282715	0.894214	0.905545	EOGT	Hypomethylated in Adjacent Normals
cg01178624	0.464675	0.354774	0.149477	0.416998	0.382141	0.373379	0.272473	0.242161	0.494269	0.168369	0.166687	0.64087	0.316654	0.445448	0.303273	0.438778	0.201111	0.281445	0.49883	0.443605	0.371493	0.604743	0.891298	0.913562	0.592	0.831589	0.568996	0.852535	0.857829	0.746115	0.823294	0.731809	0.630897	0.588133	0.921389	0.79347	0.829538	0.836799	0.81707	0.741595	0.900034	0.68288	0.948222	0.953144	KCNK7	Hypomethylated in Adjacent Normals
cg27317046	0.5532	0.340911	0.283899	0.405849	0.504037	0.582993	0.251817	0.190031	0.709399	0.142698	0.255661	0.686882	0.480365	0.354645	0.250072	0.442027	0.274658	0.215519	0.762823	0.38493	0.3741	0.728145	0.91321	0.963031	0.826561	0.969121	0.928563	0.977901	0.902879	0.70001	0.968102	0.735685	0.917613	0.886413	0.960387	0.912083	0.943559	0.946041	0.925986	0.84576	0.971664	0.701205	0.973896	0.191688	LTBP2	Hypomethylated in Adjacent Normals
cg12483545	0.313479	0.409469	0.127515	0.343695	0.370501	0.449754	0.227331	0.426439	0.757632	0.281715	0.142367	0.548791	0.37039	0.333721	0.184119	0.336955	0.262759	0.184434	0.676845	0.337642	0.328926	0.443894	0.812673	0.954416	0.750566	0.391465	0.914233	0.959234	0.924366	0.907277	0.950553	0.839132	0.820918	0.711304	0.953505	0.660626	0.948911	0.781874	0.889557	0.540182	0.93176	0.956868	0.951442	0.980859	SKI	Hypomethylated in Adjacent Normals
cg01232040	0.55815	0.167236	0.167015	0.433865	0.591391	0.521104	0.304152	0.321474	0.464982	0.1657	0.258315	0.371958	0.312218	0.531898	0.189725	0.197467	0.565363	0.209326	0.722765	0.324156	0.223289	0.410189	0.927947	0.927755	0.694221	0.906548	0.874543	0.937176	0.775612	0.441101	0.94106	0.711899	0.593175	0.723473	0.937721	0.698462	0.949963	0.699198	0.93538	0.784482	0.908834	0.894164	0.959572	0.423614		Hypomethylated in Adjacent Normals
cg27092191	0.659176	0.469189	0.394748	0.62552	0.376003	0.521353	0.50666	0.500979	0.262892	0.418903	0.440717	0.364042	0.487811	0.659278	0.335154	0.441709	0.380117	0.294132	0.621458	0.624188	0.365965	0.624881	0.909959	0.92399	0.784779	0.941061	0.382014	0.906197	0.913073	0.720951	0.831997	0.916145	0.891523	0.839359	0.948763	0.862421	0.935856	0.968832	0.71654	0.906808	0.901124	0.802295	0.882815	0.581361	ZNF267	Hypomethylated in Adjacent Normals
cg16400350	0.537204	0.468186	0.300679	0.400421	0.435757	0.562827	0.222643	0.255745	0.527631	0.148324	0.218625	0.497197	0.427017	0.57416	0.397254	0.58531	0.498266	0.379699	0.712599	0.62874	0.559151	0.614601	0.890864	0.898028	0.852415	0.902698	0.918259	0.924829	0.922768	0.904127	0.879404	0.847752	0.813198	0.807458	0.936776	0.824588	0.928583	0.920579	0.923081	0.928364	0.939401	0.938117	0.965221	0.159672		Hypomethylated in Adjacent Normals
cg06495961	0.441452	0.245989	0.0998533	0.254568	0.158583	0.154613	0.19143	0.18087	0.0771651	0.131897	0.210082	0.0648291	0.17233	0.155872	0.223606	0.123976	0.230765	0.0775947	0.106007	0.226839	0.140647	0.0969104	0.749596	0.844631	0.479145	0.559648	0.56418	0.573353	0.834216	0.526891	0.805924	0.20058	0.277063	0.723092	0.780679	0.502657	0.535621	0.330559	0.453895	0.41854	0.824624	0.394354	0.685455	0.91902	DPP6	Hypomethylated in Adjacent Normals
cg07515422	0.390612	0.314583	0.142529	0.334673	0.203417	0.0832758	0.163074	0.259682	0.0341446	0.0791645	0.130305	0.0495045	0.16461	0.175189	0.260526	0.114575	0.271924	0.139133	0.0899246	0.213227	0.0416714	0.0994104	0.660569	0.872264	0.31696	0.79395	0.104216	0.670568	0.579842	0.651841	0.682375	0.34058	0.310094	0.574478	0.894334	0.614708	0.794537	0.780006	0.750528	0.698089	0.838581	0.342024	0.904855	0.215687	SPTBN4	Hypomethylated in Adjacent Normals
cg01851378	0.395897	0.291888	0.139122	0.438554	0.141739	0.128601	0.185442	0.131458	0.109009	0.176809	0.189736	0.0931181	0.125822	0.0902569	0.189569	0.161223	0.266497	0.141774	0.13635	0.244283	0.0968277	0.124212	0.607716	0.871498	0.314482	0.829407	0.346826	0.726182	0.827972	0.589962	0.758188	0.32387	0.583139	0.630393	0.908388	0.682217	0.820571	0.75139	0.783303	0.434949	0.865712	0.673357	0.750724	0.920855		Hypomethylated in Adjacent Normals
cg18786593	0.446009	0.28918	0.212312	0.404087	0.0983717	0.11279	0.181791	0.112508	0.0493114	0.166277	0.264636	0.0575752	0.113697	0.234163	0.332823	0.229146	0.270887	0.0398102	0.0277963	0.145139	0.0491692	0.0872951	0.532678	0.86588	0.503663	0.632155	0.261122	0.709483	0.725543	0.576346	0.741544	0.494214	0.539658	0.676771	0.874192	0.747417	0.734328	0.836431	0.618772	0.737972	0.84283	0.495301	0.901409	0.922922		Hypomethylated in Adjacent Normals
cg24848035	0.471286	0.246319	0.207443	0.360574	0.17041	0.116714	0.153258	0.201643	0.039549	0.113591	0.188886	0.0257005	0.103882	0.211085	0.290651	0.151771	0.277623	0.0407809	0.0175433	0.12442	0.0240957	0.0744972	0.610342	0.764806	0.188506	0.760834	0.380245	0.683758	0.609824	0.439614	0.739035	0.600157	0.552369	0.617614	0.804725	0.686432	0.715766	0.683761	0.691404	0.61314	0.782692	0.407961	0.759252	0.448378	RGS22	Hypomethylated in Adjacent Normals
cg13453904	0.46884	0.223006	0.212793	0.331468	0.111917	0.0792831	0.181969	0.12734	0.0401099	0.11107	0.157717	0.0710942	0.0564156	0.219518	0.210905	0.207649	0.304577	0.0771419	0.0545213	0.21818	0.0476107	0.117142	0.5671	0.801046	0.389352	0.803731	0.0552926	0.520471	0.637211	0.291801	0.670071	0.709505	0.550185	0.580792	0.852317	0.682551	0.762023	0.811521	0.850174	0.778098	0.882982	0.0536192	0.312441	0.891109		Hypomethylated in Adjacent Normals
cg19067730	0.396996	0.23316	0.219612	0.377154	0.163935	0.150201	0.0803193	0.230786	0.10067	0.12314	0.11576	0.0503038	0.114135	0.20899	0.186785	0.210094	0.146374	0.101914	0.0802273	0.204623	0.0868079	0.123917	0.687124	0.764724	0.390456	0.782712	0.453656	0.77035	0.63346	0.621834	0.702992	0.626012	0.512857	0.544562	0.808157	0.650247	0.697754	0.701982	0.683879	0.7138	0.745807	0.460147	0.792389	0.0850568		Hypomethylated in Adjacent Normals
cg17387577	0.295357	0.283464	0.167913	0.344734	0.23645	0.185817	0.109846	0.231129	0.0528757	0.125737	0.132757	0.0307398	0.1204	0.203067	0.194534	0.194727	0.188675	0.0573472	0.0544169	0.166772	0.0422486	0.161173	0.697395	0.829282	0.487792	0.779597	0.518551	0.715659	0.704387	0.74701	0.657093	0.54627	0.585966	0.602713	0.797054	0.59895	0.744288	0.708409	0.738305	0.299722	0.777483	0.573366	0.750319	0.173782	NCOR2	Hypomethylated in Adjacent Normals
cg18055007	0.391703	0.288365	0.200868	0.301614	0.195437	0.134894	0.159559	0.243491	0.0583651	0.0899112	0.0854047	0.0551151	0.111107	0.319422	0.212482	0.19941	0.213053	0.105097	0.0351168	0.254456	0.0335646	0.146608	0.656122	0.836075	0.393593	0.807568	0.188724	0.748804	0.650576	0.605959	0.720571	0.677741	0.599552	0.573459	0.840549	0.721737	0.641657	0.8098	0.83091	0.793384	0.767058	0.197898	0.871603	0.0407598	DDAH2	Hypomethylated in Adjacent Normals
cg17299899	0.378197	0.243994	0.196617	0.246622	0.197112	0.192533	0.216674	0.109039	0.0843242	0.113442	0.172268	0.0846973	0.119548	0.225988	0.239725	0.171755	0.211046	0.0823401	0.0703263	0.189966	0.0780789	0.214665	0.663509	0.721368	0.486423	0.72014	0.376497	0.623969	0.703415	0.503661	0.699082	0.68507	0.329549	0.694965	0.71527	0.640125	0.397849	0.818049	0.332658	0.54814	0.587738	0.515455	0.857888	0.908913		Hypomethylated in Adjacent Normals
cg07810039	0.420796	0.22436	0.260899	0.254881	0.207645	0.220501	0.228371	0.150978	0.0935948	0.139682	0.170418	0.11984	0.121144	0.277883	0.233029	0.211917	0.186416	0.0869299	0.0503799	0.244247	0.0963264	0.151744	0.762707	0.908323	0.631395	0.799534	0.155629	0.744211	0.705258	0.390128	0.74004	0.667065	0.591494	0.669047	0.859644	0.784459	0.753047	0.777945	0.857915	0.750953	0.792254	0.0781484	0.824851	0.0437038	TGFB2	Hypomethylated in Adjacent Normals
cg25006194	0.291582	0.231432	0.194843	0.318686	0.242478	0.19617	0.176834	0.152936	0.125411	0.138429	0.15875	0.112726	0.137239	0.209111	0.226815	0.195142	0.221754	0.0490652	0.0736129	0.267918	0.146587	0.166272	0.656149	0.605884	0.511937	0.803454	0.338468	0.740846	0.726932	0.499276	0.716675	0.638498	0.665202	0.686264	0.806438	0.710921	0.782754	0.798016	0.734947	0.438782	0.801184	0.252675	0.818277	0.0746965		Hypomethylated in Adjacent Normals
cg00680551	0.399291	0.169515	0.207591	0.462139	0.0690593	0.111653	0.103699	0.262736	0.0540123	0.11008	0.14112	0.0727675	0.121148	0.173002	0.198984	0.142981	0.192423	0.0864611	0.062588	0.337203	0.0712671	0.134184	0.673155	0.885232	0.550889	0.885484	0.0686413	0.819037	0.748488	0.188273	0.851677	0.727288	0.595678	0.538411	0.846271	0.802342	0.800574	0.77289	0.594302	0.674867	0.896065	0.353246	0.802401	0.793512	NCALD	Hypomethylated in Adjacent Normals
cg06998282	0.402948	0.115862	0.263101	0.423853	0.09405	0.13393	0.121015	0.183391	0.0397374	0.144902	0.110824	0.0926982	0.0907317	0.253797	0.169183	0.226396	0.164846	0.127164	0.0448114	0.204994	0.050128	0.13193	0.808076	0.885923	0.457148	0.892857	0.0800392	0.862676	0.71381	0.137166	0.890011	0.538431	0.500719	0.721815	0.902529	0.843248	0.834843	0.791668	0.680127	0.725131	0.932852	0.753751	0.912213	0.360515	ENPP2	Hypomethylated in Adjacent Normals
cg18468354	0.466029	0.315935	0.197145	0.325694	0.205077	0.228841	0.224214	0.212712	0.0822792	0.197316	0.254998	0.0278226	0.0973634	0.170159	0.292267	0.16878	0.293235	0.0725608	0.0342451	0.12651	0.0644539	0.133337	0.697507	0.82173	0.562592	0.658088	0.169594	0.680352	0.651435	0.452436	0.790071	0.536316	0.456378	0.694102	0.818543	0.211262	0.665845	0.76404	0.513221	0.623316	0.723684	0.575814	0.810859	0.906893		Hypomethylated in Adjacent Normals
cg05937737	0.534996	0.277567	0.1476	0.382418	0.226722	0.321935	0.113959	0.123822	0.0347141	0.0977628	0.254319	0.101845	0.159554	0.197722	0.24563	0.213387	0.272471	0.0543605	0.0373173	0.168601	0.0320437	0.154953	0.712841	0.822903	0.537787	0.78022	0.461112	0.720296	0.656092	0.500199	0.627295	0.617961	0.556319	0.627306	0.797248	0.697871	0.727545	0.743214	0.78132	0.604662	0.644073	0.579327	0.872281	0.87449	SLC7A14	Hypomethylated in Adjacent Normals
cg27494647	0.452923	0.275578	0.122137	0.384926	0.0974018	0.332806	0.233084	0.222748	0.114106	0.117924	0.29118	0.0898053	0.103431	0.244788	0.310116	0.176044	0.27842	0.0804388	0.0977531	0.250543	0.0621861	0.0811712	0.719255	0.90203	0.464028	0.766208	0.354527	0.841498	0.685996	0.371184	0.818621	0.603022	0.545363	0.281756	0.695492	0.602746	0.841592	0.845295	0.537225	0.715565	0.599129	0.578049	0.898409	0.960121	RARRES2	Hypomethylated in Adjacent Normals
cg20065768	0.320533	0.335982	0.191323	0.380955	0.105619	0.367279	0.185251	0.159915	0.0681907	0.165421	0.188627	0.0805484	0.150965	0.150534	0.129655	0.158488	0.312251	0.0601727	0.0669534	0.193803	0.0545048	0.062786	0.728273	0.895549	0.517032	0.801053	0.34749	0.744382	0.587475	0.135201	0.771018	0.595622	0.649949	0.712764	0.874948	0.701485	0.727804	0.841058	0.871389	0.816877	0.868857	0.163133	0.88125	0.897247		Hypomethylated in Adjacent Normals
cg24329557	0.306326	0.190971	0.282896	0.331366	0.222543	0.29074	0.207051	0.222829	0.191345	0.190724	0.201704	0.137627	0.230445	0.170218	0.314069	0.194856	0.279921	0.115286	0.128614	0.16722	0.0878015	0.229758	0.558849	0.911274	0.582184	0.830967	0.112711	0.765828	0.682761	0.223351	0.771213	0.724021	0.534155	0.71011	0.89356	0.449132	0.665865	0.837004	0.863942	0.692409	0.86351	0.822853	0.818724	0.920806	GCM2	Hypomethylated in Adjacent Normals
cg23075337	0.37821	0.313032	0.220296	0.330385	0.132063	0.194759	0.24191	0.197128	0.0945827	0.235846	0.239624	0.161593	0.212511	0.192675	0.292921	0.182956	0.222647	0.174584	0.109229	0.199473	0.142213	0.244984	0.743075	0.861277	0.571035	0.841637	0.420708	0.863345	0.151886	0.355122	0.710474	0.823586	0.14364	0.765582	0.904357	0.468764	0.656953	0.871047	0.43614	0.746334	0.754735	0.479526	0.563606	0.922949	NXPH1	Hypomethylated in Adjacent Normals
cg25247290	0.265502	0.206341	0.216213	0.345094	0.148364	0.138258	0.150682	0.266144	0.141755	0.166932	0.171219	0.120252	0.163405	0.113417	0.200384	0.261186	0.116445	0.182561	0.0923188	0.236811	0.109294	0.159604	0.796082	0.655262	0.292131	0.870297	0.163084	0.686822	0.249663	0.576008	0.878377	0.475549	0.198606	0.808285	0.717102	0.131902	0.595854	0.450599	0.803747	0.136871	0.785487	0.577608	0.724689	0.864905	WT1-AS	Hypomethylated in Adjacent Normals
cg14979301	0.287686	0.256798	0.26283	0.389137	0.107558	0.134564	0.197932	0.295277	0.0770287	0.211363	0.285073	0.0943812	0.15513	0.17178	0.269731	0.294539	0.217719	0.12653	0.054199	0.139052	0.0547349	0.136575	0.826235	0.767763	0.293639	0.721095	0.394832	0.639455	0.707394	0.308868	0.783897	0.643648	0.348224	0.711803	0.8024	0.714397	0.417546	0.757412	0.880113	0.784938	0.807252	0.339975	0.414654	0.936235		Hypomethylated in Adjacent Normals
cg16727923	0.345245	0.0874282	0.0828755	0.322853	0.121966	0.14314	0.235238	0.122161	0.062425	0.0905484	0.152744	0.130894	0.231669	0.0768308	0.179798	0.131469	0.187109	0.188759	0.038771	0.0766601	0.0954955	0.161431	0.66964	0.684507	0.435046	0.85486	0.184973	0.677476	0.475289	0.41108	0.639803	0.542176	0.0817409	0.681779	0.841936	0.501889	0.710719	0.558701	0.165438	0.518771	0.0590453	0.67095	0.434884	0.896459	SLITRK1	Hypomethylated in Adjacent Normals
cg15613420	0.383206	0.150127	0.114148	0.388679	0.105343	0.326792	0.255998	0.0648586	0.142643	0.0827998	0.169859	0.113454	0.164067	0.125699	0.225247	0.177473	0.148809	0.179764	0.0537629	0.139024	0.0494207	0.15209	0.831125	0.92466	0.495045	0.855157	0.120694	0.90765	0.841228	0.117677	0.883375	0.144424	0.738638	0.586603	0.701661	0.767939	0.840862	0.890665	0.606306	0.912635	0.918209	0.464386	0.642086	0.931834	H2AFY	Hypomethylated in Adjacent Normals
cg00875805	0.371973	0.124859	0.102775	0.398022	0.0663557	0.215389	0.185245	0.0775664	0.0370388	0.0329457	0.230898	0.0272115	0.232322	0.0883112	0.232823	0.138374	0.130354	0.0444905	0.0238295	0.226848	0.0282087	0.0691516	0.652339	0.797018	0.460512	0.823535	0.0482519	0.609549	0.431654	0.0655459	0.736306	0.611016	0.51924	0.610988	0.76585	0.713284	0.723466	0.740154	0.660858	0.694265	0.752333	0.480847	0.754906	0.884491	MAML3	Hypomethylated in Adjacent Normals
cg06847624	0.350123	0.173688	0.0676541	0.373666	0.099324	0.182775	0.159619	0.0496791	0.0193345	0.0231335	0.236366	0.0283534	0.160425	0.145447	0.236528	0.149229	0.189565	0.113816	0.156961	0.174479	0.0212972	0.0674613	0.549407	0.760687	0.450042	0.507895	0.532282	0.751902	0.411248	0.17132	0.567467	0.416923	0.501148	0.500432	0.104279	0.455382	0.710605	0.681239	0.187317	0.745016	0.706702	0.573238	0.643128	0.846722	PFN3	Hypomethylated in Adjacent Normals
cg16705627	0.38274	0.129198	0.154892	0.359527	0.178919	0.233258	0.161255	0.0870906	0.0768677	0.0946633	0.309452	0.0510874	0.187838	0.129018	0.326991	0.192563	0.240233	0.151557	0.0809642	0.183624	0.0364307	0.106862	0.653348	0.730554	0.536576	0.785835	0.53291	0.640469	0.607547	0.444926	0.690725	0.675529	0.415722	0.693861	0.758236	0.268491	0.570233	0.785674	0.738145	0.694011	0.807182	0.619471	0.829107	0.876801	SOX1	Hypomethylated in Adjacent Normals
cg02447304	0.393654	0.186381	0.188818	0.347123	0.171133	0.243583	0.229796	0.139793	0.0436632	0.0471793	0.307891	0.172746	0.19186	0.182494	0.232211	0.177084	0.224313	0.105102	0.0814873	0.164712	0.0359438	0.198937	0.652186	0.780092	0.562473	0.744423	0.300331	0.732308	0.490861	0.584964	0.756377	0.586247	0.593021	0.664158	0.82444	0.607495	0.692145	0.57884	0.808772	0.777339	0.848472	0.725736	0.611385	0.944567		Hypomethylated in Adjacent Normals
cg03520644	0.442526	0.115059	0.171874	0.264433	0.200851	0.227685	0.225509	0.130319	0.111689	0.101812	0.236237	0.0900876	0.231268	0.166123	0.238385	0.20774	0.212923	0.0532867	0.0817963	0.276386	0.0710066	0.195469	0.617093	0.580552	0.461887	0.0697974	0.497214	0.729779	0.58965	0.574012	0.722437	0.659876	0.565249	0.595941	0.813609	0.641544	0.69544	0.762605	0.75917	0.715015	0.819878	0.597066	0.105415	0.842139	COL11A1	Hypomethylated in Adjacent Normals
cg15165122	0.386051	0.252874	0.217127	0.415887	0.199082	0.137929	0.239365	0.268504	0.0326014	0.146986	0.451183	0.0242824	0.108005	0.235118	0.218074	0.155563	0.221075	0.033975	0.0410581	0.18446	0.029079	0.107145	0.642505	0.826416	0.556061	0.823936	0.189929	0.83896	0.161551	0.358463	0.716758	0.586098	0.648641	0.53374	0.866265	0.532634	0.324599	0.823617	0.240027	0.193164	0.796901	0.58243	0.892932	0.583335	ANKRD53	Hypomethylated in Adjacent Normals
cg26444528	0.327404	0.179241	0.191522	0.379311	0.175194	0.15395	0.178971	0.21737	0.0341858	0.163823	0.310867	0.0183305	0.116687	0.164172	0.262702	0.183831	0.231836	0.0624053	0.0199588	0.138847	0.0258761	0.098908	0.504328	0.741109	0.491926	0.775332	0.326751	0.608193	0.430803	0.529562	0.746552	0.690654	0.395389	0.645135	0.713276	0.333324	0.644835	0.757625	0.72404	0.468608	0.758431	0.576902	0.81752	0.848731	PCDH17	Hypomethylated in Adjacent Normals
cg00735923	0.417464	0.289837	0.127582	0.412197	0.0899897	0.140621	0.202031	0.476574	0.0487399	0.0720759	0.256522	0.0386401	0.149279	0.0810328	0.239136	0.0815723	0.1724	0.0712566	0.0514463	0.082427	0.0380933	0.104058	0.722125	0.861073	0.493849	0.803694	0.0939702	0.685385	0.714263	0.254981	0.757806	0.683022	0.434847	0.545008	0.715362	0.457695	0.451321	0.406811	0.811965	0.606329	0.8681	0.576228	0.697691	0.623457	CFTR	Hypomethylated in Adjacent Normals
cg02798576	0.436709	0.231142	0.15647	0.322988	0.166568	0.153734	0.151563	0.0775758	0.053808	0.1473	0.218978	0.0329618	0.13385	0.135955	0.354754	0.148576	0.245679	0.0681464	0.0351657	0.11882	0.0556845	0.109406	0.68455	0.710176	0.374419	0.769017	0.0904671	0.696955	0.665355	0.397427	0.28436	0.498673	0.159561	0.585135	0.620327	0.587236	0.769379	0.822581	0.831727	0.584802	0.174293	0.612426	0.884853	0.928116		Hypomethylated in Adjacent Normals
cg21039708	0.471891	0.274241	0.157712	0.289947	0.14889	0.130921	0.146945	0.0583733	0.038989	0.123749	0.150703	0.0399053	0.0985806	0.158334	0.395762	0.115068	0.217939	0.0463241	0.033651	0.0765739	0.0363896	0.130183	0.843066	0.901716	0.589831	0.55541	0.214348	0.850469	0.723019	0.524738	0.88761	0.831497	0.111665	0.772599	0.951643	0.052448	0.710263	0.834162	0.356416	0.907694	0.911335	0.0600485	0.935805	0.975051	OTX2-AS1	Hypomethylated in Adjacent Normals
cg17508991	0.535744	0.254536	0.216566	0.341473	0.103115	0.164929	0.209386	0.123871	0.0379679	0.137563	0.134251	0.0531783	0.0899812	0.176396	0.379795	0.161664	0.220507	0.0608137	0.0323155	0.15466	0.0333258	0.162621	0.750448	0.744031	0.537519	0.842561	0.0526909	0.742321	0.754033	0.623501	0.793367	0.233734	0.619606	0.706748	0.877845	0.808016	0.873055	0.655703	0.784339	0.735805	0.884146	0.65842	0.900014	0.930396	HCK	Hypomethylated in Adjacent Normals
cg01287975	0.420815	0.261982	0.21249	0.300488	0.105196	0.10835	0.185487	0.0915458	0.100579	0.128112	0.256098	0.071004	0.140007	0.138395	0.364298	0.128228	0.174909	0.0985945	0.0722563	0.175475	0.0748107	0.121932	0.75225	0.815082	0.490152	0.734529	0.231456	0.635656	0.459569	0.43872	0.556519	0.177997	0.215191	0.6498	0.802305	0.500128	0.588801	0.720699	0.641272	0.476093	0.549468	0.634884	0.816374	0.931763	TAC1	Hypomethylated in Adjacent Normals
cg22399133	0.558256	0.309215	0.193162	0.349983	0.067906	0.137622	0.279287	0.0684864	0.0287353	0.233954	0.265255	0.0694159	0.105556	0.0621368	0.401715	0.0846836	0.193949	0.0673104	0.0418205	0.12392	0.0354598	0.117484	0.77502	0.907386	0.645423	0.849628	0.59962	0.808804	0.722127	0.675768	0.777909	0.7982	0.707508	0.802609	0.928585	0.717251	0.8786	0.913552	0.853544	0.660797	0.897842	0.741634	0.906987	0.939301	CRYGD	Hypomethylated in Adjacent Normals
cg11146691	0.54502	0.158074	0.400624	0.346655	0.126166	0.184084	0.103149	0.0616773	0.0380768	0.186188	0.163672	0.0525307	0.0896899	0.125417	0.489899	0.23791	0.198659	0.0433696	0.0754913	0.158843	0.0462625	0.0738071	0.828577	0.898774	0.456155	0.171336	0.385932	0.903858	0.274303	0.54041	0.743878	0.6433	0.275172	0.584972	0.575362	0.745155	0.88671	0.909565	0.488764	0.294194	0.915522	0.623298	0.58332	0.944797	SLC38A4	Hypomethylated in Adjacent Normals
cg01765111	0.438031	0.144287	0.157115	0.375405	0.0736449	0.103662	0.238764	0.085462	0.0357948	0.0571698	0.187549	0.0487917	0.182029	0.202038	0.38438	0.172309	0.101012	0.0571186	0.0398256	0.15946	0.0437774	0.070594	0.657084	0.565151	0.240563	0.735718	0.160125	0.678284	0.713189	0.450077	0.567049	0.696478	0.313898	0.617566	0.919096	0.447248	0.746552	0.78888	0.534695	0.0842082	0.872226	0.544039	0.838783	0.925465		Hypomethylated in Adjacent Normals
cg12702981	0.345356	0.10016	0.204573	0.36328	0.091536	0.168812	0.216844	0.0689959	0.0219639	0.120138	0.247614	0.0373976	0.0963611	0.232207	0.332769	0.187821	0.193426	0.0284903	0.0196046	0.0849216	0.021678	0.0753646	0.560121	0.661026	0.480027	0.849956	0.193551	0.651836	0.547482	0.296243	0.730265	0.663023	0.577504	0.585518	0.649535	0.644149	0.740934	0.714869	0.616198	0.723331	0.832248	0.497451	0.81353	0.888383	NR1I2	Hypomethylated in Adjacent Normals
cg27071152	0.401166	0.226173	0.249352	0.337685	0.113806	0.228155	0.250917	0.0883861	0.0363574	0.08081	0.3282	0.0684553	0.173997	0.304896	0.387286	0.124309	0.227218	0.117522	0.0457808	0.154273	0.0585758	0.0676975	0.7755	0.764678	0.389062	0.211656	0.410709	0.784866	0.734224	0.145117	0.771464	0.499963	0.515732	0.668479	0.875172	0.759155	0.824586	0.719579	0.0965806	0.178016	0.893663	0.676451	0.910542	0.959372	LOC646999	Hypomethylated in Adjacent Normals
cg11174855	0.497608	0.192386	0.279537	0.381212	0.125068	0.214973	0.253241	0.117603	0.0208911	0.0768812	0.329276	0.0144125	0.0841608	0.15277	0.331278	0.227847	0.216226	0.146425	0.0240378	0.0820636	0.0322226	0.0416731	0.514445	0.767224	0.530779	0.721685	0.399173	0.646748	0.442572	0.629286	0.541947	0.666621	0.656756	0.602158	0.782255	0.647926	0.591601	0.739939	0.757359	0.62449	0.705941	0.512854	0.802743	0.806543	NKX6-2	Hypomethylated in Adjacent Normals
cg13023870	0.50893	0.178997	0.208504	0.392992	0.192791	0.180027	0.300067	0.118037	0.0812644	0.121758	0.299112	0.0466027	0.134113	0.173825	0.379655	0.164438	0.216124	0.132304	0.0259529	0.141122	0.044836	0.0732972	0.651356	0.787934	0.506724	0.823449	0.130066	0.718207	0.652473	0.640241	0.774156	0.754601	0.588363	0.452565	0.783624	0.522858	0.711917	0.340039	0.76673	0.58291	0.866085	0.53414	0.92762	0.913259		Hypomethylated in Adjacent Normals
cg09626894	0.476508	0.136432	0.184362	0.469008	0.0939804	0.187266	0.299354	0.0514431	0.0350324	0.106026	0.285677	0.0119659	0.172872	0.0846342	0.348429	0.135463	0.218545	0.0585829	0.0160849	0.118393	0.0211473	0.0468714	0.698661	0.84589	0.464382	0.832499	0.0873385	0.744968	0.647674	0.511234	0.717835	0.753056	0.451367	0.384892	0.860809	0.597195	0.568364	0.545336	0.744632	0.718797	0.879301	0.55145	0.735137	0.946247	CFTR	Hypomethylated in Adjacent Normals
cg14769786	0.520796	0.221415	0.109292	0.423899	0.189257	0.264422	0.228821	0.0701959	0.0452905	0.114436	0.377591	0.0277455	0.246802	0.121559	0.365693	0.234651	0.209907	0.0483759	0.0442446	0.0899468	0.0468149	0.0493879	0.769901	0.888632	0.37469	0.748834	0.207084	0.700347	0.682817	0.112801	0.8078	0.704607	0.396955	0.529199	0.926923	0.192102	0.703658	0.909701	0.847149	0.59635	0.897578	0.106868	0.95636	0.961332	RTN4RL1	Hypomethylated in Adjacent Normals
cg24281267	0.393748	0.16748	0.254846	0.442544	0.133397	0.220071	0.3068	0.0958487	0.140447	0.0955074	0.358801	0.116925	0.217152	0.132693	0.395574	0.268926	0.347858	0.106599	0.096869	0.18541	0.0596197	0.181587	0.650383	0.777877	0.55639	0.821498	0.542079	0.806806	0.565905	0.12862	0.786964	0.674949	0.171723	0.608817	0.880183	0.807898	0.77285	0.879305	0.530051	0.51225	0.778351	0.746676	0.93273	0.958438	TULP1	Hypomethylated in Adjacent Normals
cg04317962	0.469208	0.110273	0.127807	0.496551	0.157305	0.0453626	0.188699	0.136221	0.0262533	0.0698836	0.291472	0.0651695	0.113731	0.244768	0.359582	0.237327	0.220062	0.118977	0.0390415	0.147845	0.0439953	0.11551	0.686897	0.804536	0.2952	0.822352	0.0885759	0.656417	0.116277	0.376065	0.751853	0.35587	0.327117	0.543774	0.847355	0.63599	0.553801	0.644043	0.727937	0.651563	0.857418	0.709677	0.903528	0.952406		Hypomethylated in Adjacent Normals
cg09422450	0.504857	0.172777	0.151107	0.468322	0.170954	0.0869152	0.223347	0.13588	0.0336644	0.0401109	0.340256	0.0519971	0.115978	0.254588	0.423195	0.275156	0.26327	0.136273	0.0311077	0.166682	0.0320351	0.0986938	0.704917	0.796813	0.430971	0.828936	0.11708	0.707607	0.0992017	0.458294	0.704111	0.471772	0.224989	0.618903	0.852166	0.646264	0.47038	0.614377	0.766269	0.713467	0.825841	0.704201	0.889387	0.946597		Hypomethylated in Adjacent Normals
cg19997502	0.455544	0.202438	0.159287	0.48043	0.128306	0.118933	0.240633	0.117624	0.0429132	0.0822994	0.288503	0.0558135	0.125214	0.25993	0.264663	0.189187	0.240467	0.0957578	0.0491097	0.103256	0.0499842	0.111785	0.790185	0.873208	0.585802	0.85002	0.392205	0.794107	0.478316	0.314529	0.879295	0.799017	0.644485	0.729637	0.890556	0.798494	0.778173	0.83751	0.715378	0.558135	0.893642	0.560644	0.798458	0.935914		Hypomethylated in Adjacent Normals
cg05513806	0.55922	0.235059	0.172713	0.506937	0.211503	0.124582	0.268114	0.183392	0.0714602	0.11683	0.29244	0.122122	0.298669	0.240233	0.409385	0.204933	0.300293	0.0596781	0.0285347	0.161948	0.110127	0.144055	0.859404	0.911676	0.536363	0.918882	0.152892	0.798452	0.725879	0.532453	0.750385	0.349667	0.104097	0.632405	0.873251	0.801404	0.831317	0.757123	0.745592	0.535435	0.902114	0.743768	0.902297	0.957442	SOX2-OT	Hypomethylated in Adjacent Normals
cg21941030	0.314012	0.379065	0.159436	0.352427	0.136707	0.108472	0.293714	0.116901	0.0567137	0.0787675	0.0626399	0.1215	0.0834793	0.298269	0.156717	0.293595	0.187937	0.0707467	0.0866278	0.403725	0.0378869	0.103954	0.69764	0.90028	0.541611	0.883778	0.529108	0.82903	0.556937	0.430303	0.817524	0.497587	0.743847	0.744996	0.925845	0.811598	0.834811	0.889636	0.889265	0.121019	0.903451	0.0543537	0.899137	0.0700015	RCN3	Hypomethylated in Adjacent Normals
cg18652900	0.581938	0.425526	0.102598	0.532303	0.12588	0.119476	0.17838	0.0813086	0.0283042	0.0841433	0.0911424	0.011903	0.067335	0.340465	0.287584	0.289025	0.178617	0.0388684	0.0117834	0.299488	0.0216681	0.121068	0.631224	0.838738	0.525401	0.780154	0.0773724	0.723918	0.752235	0.587006	0.691327	0.598407	0.537404	0.617535	0.865256	0.768217	0.766507	0.799778	0.799406	0.790434	0.826814	0.208273	0.904971	0.932404	PGLYRP2	Hypomethylated in Adjacent Normals
cg25888561	0.457741	0.378317	0.0707753	0.544	0.207107	0.155103	0.109225	0.103834	0.0220326	0.119795	0.166348	0.0532632	0.177676	0.171612	0.273157	0.11639	0.326892	0.062719	0.0377548	0.151887	0.0469785	0.0746078	0.686221	0.795905	0.593571	0.796297	0.432167	0.735173	0.615007	0.482751	0.725473	0.508091	0.571355	0.695031	0.630233	0.561645	0.699608	0.798816	0.641003	0.598195	0.649427	0.638525	0.864315	0.258925		Hypomethylated in Adjacent Normals
cg27549720	0.448535	0.329546	0.184058	0.499436	0.247596	0.288229	0.247166	0.135627	0.0450578	0.174757	0.132474	0.0394824	0.190558	0.175943	0.276932	0.199586	0.248757	0.0600153	0.0677593	0.259405	0.0376328	0.123648	0.747323	0.920011	0.471664	0.815881	0.313014	0.818788	0.746415	0.615911	0.854583	0.75763	0.50908	0.684455	0.854845	0.766906	0.797329	0.868615	0.874515	0.720327	0.840002	0.347415	0.931485	0.949192	HTR6	Hypomethylated in Adjacent Normals
cg18279094	0.536994	0.469775	0.153165	0.631516	0.306208	0.200563	0.240266	0.143632	0.0442997	0.0439415	0.208453	0.0169848	0.0753298	0.172272	0.212807	0.231421	0.272268	0.0651207	0.017184	0.156228	0.0258164	0.0684078	0.774994	0.890708	0.586651	0.846984	0.442883	0.830502	0.766024	0.731962	0.814337	0.656697	0.520283	0.723972	0.91677	0.778385	0.306637	0.869601	0.893022	0.762157	0.76391	0.124949	0.855177	0.00981965	FOXD3	Hypomethylated in Adjacent Normals
cg07974511	0.392577	0.361424	0.175114	0.558982	0.324137	0.176296	0.25606	0.0818808	0.0401656	0.147102	0.111447	0.0199632	0.0995739	0.115128	0.250135	0.285573	0.489985	0.0498668	0.0236663	0.15855	0.0823326	0.134502	0.754006	0.84173	0.551614	0.840596	0.687175	0.676726	0.671703	0.633189	0.75849	0.565047	0.0185315	0.689741	0.823949	0.723062	0.460641	0.883551	0.315152	0.145542	0.81683	0.680017	0.873792	0.949829	OTX1	Hypomethylated in Adjacent Normals
cg07489048	0.678096	0.439847	0.230365	0.474117	0.361795	0.180586	0.216691	0.127835	0.103783	0.184774	0.326242	0.0490159	0.13574	0.297347	0.319388	0.190972	0.264332	0.151337	0.0598858	0.247984	0.0544188	0.191572	0.648297	0.782972	0.654536	0.719949	0.633048	0.745118	0.717587	0.550206	0.719389	0.677257	0.59489	0.70597	0.764713	0.737283	0.64484	0.711553	0.264362	0.519161	0.698214	0.639733	0.800834	0.876833	FOXG1	Hypomethylated in Adjacent Normals
cg01518607	0.610316	0.34178	0.257967	0.281792	0.167213	0.0986354	0.163586	0.180149	0.0796349	0.199712	0.330406	0.0667273	0.0869934	0.201679	0.245875	0.114808	0.229896	0.117513	0.0833351	0.281777	0.147942	0.0977023	0.788895	0.933314	0.589793	0.505272	0.349853	0.626758	0.539641	0.342958	0.909303	0.842308	0.225227	0.793158	0.903492	0.648136	0.639227	0.902157	0.910064	0.66136	0.852926	0.867915	0.63039	0.971143		Hypomethylated in Adjacent Normals
cg02970836	0.450069	0.501235	0.158896	0.431674	0.133552	0.191475	0.268839	0.110889	0.0576826	0.29739	0.212085	0.0373634	0.0488967	0.107878	0.293777	0.187786	0.170768	0.090179	0.0419053	0.216707	0.0329534	0.142739	0.737445	0.874148	0.516078	0.83346	0.27873	0.744177	0.601491	0.579623	0.634747	0.559287	0.494644	0.637377	0.870267	0.759409	0.741968	0.840845	0.761088	0.610131	0.80628	0.254397	0.909117	0.641647		Hypomethylated in Adjacent Normals
cg09858188	0.674897	0.392428	0.266977	0.443987	0.230425	0.375977	0.166457	0.0634457	0.0356343	0.105539	0.146937	0.0205906	0.0742718	0.12082	0.313903	0.0466742	0.257944	0.0607493	0.0183205	0.13724	0.0253334	0.0751835	0.832777	0.921949	0.630603	0.871968	0.169569	0.829548	0.55609	0.476881	0.885905	0.677333	0.0623759	0.0869199	0.916588	0.818478	0.752664	0.770571	0.501126	0.432207	0.703882	0.132461	0.896046	0.0296549		Hypomethylated in Adjacent Normals
cg08566455	0.630408	0.383122	0.160109	0.616509	0.25781	0.327454	0.168891	0.0711598	0.0318154	0.0671523	0.320556	0.0425597	0.168255	0.17595	0.342229	0.11835	0.285781	0.102382	0.028078	0.160095	0.0303739	0.115831	0.787234	0.908265	0.665304	0.866353	0.715303	0.775397	0.519535	0.330611	0.77937	0.64663	0.672515	0.646728	0.884781	0.759188	0.822956	0.832518	0.350853	0.672147	0.863843	0.738521	0.912136	0.892834		Hypomethylated in Adjacent Normals
cg19760241	0.59239	0.281696	0.162017	0.590657	0.206774	0.112602	0.209903	0.115092	0.0677417	0.11553	0.230935	0.0800527	0.125691	0.150808	0.197431	0.145397	0.213591	0.0774499	0.0352097	0.127457	0.0422721	0.126671	0.799546	0.858473	0.665546	0.853632	0.24995	0.767637	0.302243	0.301129	0.808463	0.526406	0.17053	0.538199	0.900813	0.638766	0.780011	0.671346	0.813893	0.575025	0.486902	0.328638	0.868233	0.870983	LHX1	Hypomethylated in Adjacent Normals
cg03738025	0.655598	0.252108	0.139174	0.50561	0.205504	0.182187	0.197803	0.138173	0.0573881	0.073773	0.223187	0.0571045	0.19199	0.155564	0.258925	0.11894	0.201934	0.0316465	0.0290812	0.215057	0.0345404	0.180856	0.702798	0.855454	0.601146	0.821899	0.735192	0.720642	0.798714	0.671755	0.8009	0.496211	0.563529	0.691876	0.854038	0.562476	0.804931	0.822385	0.718647	0.483394	0.848412	0.794722	0.921546	0.946586		Hypomethylated in Adjacent Normals
cg14754787	0.648998	0.317119	0.219061	0.550905	0.226963	0.145842	0.206586	0.118745	0.0175112	0.182156	0.196389	0.0235142	0.173342	0.218224	0.214893	0.176912	0.241155	0.164661	0.0225261	0.183255	0.0282607	0.199656	0.629371	0.756869	0.567919	0.757654	0.306788	0.690465	0.667026	0.553623	0.69912	0.50864	0.616112	0.556931	0.843198	0.298177	0.614816	0.572673	0.370251	0.493047	0.74134	0.160138	0.810337	0.748233	LHX1	Hypomethylated in Adjacent Normals
cg15132565	0.587429	0.20272	0.181886	0.44223	0.200479	0.158589	0.0808677	0.0685129	0.124967	0.21269	0.206148	0.0392608	0.0728326	0.215416	0.234533	0.127876	0.150414	0.252299	0.0757778	0.216405	0.0409172	0.164793	0.797556	0.86446	0.573062	0.890776	0.489343	0.812636	0.775122	0.763049	0.789199	0.752545	0.154944	0.737225	0.90541	0.577616	0.647952	0.860374	0.664326	0.68288	0.644826	0.646266	0.893044	0.943243		Hypomethylated in Adjacent Normals
cg04097639	0.586109	0.128395	0.135158	0.51786	0.126818	0.196755	0.194237	0.118346	0.0624934	0.120224	0.143448	0.0243535	0.0808259	0.166778	0.121706	0.0984454	0.151324	0.0376283	0.0313193	0.0796107	0.0414667	0.181327	0.787151	0.768416	0.494648	0.874274	0.0784449	0.745184	0.230423	0.460675	0.831438	0.796215	0.144901	0.649417	0.794188	0.514828	0.645051	0.708868	0.649274	0.651412	0.496651	0.061644	0.872032	0.939624	NR5A2	Hypomethylated in Adjacent Normals
cg13294849	0.513998	0.173706	0.147592	0.620257	0.0783311	0.101607	0.178861	0.088608	0.042272	0.129592	0.174963	0.0586108	0.0858057	0.139581	0.164559	0.0972079	0.130518	0.105353	0.0395691	0.0886413	0.0426653	0.0974277	0.86222	0.923796	0.330126	0.920739	0.0776571	0.892618	0.880533	0.0850737	0.778249	0.649362	0.317784	0.664181	0.911034	0.822776	0.882439	0.82845	0.863318	0.421057	0.717488	0.76538	0.613716	0.967382	SOX2-OT	Hypomethylated in Adjacent Normals
cg03078269	0.561984	0.22181	0.143101	0.514422	0.16869	0.130518	0.0508774	0.138666	0.0571678	0.0640261	0.166222	0.0200789	0.0472977	0.0896757	0.0883043	0.0475821	0.149118	0.0342298	0.0217521	0.114495	0.0337325	0.175503	0.727487	0.45437	0.676379	0.846111	0.63176	0.785662	0.676313	0.760956	0.762988	0.541299	0.0389541	0.734515	0.863631	0.215314	0.791238	0.806343	0.13297	0.34823	0.67156	0.650914	0.857029	0.902485		Hypomethylated in Adjacent Normals
cg07676859	0.602976	0.308237	0.0653945	0.566765	0.257387	0.0702345	0.0428109	0.0143276	0.0158012	0.0217418	0.18381	0.0220031	0.193844	0.17094	0.247579	0.0336129	0.0716361	0.0501129	0.0130994	0.1345	0.022276	0.242945	0.60867	0.832518	0.605465	0.848618	0.596741	0.802703	0.159578	0.278924	0.743608	0.634191	0.500459	0.549392	0.834248	0.0511239	0.0826916	0.058854	0.0976147	0.431334	0.554923	0.568968	0.860873	0.9083	SSTR4	Hypomethylated in Adjacent Normals
cg14699728	0.401443	0.372123	0.0899619	0.289623	0.165758	0.0470089	0.0655735	0.0374687	0.0305971	0.0809161	0.436855	0.0184913	0.0686774	0.177166	0.278176	0.0580857	0.439314	0.0450988	0.0378242	0.134899	0.0328621	0.0537945	0.701058	0.861229	0.380415	0.723885	0.249927	0.811354	0.75784	0.655927	0.832293	0.203203	0.0891512	0.647935	0.82938	0.638387	0.471294	0.827962	0.840104	0.106249	0.751332	0.367665	0.0526292	0.855893	NPAS4	Hypomethylated in Adjacent Normals
cg13791254	0.608347	0.219924	0.297616	0.500649	0.261503	0.314554	0.0819652	0.152875	0.0917965	0.0826199	0.0726254	0.0176134	0.111471	0.210381	0.19518	0.141429	0.191859	0.142727	0.025655	0.232484	0.0293085	0.368309	0.61388	0.769632	0.498733	0.766316	0.53962	0.724305	0.657318	0.39848	0.715415	0.671455	0.447199	0.727342	0.789758	0.647044	0.44138	0.792721	0.725792	0.319973	0.851715	0.230502	0.652093	0.927141	FOXE1	Hypomethylated in Adjacent Normals
cg17239057	0.629227	0.304126	0.312572	0.383676	0.252976	0.148721	0.0977333	0.153222	0.166864	0.0832792	0.220936	0.184075	0.0727549	0.197651	0.294461	0.210579	0.274611	0.0947533	0.234395	0.269919	0.115619	0.387048	0.854876	0.914146	0.720093	0.911241	0.774747	0.916716	0.835721	0.300832	0.832094	0.554958	0.777086	0.69486	0.913225	0.778398	0.848464	0.860444	0.864809	0.859398	0.873732	0.663322	0.925376	0.965073		Hypomethylated in Adjacent Normals
cg21743907	0.405216	0.308238	0.265472	0.439322	0.246651	0.146001	0.201715	0.163378	0.0583364	0.247898	0.203573	0.026025	0.10284	0.27937	0.335773	0.21899	0.180054	0.0494226	0.0536165	0.340167	0.0842232	0.265538	0.640523	0.796515	0.489287	0.768683	0.0594976	0.698819	0.691273	0.590462	0.762418	0.314589	0.385878	0.506195	0.868175	0.695544	0.761099	0.756698	0.797782	0.728757	0.840666	0.113713	0.881535	0.937033		Hypomethylated in Adjacent Normals
cg10558233	0.449393	0.220512	0.339255	0.41699	0.159888	0.274301	0.202667	0.143117	0.0979161	0.107637	0.176274	0.163681	0.167677	0.364275	0.333871	0.238044	0.240776	0.118207	0.202819	0.222059	0.0684494	0.247226	0.873423	0.88625	0.535355	0.86843	0.11853	0.877062	0.762189	0.79755	0.630921	0.692136	0.622377	0.672004	0.890469	0.718429	0.879277	0.786007	0.833166	0.780815	0.899894	0.0729778	0.887176	0.0543588		Hypomethylated in Adjacent Normals
cg06232807	0.513204	0.263529	0.278476	0.392107	0.342357	0.193197	0.299149	0.233047	0.187503	0.152507	0.221948	0.0644744	0.275065	0.238086	0.213749	0.3151	0.301755	0.0813231	0.14985	0.195808	0.0888116	0.201688	0.597449	0.821543	0.437303	0.676996	0.295553	0.759399	0.633439	0.596973	0.773349	0.615084	0.516641	0.498606	0.886031	0.764041	0.365339	0.88592	0.823456	0.697849	0.732314	0.627685	0.891374	0.951979	SALL1	Hypomethylated in Adjacent Normals
cg26459819	0.529029	0.216047	0.302937	0.317474	0.304468	0.376298	0.267321	0.184611	0.107561	0.12622	0.200523	0.0684245	0.361329	0.228749	0.160749	0.206885	0.251492	0.0591282	0.118354	0.2899	0.0547155	0.136224	0.741383	0.8126	0.605204	0.758527	0.326542	0.797018	0.67412	0.559677	0.666576	0.602541	0.582293	0.600882	0.864332	0.618879	0.757104	0.813871	0.821607	0.613563	0.818558	0.593454	0.845774	0.50715		Hypomethylated in Adjacent Normals
cg02681442	0.427159	0.237924	0.214176	0.32374	0.358415	0.270042	0.26329	0.282934	0.138593	0.134589	0.13168	0.104892	0.125125	0.118018	0.152274	0.159395	0.21394	0.0837786	0.0768659	0.205318	0.0821386	0.24321	0.723742	0.822026	0.521851	0.656031	0.322349	0.82276	0.637844	0.561467	0.766831	0.58884	0.228599	0.804682	0.767695	0.771493	0.360718	0.861787	0.689876	0.544863	0.812929	0.137399	0.8742	0.933719	FOXG1	Hypomethylated in Adjacent Normals
cg22486834	0.443682	0.245097	0.23356	0.369814	0.305074	0.347004	0.239313	0.23951	0.185168	0.153651	0.191935	0.117838	0.183713	0.236114	0.214239	0.170888	0.167115	0.0698994	0.224186	0.153006	0.120445	0.268319	0.839267	0.55112	0.529533	0.839937	0.60421	0.892478	0.74783	0.500822	0.709983	0.727667	0.502029	0.663589	0.858888	0.748865	0.748646	0.847065	0.774664	0.861192	0.837018	0.229148	0.673427	0.0865601	GSTA4	Hypomethylated in Adjacent Normals
cg10374084	0.429706	0.260722	0.240885	0.480082	0.38001	0.355503	0.256008	0.197873	0.0360081	0.139565	0.174648	0.104555	0.210916	0.18409	0.3654	0.301096	0.117986	0.0711181	0.0698513	0.196204	0.114086	0.176702	0.684229	0.863958	0.534563	0.915524	0.472005	0.830972	0.709956	0.621344	0.731778	0.636347	0.481132	0.592092	0.878124	0.702135	0.834421	0.79862	0.688834	0.609699	0.794298	0.584221	0.949601	0.915792	IZUMO2	Hypomethylated in Adjacent Normals
cg18103859	0.450596	0.293536	0.311195	0.377943	0.139145	0.185969	0.270309	0.103796	0.316387	0.196606	0.140551	0.176838	0.203318	0.106188	0.257771	0.178285	0.252835	0.189371	0.127881	0.205547	0.18306	0.232601	0.773891	0.871627	0.745132	0.893969	0.20785	0.812418	0.606794	0.154984	0.906704	0.206506	0.494802	0.195603	0.115889	0.813407	0.754829	0.883696	0.348408	0.128414	0.922351	0.714098	0.932475	0.951574		Hypomethylated in Adjacent Normals
cg27563985	0.520752	0.258508	0.230712	0.108691	0.18135	0.196804	0.121778	0.165426	0.270237	0.196048	0.266769	0.205592	0.181347	0.191926	0.303126	0.179875	0.207539	0.160393	0.150737	0.248965	0.105683	0.252141	0.818873	0.839185	0.385455	0.191068	0.515108	0.49845	0.725357	0.653447	0.828279	0.777293	0.240534	0.61563	0.931702	0.334341	0.135287	0.625151	0.552551	0.459873	0.71534	0.724837	0.502371	0.921193	CBLN4	Hypomethylated in Adjacent Normals
cg00334063	0.291378	0.198718	0.151073	0.241401	0.127568	0.0981895	0.307973	0.123961	0.154103	0.144168	0.212518	0.178297	0.143764	0.189449	0.221154	0.131428	0.163562	0.121884	0.0929589	0.170122	0.193084	0.372258	0.682623	0.84769	0.493962	0.147714	0.273557	0.820832	0.83242	0.616274	0.750707	0.759736	0.364045	0.796875	0.936797	0.228066	0.803873	0.622826	0.856681	0.454632	0.171677	0.856817	0.156927	0.952516	ZIC4	Hypomethylated in Adjacent Normals
cg23309670	0.278814	0.105611	0.221761	0.256517	0.201581	0.310859	0.176426	0.155798	0.0945458	0.0463786	0.129831	0.208844	0.144796	0.337839	0.209052	0.189423	0.187393	0.115943	0.0980456	0.244728	0.15327	0.240027	0.613194	0.845852	0.436472	0.837967	0.295856	0.685322	0.683713	0.410409	0.753967	0.589997	0.604046	0.698683	0.887637	0.668722	0.59012	0.743284	0.653968	0.717005	0.846394	0.534945	0.90434	0.117196	CPNE5	Hypomethylated in Adjacent Normals
cg03526459	0.393795	0.108522	0.20064	0.210163	0.16465	0.312283	0.145384	0.097359	0.0750474	0.101155	0.0808785	0.307699	0.112459	0.130195	0.210625	0.263692	0.294213	0.0666502	0.0511182	0.277649	0.126619	0.0994751	0.686398	0.56216	0.58265	0.442448	0.445996	0.735428	0.651419	0.454006	0.660497	0.271475	0.272737	0.693545	0.770445	0.364117	0.818704	0.761518	0.759183	0.464694	0.563189	0.656686	0.72334	0.918692		Hypomethylated in Adjacent Normals
cg06126713	0.52423	0.265491	0.218996	0.309794	0.226562	0.170323	0.106309	0.125113	0.16786	0.16371	0.11004	0.118436	0.121947	0.167642	0.12263	0.151868	0.108037	0.117012	0.239903	0.164489	0.091201	0.115209	0.77164	0.881446	0.603284	0.680312	0.359984	0.802405	0.820452	0.128711	0.800542	0.114322	0.683359	0.669226	0.748778	0.805154	0.718855	0.80202	0.887745	0.714915	0.71269	0.343129	0.292958	0.0463301	SOSTDC1	Hypomethylated in Adjacent Normals
cg00314029	0.509322	0.168697	0.199531	0.174174	0.143472	0.237639	0.157709	0.0940181	0.157645	0.118593	0.168863	0.13793	0.13302	0.167593	0.161691	0.112828	0.119318	0.0843976	0.380954	0.144092	0.138232	0.269734	0.825754	0.698904	0.503063	0.829401	0.409279	0.870173	0.812436	0.267222	0.7645	0.204812	0.74335	0.561582	0.89608	0.764485	0.67249	0.804789	0.870596	0.78989	0.876884	0.330511	0.86612	0.636989	RBMS1	Hypomethylated in Adjacent Normals
cg01235820	0.439243	0.137472	0.0880111	0.440728	0.252108	0.263072	0.0848764	0.082234	0.128765	0.0822675	0.157076	0.175611	0.140513	0.152274	0.156352	0.0814857	0.162325	0.034994	0.167782	0.167799	0.0920476	0.204212	0.849894	0.849237	0.233949	0.914117	0.715553	0.897772	0.31633	0.480063	0.652327	0.110984	0.618215	0.733466	0.752859	0.25928	0.883928	0.29593	0.0446523	0.150316	0.89264	0.792111	0.737436	0.968539	SCRT2	Hypomethylated in Adjacent Normals
cg21334513	0.364418	0.138615	0.0973442	0.447208	0.245341	0.31591	0.171205	0.0689605	0.135651	0.0618597	0.307041	0.0891	0.168946	0.149368	0.187882	0.140616	0.170543	0.0543392	0.190879	0.147729	0.0868467	0.19822	0.720391	0.887376	0.501903	0.860392	0.671548	0.92323	0.767063	0.256964	0.665655	0.735386	0.6077	0.659454	0.884921	0.716652	0.793077	0.821682	0.514311	0.727813	0.87829	0.873809	0.820442	0.946142		Hypomethylated in Adjacent Normals
cg07084627	0.326048	0.239126	0.133117	0.268683	0.237735	0.262108	0.176791	0.120805	0.228628	0.113305	0.210481	0.169789	0.166528	0.134993	0.147772	0.120645	0.153704	0.0975827	0.17553	0.161515	0.184575	0.180846	0.637522	0.636087	0.632433	0.83557	0.380912	0.762927	0.631565	0.288269	0.717462	0.704691	0.566681	0.714699	0.858484	0.770481	0.640031	0.769939	0.819509	0.81347	0.703604	0.292465	0.891508	0.0826599	NFIL3	Hypomethylated in Adjacent Normals
cg15718581	0.399977	0.199508	0.11709	0.347255	0.288668	0.125165	0.171163	0.102585	0.0976212	0.0901113	0.0686889	0.0952239	0.0485361	0.141239	0.325231	0.0467456	0.207479	0.252583	0.162703	0.116018	0.0526144	0.174414	0.761904	0.882338	0.39353	0.659765	0.637673	0.469115	0.597602	0.481922	0.77522	0.816744	0.611946	0.731653	0.849884	0.128298	0.658457	0.698138	0.432969	0.492016	0.165534	0.731447	0.862084	0.956279	ZFP42	Hypomethylated in Adjacent Normals
cg12317414	0.397683	0.109841	0.074306	0.194319	0.247485	0.108427	0.116077	0.068214	0.0881683	0.0615477	0.135395	0.168414	0.103963	0.116001	0.106891	0.132745	0.20062	0.183729	0.115302	0.110477	0.125672	0.26704	0.70321	0.876441	0.478546	0.732634	0.38302	0.730905	0.467302	0.117741	0.389246	0.427829	0.495152	0.670303	0.841665	0.735928	0.722695	0.63237	0.401731	0.541032	0.818816	0.555845	0.738815	0.935812	SYNPO2L	Hypomethylated in Adjacent Normals
cg02621287	0.495178	0.117533	0.0748392	0.112098	0.265641	0.267498	0.063547	0.0939666	0.0755435	0.110761	0.234007	0.0299211	0.0673841	0.159145	0.133594	0.106993	0.170737	0.0220928	0.0776044	0.119305	0.0367981	0.128138	0.77521	0.483146	0.507606	0.1486	0.446467	0.763216	0.493395	0.245651	0.848049	0.652726	0.46068	0.596742	0.782986	0.105226	0.46443	0.790967	0.913392	0.572778	0.730935	0.410965	0.905602	0.0724886		Hypomethylated in Adjacent Normals
cg00991875	0.543569	0.105089	0.128596	0.107746	0.251552	0.18593	0.0979332	0.0900822	0.0582048	0.0777664	0.163884	0.0464902	0.146	0.0448913	0.123514	0.064338	0.14674	0.0582111	0.0677115	0.121689	0.111777	0.100605	0.793575	0.856826	0.364374	0.223937	0.322718	0.698179	0.706002	0.215401	0.784002	0.417654	0.494993	0.474278	0.874405	0.42512	0.116653	0.638808	0.860525	0.5947	0.452641	0.690782	0.171112	0.949858		Hypomethylated in Adjacent Normals
cg23248887	0.42361	0.261416	0.159776	0.19351	0.361723	0.267309	0.123124	0.087556	0.0507173	0.0740393	0.231206	0.0184924	0.107658	0.118737	0.230065	0.151544	0.214752	0.0250031	0.0279056	0.156971	0.0513869	0.172673	0.636898	0.784363	0.596284	0.0610944	0.364313	0.808311	0.394911	0.567538	0.747697	0.736906	0.487942	0.625516	0.781837	0.621643	0.694478	0.82209	0.775731	0.713702	0.587231	0.712491	0.85121	0.898606	SSTR1	Hypomethylated in Adjacent Normals
cg07014673	0.410636	0.131952	0.118382	0.261356	0.256405	0.212081	0.166531	0.0566195	0.0897395	0.130284	0.14044	0.0373754	0.135266	0.0880471	0.133092	0.107263	0.181132	0.0468442	0.0303118	0.120589	0.0854498	0.0742403	0.754797	0.820584	0.517699	0.767858	0.211753	0.809815	0.615738	0.442303	0.698025	0.198508	0.140723	0.765718	0.894137	0.531115	0.633912	0.0707008	0.765553	0.613234	0.517671	0.075583	0.540484	0.0416735		Hypomethylated in Adjacent Normals
cg02177231	0.427545	0.176675	0.193501	0.262538	0.160633	0.181653	0.223381	0.0996388	0.0519113	0.121814	0.135514	0.0344521	0.0719174	0.161107	0.192111	0.134564	0.169929	0.0574114	0.05033	0.0689512	0.0593245	0.108241	0.757459	0.646061	0.435693	0.388408	0.08296	0.738783	0.480285	0.571795	0.583729	0.478282	0.332476	0.733813	0.793545	0.651277	0.746637	0.808327	0.584913	0.675727	0.800884	0.456674	0.581529	0.923953	TBX15	Hypomethylated in Adjacent Normals
cg01146232	0.387139	0.0922897	0.192669	0.213735	0.18406	0.186192	0.175635	0.128263	0.0883884	0.0745912	0.0914185	0.0528744	0.126169	0.104586	0.114035	0.173246	0.137495	0.0389786	0.0536751	0.142297	0.0476429	0.158875	0.515408	0.8749	0.335529	0.590493	0.199692	0.729309	0.534683	0.461246	0.769352	0.554838	0.438323	0.536952	0.888641	0.719167	0.265595	0.882939	0.662804	0.661002	0.75863	0.550129	0.875889	0.910811	SALL1	Hypomethylated in Adjacent Normals
cg17437939	0.464195	0.180847	0.129906	0.207854	0.153339	0.220201	0.111216	0.0837643	0.186403	0.11629	0.168362	0.0558309	0.114963	0.102732	0.24903	0.107356	0.153337	0.0841836	0.0514999	0.119988	0.0670487	0.225966	0.783446	0.810107	0.44435	0.705589	0.303	0.722578	0.239835	0.48379	0.561226	0.143604	0.075363	0.360988	0.71506	0.355121	0.635283	0.183352	0.517323	0.387854	0.498375	0.560995	0.809911	0.941363	TAC1	Hypomethylated in Adjacent Normals
cg23900203	0.393339	0.146443	0.118306	0.226227	0.148309	0.179458	0.111397	0.147766	0.180536	0.0548872	0.151652	0.064458	0.161429	0.120017	0.201261	0.139921	0.156729	0.0505356	0.0423176	0.0836203	0.0433368	0.122409	0.570641	0.766805	0.489347	0.696789	0.374259	0.659092	0.654465	0.310078	0.641411	0.581557	0.39576	0.63639	0.793541	0.678876	0.103096	0.677971	0.338459	0.456517	0.807191	0.497095	0.65955	0.827333		Hypomethylated in Adjacent Normals
cg18274480	0.552733	0.0988932	0.215535	0.307893	0.218687	0.135673	0.180916	0.0870571	0.112127	0.139538	0.177807	0.0238597	0.109702	0.117425	0.213231	0.17054	0.134161	0.029974	0.0501518	0.077553	0.0683965	0.157314	0.695478	0.624778	0.541847	0.695681	0.242432	0.738435	0.626202	0.266598	0.748705	0.606384	0.533461	0.671053	0.781155	0.335503	0.66846	0.367888	0.185608	0.166303	0.793697	0.524645	0.707334	0.853212		Hypomethylated in Adjacent Normals
cg22396555	0.510604	0.132722	0.158264	0.322958	0.153079	0.191811	0.157715	0.184327	0.0736097	0.139909	0.176094	0.0862014	0.140809	0.0903941	0.271036	0.180059	0.157606	0.0762026	0.0455057	0.110735	0.0544919	0.145124	0.567921	0.772065	0.452264	0.671318	0.2475	0.595197	0.532947	0.557531	0.720796	0.730352	0.425642	0.640729	0.811349	0.684818	0.777235	0.79547	0.84261	0.690184	0.62083	0.122991	0.905858	0.886773		Hypomethylated in Adjacent Normals
cg20370678	0.475756	0.14281	0.0972872	0.239477	0.12189	0.136159	0.116543	0.042227	0.0820838	0.0685851	0.181342	0.059255	0.104109	0.0654617	0.229311	0.120631	0.176525	0.0588671	0.0461206	0.148683	0.069289	0.124261	0.711654	0.622641	0.46909	0.642211	0.212471	0.716701	0.680325	0.224498	0.689988	0.445502	0.338283	0.595846	0.821929	0.467775	0.739433	0.702811	0.737579	0.247392	0.828064	0.619181	0.892327	0.895162		Hypomethylated in Adjacent Normals
cg08364561	0.472335	0.149568	0.167	0.182071	0.132685	0.103101	0.150756	0.0441364	0.0452001	0.111823	0.204522	0.0393327	0.0794192	0.104649	0.174828	0.0989422	0.224208	0.060546	0.0442511	0.0852731	0.0467684	0.0830348	0.703404	0.736185	0.385018	0.156988	0.213087	0.792893	0.536316	0.654681	0.762437	0.732508	0.147098	0.79157	0.903927	0.112071	0.752248	0.887212	0.621749	0.584727	0.862663	0.738679	0.87909	0.933519		Hypomethylated in Adjacent Normals
cg04738965	0.441119	0.202837	0.102985	0.24517	0.201799	0.100899	0.111762	0.067405	0.0209219	0.0796902	0.154845	0.0160063	0.182414	0.0721152	0.251314	0.0838809	0.207775	0.0424294	0.0170447	0.0858929	0.0276343	0.118267	0.670009	0.747837	0.492022	0.297609	0.256707	0.634773	0.447291	0.442444	0.620592	0.619935	0.299924	0.656753	0.805813	0.396961	0.682828	0.423187	0.6398	0.376535	0.78977	0.445433	0.696324	0.66696	ZIC1	Hypomethylated in Adjacent Normals
cg16768018	0.406282	0.127612	0.100101	0.277386	0.1521	0.0912465	0.129675	0.0695576	0.1411	0.131964	0.244241	0.0338929	0.16043	0.0539245	0.256896	0.0787827	0.180472	0.026786	0.0293033	0.164949	0.0427482	0.0976229	0.632233	0.637066	0.436732	0.182041	0.389229	0.578442	0.676736	0.447157	0.609535	0.617957	0.375417	0.638613	0.763082	0.0986407	0.733591	0.232745	0.205868	0.481228	0.379036	0.655551	0.727689	0.844115	ZIC4	Hypomethylated in Adjacent Normals
cg14231297	0.505836	0.180155	0.107201	0.329836	0.144975	0.163811	0.0929653	0.108854	0.0464373	0.0892016	0.169654	0.0567611	0.19138	0.0670056	0.177059	0.093235	0.185603	0.0753405	0.0455466	0.0803453	0.134927	0.0823047	0.574269	0.764901	0.419443	0.652563	0.493751	0.688122	0.63221	0.545726	0.67605	0.511126	0.289667	0.55599	0.710269	0.409766	0.738369	0.761225	0.668338	0.501823	0.783022	0.290566	0.847178	0.867155	ZSCAN18	Hypomethylated in Adjacent Normals
cg26331172	0.51055	0.212464	0.173097	0.385644	0.140049	0.158024	0.0856896	0.142595	0.0813481	0.112197	0.108305	0.0669593	0.0976428	0.158842	0.157902	0.155776	0.113813	0.0862952	0.0619287	0.12933	0.0609642	0.0888085	0.758536	0.857249	0.474226	0.814298	0.229366	0.802738	0.339896	0.588319	0.786122	0.493154	0.797033	0.711462	0.881751	0.635911	0.790721	0.816156	0.708894	0.395661	0.801573	0.254095	0.875035	0.0718058	SEMA6C	Hypomethylated in Adjacent Normals
cg25976440	0.445006	0.176871	0.132908	0.259195	0.143667	0.24408	0.134377	0.112822	0.0575156	0.0774003	0.114499	0.0693331	0.122518	0.137202	0.077624	0.124209	0.0840577	0.102278	0.117305	0.110529	0.0774244	0.109475	0.733734	0.863599	0.448657	0.742589	0.196004	0.664709	0.708651	0.197825	0.691273	0.469367	0.596623	0.668784	0.835565	0.712314	0.776028	0.776651	0.690594	0.754149	0.833016	0.211909	0.847945	0.742911		Hypomethylated in Adjacent Normals
cg10119075	0.415021	0.187845	0.17339	0.279067	0.166836	0.127514	0.118367	0.137894	0.104225	0.0744923	0.104697	0.0562821	0.147131	0.139051	0.0856391	0.122833	0.118525	0.0728801	0.0501312	0.117803	0.104661	0.185607	0.714368	0.819776	0.389576	0.836619	0.440923	0.623074	0.694255	0.162025	0.73169	0.188656	0.416545	0.640392	0.813519	0.711555	0.615601	0.529712	0.481959	0.536694	0.551681	0.537116	0.868003	0.864084	ITIH5	Hypomethylated in Adjacent Normals
cg06355129	0.485201	0.163338	0.166333	0.283485	0.203804	0.133603	0.107614	0.112787	0.178239	0.0677414	0.10869	0.133265	0.118354	0.176796	0.0982723	0.148946	0.0650092	0.0612475	0.0867812	0.103767	0.115992	0.188077	0.837451	0.942311	0.592522	0.832306	0.334476	0.900973	0.205016	0.315678	0.89539	0.100088	0.759058	0.559792	0.921368	0.818003	0.86781	0.837022	0.928023	0.67799	0.886174	0.253542	0.942882	0.919891	NES	Hypomethylated in Adjacent Normals
cg06007271	0.431057	0.115238	0.134651	0.215168	0.142286	0.0991666	0.127589	0.0653572	0.0611028	0.0634331	0.130857	0.151131	0.0681949	0.176788	0.164704	0.17161	0.0979173	0.0415435	0.0453678	0.237615	0.0627918	0.143778	0.694493	0.807682	0.460632	0.742946	0.0875827	0.737069	0.587526	0.303606	0.688693	0.317952	0.511623	0.634055	0.897351	0.629528	0.788149	0.717269	0.7002	0.140866	0.832148	0.11564	0.796544	0.607099	CYTL1	Hypomethylated in Adjacent Normals
cg02709432	0.433906	0.186181	0.196317	0.179997	0.10653	0.0984087	0.0939498	0.158851	0.0683871	0.147377	0.116746	0.144279	0.108767	0.143938	0.155643	0.143831	0.101438	0.113596	0.142917	0.246162	0.0960461	0.13788	0.73643	0.779548	0.453778	0.565574	0.0890203	0.836777	0.733151	0.105326	0.828675	0.209995	0.585116	0.765721	0.832836	0.749987	0.801792	0.71968	0.267687	0.402732	0.699582	0.677133	0.860032	0.323318	ENPP2	Hypomethylated in Adjacent Normals
cg13019491	0.433068	0.223011	0.136824	0.332065	0.090451	0.0946029	0.0876534	0.0545899	0.0682619	0.0983528	0.192295	0.15675	0.0713619	0.076235	0.163813	0.0899186	0.147837	0.02743	0.0322943	0.0611294	0.0313011	0.131273	0.616011	0.744239	0.542127	0.749008	0.078564	0.639992	0.463609	0.368964	0.697632	0.198787	0.0451066	0.553182	0.721651	0.191319	0.536301	0.495337	0.0404291	0.507582	0.781739	0.315639	0.81448	0.839088	SIX6	Hypomethylated in Adjacent Normals
cg01972751	0.441955	0.166074	0.204007	0.254142	0.0420129	0.072302	0.108254	0.0505395	0.0726347	0.0598689	0.243457	0.10152	0.0626677	0.0880089	0.129066	0.0883625	0.169622	0.0848827	0.0408578	0.0753957	0.0351375	0.0719918	0.654631	0.801235	0.327759	0.710166	0.0473384	0.614284	0.446058	0.372859	0.456255	0.172138	0.389682	0.531778	0.759488	0.771642	0.110868	0.891218	0.633537	0.566103	0.759495	0.0477844	0.910704	0.938634	OLIG3	Hypomethylated in Adjacent Normals
cg03576469	0.425889	0.133256	0.246854	0.312958	0.124057	0.110356	0.107537	0.0880962	0.0781443	0.0570363	0.267474	0.0571043	0.161761	0.0648645	0.126944	0.19347	0.106955	0.0453544	0.0579004	0.137362	0.044882	0.0574186	0.59997	0.842861	0.380394	0.680484	0.233721	0.758679	0.337549	0.218247	0.491608	0.503352	0.444042	0.723019	0.479902	0.6091	0.80162	0.794301	0.541937	0.803109	0.858901	0.695503	0.88711	0.923758	CCDC8	Hypomethylated in Adjacent Normals
cg17078116	0.601024	0.253446	0.29004	0.327316	0.268247	0.294993	0.154625	0.186812	0.0566349	0.0721037	0.167126	0.0623745	0.152842	0.152135	0.202377	0.202749	0.165034	0.0333526	0.0112148	0.150699	0.0321205	0.0905669	0.497484	0.728149	0.522178	0.690965	0.245399	0.658448	0.562572	0.582987	0.543488	0.647958	0.562199	0.57188	0.80693	0.637463	0.720937	0.683297	0.507243	0.699143	0.416271	0.379213	0.759367	0.791087	NEFM	Hypomethylated in Adjacent Normals
cg10974980	0.520621	0.258371	0.258636	0.196019	0.23355	0.188551	0.183448	0.253768	0.0400744	0.112961	0.139818	0.0398783	0.109486	0.174505	0.215589	0.193985	0.136146	0.0604122	0.0253312	0.15564	0.0424587	0.18645	0.703561	0.82491	0.477496	0.488369	0.469573	0.697208	0.715013	0.664732	0.628441	0.686059	0.588104	0.650798	0.844135	0.169022	0.696153	0.789797	0.786538	0.539719	0.595506	0.58573	0.878417	0.878626	LOXL1	Hypomethylated in Adjacent Normals
cg04178787	0.439137	0.14018	0.296954	0.31877	0.227871	0.136984	0.0561837	0.146124	0.0684797	0.102489	0.0794004	0.0433178	0.14832	0.178857	0.119626	0.19757	0.20334	0.0783357	0.0343889	0.107315	0.0669726	0.0704013	0.645603	0.841356	0.547477	0.856434	0.149583	0.718723	0.741566	0.24819	0.666838	0.731312	0.564071	0.647885	0.835211	0.727034	0.710433	0.79583	0.823116	0.729818	0.87634	0.089546	0.890388	0.799074		Hypomethylated in Adjacent Normals
cg21195256	0.548155	0.119092	0.241563	0.109123	0.199995	0.123845	0.137275	0.128443	0.096839	0.13999	0.19692	0.0648101	0.0747804	0.0811319	0.156384	0.309988	0.217573	0.126716	0.0307072	0.113032	0.0551521	0.136689	0.711479	0.762304	0.564913	0.102937	0.164199	0.825091	0.551795	0.608866	0.850258	0.644901	0.0739455	0.78102	0.805213	0.0735353	0.447461	0.248759	0.809661	0.170721	0.718308	0.333367	0.522011	0.928315	C14orf23	Hypomethylated in Adjacent Normals
cg09578475	0.535047	0.252884	0.213425	0.187845	0.204641	0.100882	0.107388	0.114222	0.0489408	0.109227	0.206576	0.105349	0.101759	0.110909	0.241532	0.192574	0.154418	0.0435553	0.0281022	0.17497	0.0343408	0.0857511	0.673042	0.874985	0.641332	0.413388	0.161487	0.773071	0.49938	0.364502	0.820616	0.723801	0.666468	0.760228	0.839539	0.757347	0.82082	0.733644	0.825375	0.821497	0.886317	0.271961	0.923175	0.0358445	ZNF177	Hypomethylated in Adjacent Normals
cg23097402	0.547271	0.230673	0.232971	0.334023	0.1418	0.211795	0.156944	0.142162	0.0530226	0.144526	0.197596	0.0406525	0.179798	0.18943	0.237968	0.201058	0.271792	0.0679804	0.0554331	0.227539	0.0553817	0.200834	0.744409	0.752188	0.501189	0.757829	0.1384	0.689006	0.328892	0.311736	0.827512	0.789957	0.397148	0.667039	0.853733	0.625037	0.649826	0.687238	0.784192	0.34971	0.466478	0.355919	0.166727	0.92535	DMRTA2	Hypomethylated in Adjacent Normals
cg24911113	0.533154	0.186842	0.155405	0.317296	0.161689	0.249694	0.11142	0.0914367	0.133635	0.120814	0.219375	0.0846662	0.246212	0.140942	0.28066	0.193951	0.230155	0.0919433	0.0905281	0.205985	0.0831669	0.234665	0.798488	0.893781	0.578714	0.656406	0.226835	0.845029	0.518178	0.458077	0.907675	0.756656	0.286508	0.795511	0.537527	0.306022	0.703337	0.403281	0.834103	0.407655	0.059564	0.444231	0.819275	0.975302		Hypomethylated in Adjacent Normals
cg09403666	0.544157	0.226792	0.157314	0.241296	0.16811	0.237525	0.168307	0.137329	0.0675204	0.113821	0.227056	0.0644	0.235849	0.174527	0.199526	0.136418	0.19813	0.117063	0.0741958	0.12143	0.0993716	0.288203	0.729769	0.833029	0.382092	0.656032	0.16401	0.639426	0.500871	0.536041	0.654055	0.716741	0.415835	0.653485	0.763957	0.703506	0.283515	0.655612	0.717505	0.388541	0.0994051	0.619632	0.873145	0.91893		Hypomethylated in Adjacent Normals
cg08445802	0.596806	0.193193	0.189455	0.258752	0.214961	0.173591	0.272305	0.150802	0.0802444	0.188301	0.240847	0.070501	0.131553	0.132914	0.284504	0.135325	0.264341	0.115268	0.0641432	0.198535	0.0736565	0.122694	0.794464	0.543026	0.577534	0.113364	0.528228	0.689714	0.754285	0.499489	0.876645	0.269949	0.278061	0.637463	0.861367	0.0714435	0.711228	0.0869588	0.878725	0.493264	0.694423	0.561421	0.745119	0.945041		Hypomethylated in Adjacent Normals
cg09624466	0.513474	0.203338	0.244326	0.179717	0.23377	0.174394	0.311559	0.149841	0.0426004	0.137956	0.234131	0.0851217	0.216378	0.187746	0.360364	0.150126	0.2295	0.0838853	0.0957236	0.206068	0.0643524	0.215873	0.811526	0.720761	0.50963	0.589261	0.300594	0.874257	0.822657	0.537555	0.755821	0.831388	0.249824	0.77508	0.836984	0.0951289	0.524401	0.5333	0.632126	0.744104	0.878116	0.167277	0.702438	0.94926	OTX2-AS1	Hypomethylated in Adjacent Normals
cg04224064	0.544957	0.125144	0.0738846	0.321206	0.148949	0.101889	0.123915	0.108805	0.170504	0.127647	0.2069	0.0299199	0.310979	0.177792	0.287322	0.0815901	0.287917	0.0460775	0.0394261	0.12371	0.030243	0.135712	0.604453	0.720908	0.541175	0.586605	0.204841	0.752241	0.489708	0.467009	0.654904	0.725199	0.43847	0.605647	0.736313	0.0447352	0.675851	0.797077	0.711932	0.731346	0.764681	0.647877	0.499341	0.871201		Hypomethylated in Adjacent Normals
cg15811515	0.750891	0.230277	0.110296	0.202412	0.26358	0.176812	0.0766024	0.0494975	0.0181472	0.0389773	0.261041	0.030653	0.183832	0.0793057	0.260821	0.0587937	0.194447	0.124077	0.0275659	0.136672	0.0714933	0.134876	0.775802	0.821014	0.666291	0.0496682	0.389611	0.696394	0.447372	0.56947	0.844622	0.757779	0.0935235	0.769647	0.779254	0.0628593	0.644405	0.428067	0.784764	0.39974	0.279544	0.406653	0.798658	0.914549	YBX3P1	Hypomethylated in Adjacent Normals
cg04505435	0.41266	0.26894	0.242156	0.200336	0.25164	0.297945	0.21637	0.18261	0.0647102	0.112964	0.105899	0.0724045	0.112632	0.408624	0.218294	0.280641	0.184579	0.118795	0.0938478	0.334408	0.0499525	0.227325	0.679944	0.823948	0.567448	0.489994	0.146274	0.804452	0.608202	0.337785	0.716283	0.555434	0.707451	0.628479	0.853074	0.760043	0.734756	0.818639	0.835042	0.790361	0.885614	0.204408	0.852729	0.0785009	SHANK2	Hypomethylated in Adjacent Normals
cg06760830	0.428021	0.12322	0.246566	0.156286	0.19891	0.191527	0.137427	0.147495	0.0723154	0.115315	0.138794	0.0615215	0.0861704	0.402894	0.225492	0.241502	0.231506	0.102481	0.050985	0.381053	0.0564611	0.187834	0.744199	0.380386	0.403706	0.711513	0.341916	0.70595	0.36653	0.399301	0.736444	0.598196	0.548957	0.631931	0.600135	0.165359	0.712915	0.69067	0.0742625	0.558087	0.843146	0.713996	0.656968	0.860635	MOB3C	Hypomethylated in Adjacent Normals
cg04846710	0.380238	0.216349	0.298743	0.205511	0.177392	0.255639	0.248665	0.244377	0.0649066	0.10289	0.194179	0.0618643	0.140531	0.359919	0.275493	0.211522	0.241604	0.0851271	0.0479704	0.339765	0.0386474	0.137403	0.564441	0.632201	0.528818	0.723127	0.148567	0.710578	0.634275	0.562204	0.708109	0.704754	0.660068	0.570688	0.639012	0.59473	0.742456	0.751367	0.748629	0.718855	0.773614	0.291001	0.853871	0.363052	LIX1L	Hypomethylated in Adjacent Normals
cg12598524	0.362741	0.236628	0.247873	0.229002	0.14124	0.156654	0.15096	0.17481	0.0730743	0.1405	0.167195	0.101722	0.134516	0.253548	0.230126	0.193187	0.2373	0.134	0.0808024	0.364262	0.0545059	0.132048	0.727814	0.81449	0.487995	0.827842	0.266776	0.779176	0.71841	0.439115	0.66885	0.640989	0.542638	0.676207	0.807226	0.791099	0.777451	0.80398	0.837469	0.735608	0.836212	0.543544	0.84956	0.649639	PRKCE	Hypomethylated in Adjacent Normals
cg16589830	0.590602	0.25159	0.295184	0.1566	0.175466	0.166952	0.220796	0.230517	0.0661401	0.146607	0.193217	0.060033	0.109717	0.311989	0.154093	0.259823	0.183727	0.0980615	0.0908558	0.218775	0.0773859	0.133311	0.838952	0.843084	0.571733	0.543564	0.380858	0.854976	0.823236	0.56899	0.792271	0.730397	0.714869	0.665732	0.898694	0.741556	0.739239	0.831676	0.703828	0.6729	0.748723	0.52879	0.811459	0.182263		Hypomethylated in Adjacent Normals
cg18674980	0.398302	0.238586	0.226466	0.213362	0.185071	0.212415	0.351491	0.207159	0.0521045	0.106997	0.205946	0.0508311	0.109582	0.301102	0.313629	0.271745	0.258881	0.0743559	0.0423387	0.141264	0.0300431	0.0679928	0.687853	0.82932	0.43238	0.342262	0.297004	0.758314	0.68904	0.503331	0.410777	0.564339	0.510677	0.604138	0.795742	0.65129	0.793813	0.785649	0.762938	0.797062	0.838707	0.593256	0.77282	0.906077	CA3	Hypomethylated in Adjacent Normals
cg11268834	0.348473	0.331099	0.117156	0.239777	0.278736	0.12648	0.260615	0.314516	0.123398	0.170165	0.134858	0.0731264	0.140463	0.288934	0.225626	0.261777	0.18807	0.142479	0.101154	0.159454	0.0938639	0.130645	0.807597	0.831076	0.518437	0.462443	0.374454	0.730817	0.725986	0.663284	0.812429	0.606538	0.528122	0.583592	0.869978	0.604506	0.615023	0.814822	0.708343	0.744109	0.871455	0.638867	0.90794	0.875807	MRPL44	Hypomethylated in Adjacent Normals
cg21996227	0.36	0.0924913	0.101591	0.264218	0.151048	0.141567	0.152396	0.112675	0.0165708	0.034031	0.18668	0.0117769	0.124989	0.226139	0.207918	0.207078	0.161935	0.0202621	0.00942939	0.212078	0.0114963	0.0673231	0.58417	0.658148	0.376621	0.57452	0.29936	0.546136	0.571944	0.340669	0.635942	0.580155	0.47849	0.427135	0.729655	0.562332	0.633353	0.589778	0.678391	0.481372	0.646182	0.586267	0.771986	0.854799	SEMA4A	Hypomethylated in Adjacent Normals
cg11694519	0.217694	0.0990086	0.142323	0.190741	0.134821	0.154687	0.0991941	0.1934	0.0473227	0.0516879	0.125318	0.0380502	0.061176	0.256764	0.0987104	0.193798	0.133581	0.0389958	0.0292418	0.198585	0.0411716	0.0602934	0.584302	0.775414	0.367222	0.668081	0.106782	0.585091	0.255907	0.0651283	0.556183	0.672447	0.265964	0.568893	0.866199	0.525825	0.60751	0.792337	0.685121	0.481989	0.814876	0.529218	0.879327	0.874017		Hypomethylated in Adjacent Normals
cg16985778	0.307661	0.0901535	0.111039	0.139641	0.106575	0.175216	0.0681635	0.135142	0.0468211	0.132285	0.135983	0.0426153	0.0671446	0.403765	0.246335	0.128457	0.174945	0.0583128	0.035772	0.295051	0.0333923	0.096517	0.653526	0.799264	0.372025	0.525314	0.244626	0.683725	0.642653	0.55449	0.507616	0.59737	0.532923	0.533746	0.495756	0.584569	0.726969	0.732169	0.603182	0.571514	0.299121	0.207284	0.830188	0.417987	MTMR9LP	Hypomethylated in Adjacent Normals
cg04682802	0.354793	0.179365	0.185914	0.173526	0.143155	0.230332	0.0760653	0.150167	0.0716817	0.137631	0.130723	0.0483192	0.100349	0.305139	0.160588	0.204463	0.200757	0.0801888	0.0840176	0.241651	0.0655845	0.160311	0.741835	0.660531	0.476717	0.493984	0.206098	0.770402	0.577832	0.155133	0.801032	0.68619	0.537105	0.627182	0.824869	0.299716	0.713182	0.793838	0.789384	0.795997	0.761095	0.612969	0.171002	0.594234	BTBD3	Hypomethylated in Adjacent Normals
cg08066035	0.395819	0.108736	0.149399	0.150194	0.0876452	0.0909564	0.0927746	0.123592	0.0284512	0.0889685	0.0799546	0.038776	0.0487298	0.295061	0.102461	0.0816901	0.0973802	0.0475395	0.0177555	0.184819	0.0237976	0.0764696	0.355512	0.822053	0.379629	0.670081	0.0418558	0.617426	0.545083	0.462005	0.663728	0.443012	0.445035	0.511863	0.85055	0.659165	0.70308	0.740725	0.756756	0.661106	0.842485	0.398233	0.90578	0.959105	F2RL3	Hypomethylated in Adjacent Normals
cg08481075	0.380075	0.251819	0.181332	0.161371	0.155459	0.114748	0.226915	0.125349	0.0620534	0.0490645	0.115269	0.0517206	0.059941	0.223495	0.0657044	0.142451	0.142705	0.0674429	0.0380416	0.19825	0.0392802	0.0748657	0.786541	0.923399	0.428853	0.868576	0.223346	0.943585	0.787179	0.561965	0.895619	0.213113	0.792897	0.746682	0.944606	0.839941	0.742154	0.946897	0.717424	0.799068	0.878264	0.373055	0.912957	0.047086	COL11A2	Hypomethylated in Adjacent Normals
cg22498143	0.487673	0.221573	0.088534	0.279371	0.0945724	0.0930642	0.107166	0.158586	0.0395174	0.0819385	0.084411	0.0389475	0.0514846	0.263932	0.139868	0.11695	0.219674	0.100054	0.0291259	0.15072	0.0305293	0.083292	0.801169	0.892965	0.482025	0.844709	0.0533195	0.728853	0.626441	0.655608	0.795891	0.212291	0.413293	0.537665	0.935655	0.602511	0.83005	0.880239	0.607425	0.789843	0.830064	0.0906431	0.945839	0.0599886	SPTBN4	Hypomethylated in Adjacent Normals
cg26153054	0.234932	0.138839	0.0730978	0.232757	0.127222	0.147023	0.0692512	0.0523354	0.165037	0.0703399	0.0806531	0.0908625	0.0995354	0.144153	0.0650378	0.127133	0.0787066	0.0441335	0.291742	0.139489	0.0980761	0.233929	0.615816	0.806243	0.290655	0.8161	0.524665	0.879882	0.726681	0.274412	0.381159	0.160711	0.60053	0.0841918	0.672468	0.417737	0.846118	0.81993	0.201154	0.478172	0.841276	0.320341	0.922239	0.584374		Hypomethylated in Adjacent Normals
cg21287054	0.229294	0.194802	0.0357725	0.146384	0.108679	0.216585	0.109646	0.0573099	0.0863512	0.0607018	0.0491333	0.100793	0.0894082	0.125105	0.0468945	0.0354055	0.0996827	0.054795	0.218465	0.122326	0.0988793	0.208757	0.700957	0.878318	0.0840988	0.710931	0.352182	0.844744	0.556785	0.334782	0.760085	0.292448	0.280315	0.595219	0.739519	0.618337	0.617222	0.317618	0.573053	0.156002	0.780211	0.687499	0.655698	0.0825269	TTYH1	Hypomethylated in Adjacent Normals
cg06824394	0.312694	0.19398	0.115532	0.177848	0.119312	0.149997	0.125621	0.12247	0.159596	0.0887806	0.0971873	0.495854	0.159753	0.131437	0.130279	0.160297	0.148616	0.171232	0.242147	0.158481	0.103562	0.189912	0.653098	0.845256	0.432602	0.447315	0.330653	0.724153	0.711229	0.586109	0.81664	0.289436	0.436796	0.682649	0.710744	0.737176	0.479911	0.87546	0.820237	0.682576	0.915058	0.54079	0.853407	0.901008	TMEM243	Hypomethylated in Adjacent Normals
cg26567423	0.421158	0.127211	0.158453	0.488978	0.240397	0.167409	0.232879	0.130319	0.279656	0.0831556	0.191619	0.540693	0.106165	0.286731	0.214441	0.113355	0.18077	0.0802622	0.0700299	0.274268	0.104612	0.143597	0.663221	0.318321	0.413488	0.780481	0.349165	0.706373	0.625567	0.64163	0.613582	0.635675	0.269862	0.640053	0.771955	0.641769	0.755862	0.586898	0.48012	0.361467	0.740308	0.529323	0.877947	0.86415	FLJ12825	Hypomethylated in Adjacent Normals
cg03692651	0.717873	0.12825	0.053117	0.0706855	0.141949	0.0491664	0.262363	0.24471	0.0438099	0.0466473	0.113039	0.0553925	0.0874604	0.0382207	0.160615	0.0317607	0.081312	0.0566743	0.0370245	0.0450453	0.17474	0.772695	0.87066	0.855918	0.123939	0.134839	0.450487	0.893982	0.442292	0.477154	0.88553	0.186143	0.0626576	0.65326	0.723691	0.663827	0.0334398	0.0476289	0.0504196	0.224696	0.908396	0.643298	0.87807	0.978925		Hypomethylated in Adjacent Normals
cg27032232	0.4244	0.122685	0.0480457	0.177989	0.125961	0.107323	0.0689846	0.0584899	0.0578078	0.0461239	0.118883	0.0349097	0.0419126	0.0610136	0.154118	0.0810613	0.0959781	0.0689529	0.043523	0.0768209	0.0352248	0.0474849	0.781044	0.853272	0.363128	0.408323	0.516152	0.42597	0.656925	0.276231	0.713016	0.0631275	0.109112	0.143469	0.668794	0.396524	0.411917	0.0611725	0.427752	0.346164	0.843948	0.365478	0.658633	0.95718	DPP6	Hypomethylated in Adjacent Normals
cg04111071	0.423437	0.0646381	0.100737	0.171218	0.0804767	0.107287	0.0381905	0.0504058	0.0726823	0.0495284	0.156885	0.030762	0.0434887	0.0846125	0.209336	0.0766073	0.132783	0.0342486	0.0243771	0.0767542	0.0299151	0.0292906	0.583779	0.807602	0.422335	0.754063	0.0993985	0.720389	0.166074	0.38578	0.725533	0.560326	0.28857	0.526563	0.821021	0.605184	0.416951	0.243745	0.686104	0.75487	0.336066	0.431474	0.796374	0.734535	TMEM196	Hypomethylated in Adjacent Normals
cg23302649	0.462697	0.0902123	0.100752	0.122931	0.129857	0.164072	0.0967492	0.0839295	0.0693337	0.062564	0.133673	0.0386563	0.0586224	0.0596964	0.209222	0.101321	0.145817	0.0952446	0.0151848	0.0400827	0.0186188	0.0747335	0.689497	0.793345	0.462944	0.414162	0.354491	0.784955	0.674641	0.613354	0.537184	0.639586	0.481798	0.685432	0.866871	0.554599	0.749048	0.658873	0.531399	0.342186	0.434456	0.45649	0.562468	0.911501	C14orf23	Hypomethylated in Adjacent Normals
cg27252696	0.482112	0.125252	0.0974122	0.22911	0.105571	0.201675	0.0705957	0.0421254	0.0183683	0.155943	0.0600008	0.0142326	0.0301478	0.0331392	0.147576	0.0475216	0.148365	0.0165845	0.0157546	0.0723511	0.0208136	0.0227	0.636134	0.721664	0.533837	0.711556	0.100449	0.706615	0.626207	0.537584	0.741899	0.302188	0.23714	0.625847	0.811316	0.606072	0.726306	0.757132	0.773922	0.41974	0.419479	0.0431893	0.824335	0.0132321	SIM1	Hypomethylated in Adjacent Normals
cg15222899	0.433029	0.0683789	0.0741234	0.108855	0.149996	0.238674	0.0701386	0.0388511	0.0277577	0.0428951	0.113776	0.019029	0.0252697	0.0523849	0.124429	0.059186	0.131754	0.0287134	0.0163569	0.0784705	0.0216964	0.141518	0.671372	0.633701	0.566132	0.434993	0.240291	0.615324	0.210102	0.149278	0.633566	0.684214	0.35565	0.666021	0.807066	0.559227	0.268875	0.758166	0.54223	0.435796	0.796507	0.133609	0.815484	0.910618		Hypomethylated in Adjacent Normals
cg27393010	0.49442	0.124103	0.09718	0.222927	0.153271	0.2187	0.064676	0.0271781	0.0385068	0.0312908	0.121414	0.0236709	0.0653556	0.0793227	0.116128	0.045815	0.117777	0.0280551	0.0208213	0.033784	0.0232614	0.0904964	0.662057	0.716892	0.591435	0.283705	0.197862	0.760474	0.522692	0.291158	0.767175	0.658691	0.0629431	0.500907	0.828206	0.633485	0.660086	0.745894	0.730613	0.489587	0.771906	0.669792	0.168772	0.918502		Hypomethylated in Adjacent Normals
cg25691167	0.321668	0.0335078	0.041778	0.123785	0.101229	0.121399	0.0416307	0.0193056	0.0254519	0.0352141	0.0492706	0.0197984	0.0200653	0.0261059	0.0440329	0.0461136	0.0509215	0.0175952	0.01608	0.018272	0.0159429	0.0617331	0.571343	0.607931	0.450794	0.0470677	0.0860856	0.566801	0.0793146	0.346055	0.681253	0.521243	0.0649244	0.632218	0.756141	0.154687	0.651279	0.599261	0.0490126	0.132055	0.36907	0.430419	0.380665	0.88409	FERD3L	Hypomethylated in Adjacent Normals
cg08146483	0.376573	0.0848477	0.0602103	0.154778	0.0504637	0.152121	0.0671668	0.0371426	0.0297226	0.0567489	0.0505852	0.0699817	0.0486287	0.0296012	0.0382258	0.0313287	0.0384672	0.0214558	0.0197256	0.0173873	0.0245644	0.0461447	0.548108	0.658777	0.413941	0.79291	0.0326071	0.752756	0.618346	0.621	0.732533	0.188287	0.0757664	0.728449	0.862844	0.574564	0.566941	0.546385	0.899407	0.0477895	0.829271	0.326547	0.889259	0.936102	LHX8	Hypomethylated in Adjacent Normals
cg22178613	0.318966	0.129469	0.0858482	0.104216	0.10757	0.15936	0.0454751	0.0372683	0.0362871	0.028046	0.0886967	0.0386472	0.0569487	0.0743494	0.0632705	0.0412439	0.0951007	0.0239057	0.0213096	0.0667103	0.0425033	0.0297382	0.662743	0.698601	0.327009	0.338737	0.118711	0.665008	0.567163	0.36515	0.592851	0.581642	0.166664	0.61632	0.622179	0.617343	0.554233	0.609448	0.360241	0.589609	0.198616	0.0784917	0.737227	0.172747	SFRP2	Hypomethylated in Adjacent Normals
cg26132774	0.293644	0.051395	0.102636	0.154362	0.0528656	0.158723	0.0377453	0.0303381	0.028571	0.0415003	0.0861007	0.0303597	0.0554159	0.0529051	0.178303	0.0487702	0.14706	0.0287494	0.0235671	0.0508731	0.0333152	0.0352139	0.691093	0.7544	0.447586	0.0494196	0.077186	0.523944	0.441049	0.458375	0.703629	0.330358	0.0866419	0.6828	0.586967	0.207221	0.367675	0.0776649	0.0453637	0.517017	0.266812	0.585969	0.473233	0.948302		Hypomethylated in Adjacent Normals
cg13539545	0.271676	0.032721	0.0553394	0.186531	0.0518699	0.156085	0.0418509	0.0184711	0.0183244	0.0448436	0.0549454	0.0188019	0.0419749	0.0420449	0.096802	0.0321358	0.0980044	0.025837	0.0202713	0.0410504	0.0244071	0.0295966	0.600828	0.695007	0.366617	0.686154	0.211052	0.68667	0.0592879	0.414741	0.750622	0.379941	0.254478	0.543867	0.367105	0.57155	0.640576	0.833323	0.0665297	0.112291	0.500482	0.401081	0.753995	0.948025		Hypomethylated in Adjacent Normals
cg16845394	0.388898	0.174516	0.133051	0.0766579	0.0972963	0.130998	0.123192	0.106928	0.0837192	0.0984589	0.128002	0.11621	0.103361	0.105117	0.0776581	0.176894	0.0805058	0.091	0.0543206	0.106465	0.107606	0.0717444	0.811892	0.800174	0.39855	0.232593	0.159698	0.727532	0.249248	0.448707	0.690611	0.7098	0.458467	0.406135	0.878597	0.231502	0.649939	0.186134	0.602827	0.127193	0.540494	0.0846761	0.470167	0.930107	RSPO2	Hypomethylated in Adjacent Normals
cg14523847	0.475649	0.186737	0.112524	0.117219	0.142745	0.10991	0.0681587	0.0876001	0.102953	0.0720593	0.160813	0.0722278	0.077138	0.0822771	0.173581	0.11924	0.106662	0.102029	0.0601091	0.131048	0.0583868	0.073303	0.869702	0.905516	0.46144	0.450595	0.362995	0.48556	0.685971	0.418626	0.751977	0.0794464	0.0933349	0.22214	0.716897	0.439055	0.423967	0.128532	0.522524	0.366687	0.890735	0.301719	0.682237	0.960133	DPP6	Hypomethylated in Adjacent Normals
cg26519184	0.3613	0.186235	0.100084	0.128998	0.107337	0.132322	0.0905598	0.182428	0.0563057	0.0569857	0.0776104	0.0528403	0.0656935	0.163791	0.12863	0.181556	0.0905804	0.0448996	0.0592034	0.131449	0.0341055	0.119841	0.609968	0.779656	0.381716	0.331879	0.0705625	0.635486	0.69985	0.407715	0.736123	0.668548	0.393179	0.570652	0.808293	0.662558	0.616122	0.356432	0.449974	0.251723	0.215254	0.201669	0.869302	0.799121	PRDM15	Hypomethylated in Adjacent Normals
cg17983217	0.379497	0.135425	0.132137	0.146594	0.11281	0.0969035	0.0658817	0.138073	0.0456991	0.0417323	0.0933185	0.0285307	0.0486817	0.175547	0.130182	0.158437	0.134721	0.0853788	0.0268139	0.167068	0.0193753	0.0573214	0.56017	0.777543	0.274167	0.758159	0.0983708	0.692812	0.639347	0.506152	0.594904	0.491844	0.421724	0.455905	0.83226	0.644554	0.536226	0.755934	0.789585	0.694881	0.733275	0.112208	0.844933	0.0270517	DDAH2	Hypomethylated in Adjacent Normals
cg02644510	0.320852	0.159561	0.105255	0.14057	0.106507	0.0894257	0.0673007	0.109049	0.0665163	0.13221	0.0871313	0.0404653	0.0467192	0.104427	0.074124	0.167459	0.106257	0.046965	0.0294363	0.119244	0.046016	0.0894943	0.537771	0.793957	0.307028	0.514734	0.162157	0.7641	0.559359	0.275936	0.78201	0.0832102	0.310804	0.0673341	0.794043	0.539365	0.743982	0.400923	0.402717	0.401822	0.782774	0.315741	0.625901	0.942443		Hypomethylated in Adjacent Normals
cg05952494	0.330654	0.124423	0.126335	0.16334	0.0957812	0.237707	0.129529	0.11128	0.0579785	0.145191	0.0698727	0.0501479	0.0847921	0.132976	0.083904	0.107494	0.0905458	0.0756632	0.035434	0.0828667	0.047241	0.106027	0.617343	0.772324	0.330365	0.622712	0.0578784	0.629063	0.555956	0.0898129	0.735397	0.584537	0.431486	0.711761	0.793399	0.519825	0.737635	0.538019	0.790964	0.206466	0.308344	0.440161	0.701902	0.894631		Hypomethylated in Adjacent Normals
cg14095438	0.307786	0.104057	0.18145	0.10385	0.135117	0.232037	0.134135	0.0973961	0.0785507	0.0591484	0.102274	0.0468541	0.0787975	0.0789581	0.0968797	0.0728334	0.12011	0.0870978	0.0598503	0.106017	0.0617966	0.091929	0.695836	0.50114	0.461908	0.276151	0.278962	0.197447	0.429614	0.403709	0.820055	0.436896	0.300893	0.636668	0.839218	0.200376	0.638203	0.745432	0.489273	0.104976	0.881199	0.187702	0.732578	0.894512		Hypomethylated in Adjacent Normals
cg02067712	0.286168	0.0925977	0.104079	0.146423	0.168745	0.207009	0.117066	0.0619842	0.0833377	0.0394279	0.0857775	0.030042	0.0703835	0.0598015	0.128398	0.0816466	0.109143	0.0519098	0.0213189	0.0294741	0.0366288	0.0475118	0.522149	0.631111	0.386355	0.719645	0.174989	0.515128	0.32086	0.284932	0.48093	0.387519	0.432856	0.519006	0.799932	0.648148	0.467215	0.749141	0.732431	0.60639	0.711317	0.157635	0.847249	0.894241		Hypomethylated in Adjacent Normals
cg01031101	0.311348	0.194274	0.0765603	0.0946564	0.127677	0.247025	0.0704291	0.129787	0.0803288	0.0608384	0.130879	0.0886462	0.111329	0.0671331	0.141326	0.112529	0.119284	0.0883206	0.111553	0.0680577	0.0447619	0.0966386	0.531475	0.765323	0.427605	0.427815	0.432759	0.726974	0.476186	0.398594	0.615486	0.11214	0.44327	0.557101	0.772777	0.59312	0.584193	0.71275	0.568701	0.1749	0.745025	0.594868	0.640708	0.867153	NKAPL	Hypomethylated in Adjacent Normals
cg23121156	0.474958	0.104283	0.146664	0.137263	0.152927	0.124082	0.0261658	0.0795678	0.0177549	0.0460321	0.0822371	0.0219896	0.0328983	0.103005	0.0568909	0.0660159	0.130716	0.0194315	0.0199355	0.0558033	0.0200267	0.0524779	0.654212	0.653561	0.550916	0.588531	0.170084	0.651214	0.175913	0.221978	0.662406	0.581687	0.470622	0.215085	0.806648	0.665422	0.726478	0.201151	0.686718	0.65263	0.506862	0.0429396	0.798424	0.0203807	SFRP2	Hypomethylated in Adjacent Normals
cg05164933	0.526472	0.11138	0.148627	0.140718	0.0591583	0.128834	0.0223721	0.071239	0.0300106	0.0314383	0.108938	0.0223401	0.0240786	0.119951	0.0350317	0.0365478	0.13635	0.015336	0.0177023	0.0424543	0.0181009	0.0455555	0.717391	0.567522	0.600286	0.659442	0.171253	0.720483	0.132006	0.300834	0.752103	0.609236	0.531833	0.0932902	0.798632	0.727996	0.773734	0.436383	0.714894	0.658048	0.657569	0.0644823	0.805444	0.0188348	SFRP2	Hypomethylated in Adjacent Normals
cg07792478	0.540747	0.106166	0.0921945	0.0715004	0.102759	0.0986463	0.0854863	0.077162	0.0598692	0.0501535	0.18537	0.0426897	0.0797504	0.0801341	0.148574	0.146218	0.211131	0.0428715	0.0360391	0.0823613	0.0390228	0.10638	0.714186	0.689843	0.293304	0.0285384	0.310378	0.467616	0.767746	0.413957	0.811095	0.591033	0.059217	0.561039	0.52549	0.0591868	0.617784	0.0631224	0.0880775	0.22965	0.382487	0.679513	0.407182	0.968263	MIR124-2	Hypomethylated in Adjacent Normals
cg12174804	0.542903	0.16921	0.143552	0.279464	0.137069	0.119948	0.133524	0.102171	0.0694734	0.0770755	0.223847	0.0479634	0.0608804	0.0518059	0.127024	0.1018	0.121875	0.0312293	0.0231407	0.12523	0.0296926	0.0467229	0.583501	0.826101	0.633567	0.688261	0.10626	0.789674	0.555842	0.617392	0.653519	0.157977	0.63093	0.25738	0.90493	0.0711008	0.808879	0.809226	0.633562	0.430208	0.0363201	0.621041	0.859024	0.892005		Hypomethylated in Adjacent Normals
cg05835105	0.592344	0.0934142	0.127735	0.237416	0.0972719	0.207172	0.141578	0.0491909	0.0226264	0.0550049	0.161179	0.0225537	0.0600889	0.0538812	0.121659	0.0549025	0.101762	0.0530877	0.0176243	0.0638782	0.0180802	0.0267233	0.773765	0.851609	0.528519	0.838718	0.588654	0.816741	0.427202	0.686831	0.496779	0.633296	0.312841	0.679627	0.89014	0.552228	0.429695	0.828245	0.864252	0.191882	0.821378	0.0959515	0.777366	0.021794	PITX2	Hypomethylated in Adjacent Normals
cg15617155	0.302475	0.14948	0.101645	0.311167	0.106314	0.130932	0.101001	0.0670133	0.0498386	0.0903386	0.131141	0.0317613	0.0855042	0.0717676	0.192435	0.105623	0.159433	0.0275746	0.0170109	0.078301	0.0221867	0.0621434	0.506534	0.740793	0.340921	0.708458	0.142099	0.655055	0.193216	0.154015	0.686557	0.132371	0.0648252	0.565214	0.737173	0.383144	0.387778	0.71725	0.73943	0.43324	0.759552	0.561606	0.79417	0.879048		Hypomethylated in Adjacent Normals
cg11213690	0.351718	0.0756184	0.100329	0.296851	0.0577949	0.15522	0.0747444	0.0655822	0.0493558	0.0425608	0.154191	0.036678	0.0821712	0.109074	0.123622	0.0990443	0.107645	0.0513359	0.0406682	0.0630989	0.0229015	0.0589205	0.516985	0.797635	0.349889	0.690479	0.411709	0.76804	0.549278	0.233314	0.632555	0.54843	0.39229	0.44026	0.816399	0.524552	0.744294	0.756495	0.698805	0.757344	0.828241	0.553237	0.849459	0.908187		Hypomethylated in Adjacent Normals
cg12070159	0.35528	0.0664699	0.0994443	0.327705	0.107116	0.128506	0.172868	0.0564871	0.0658743	0.0719462	0.131592	0.0379438	0.0817961	0.109157	0.148176	0.066469	0.224849	0.0569563	0.035667	0.0575132	0.0377214	0.0843608	0.675065	0.555234	0.430518	0.818648	0.0718738	0.798259	0.130224	0.212874	0.537188	0.461257	0.242119	0.671565	0.872608	0.445686	0.728866	0.51533	0.618865	0.240568	0.486665	0.0697728	0.874865	0.347343	RGS20	Hypomethylated in Adjacent Normals
cg08893692	0.417522	0.106538	0.115114	0.28819	0.0821759	0.103718	0.145209	0.05036	0.0378259	0.0848401	0.115761	0.0293038	0.106281	0.0645961	0.164113	0.0920761	0.191767	0.0247138	0.022836	0.0661849	0.0319289	0.0674289	0.656091	0.706959	0.542032	0.830111	0.104942	0.693333	0.434332	0.540223	0.683097	0.69721	0.368035	0.709698	0.793597	0.585751	0.687044	0.74442	0.690812	0.54205	0.525096	0.441303	0.819421	0.0371706		Hypomethylated in Adjacent Normals
cg24221648	0.318944	0.048285	0.141723	0.214177	0.148721	0.142881	0.0766986	0.0507161	0.0271283	0.0637403	0.153789	0.0243581	0.0407486	0.10737	0.16469	0.105669	0.160154	0.0234657	0.0199722	0.0691918	0.0248174	0.165205	0.649862	0.660589	0.574481	0.134653	0.162071	0.307027	0.61516	0.518273	0.749355	0.623199	0.124022	0.604971	0.757904	0.164069	0.352765	0.049448	0.12093	0.51046	0.628733	0.27435	0.789139	0.897448		Hypomethylated in Adjacent Normals
cg04765848	0.34415	0.100312	0.135665	0.119195	0.13717	0.11827	0.143728	0.0641489	0.0295296	0.101609	0.0916336	0.0287346	0.0500684	0.123542	0.108007	0.113446	0.174892	0.0344416	0.0261584	0.0932213	0.0333761	0.0540344	0.592592	0.688539	0.399175	0.230591	0.0510784	0.564327	0.613186	0.314476	0.645578	0.426701	0.615232	0.675045	0.763674	0.582023	0.616131	0.79679	0.0582549	0.611172	0.771292	0.526691	0.857539	0.136044	PODN	Hypomethylated in Adjacent Normals
cg05227549	0.303429	0.0553236	0.141645	0.180851	0.105547	0.125892	0.112987	0.123598	0.0447157	0.035071	0.0615725	0.0383113	0.116119	0.110698	0.115239	0.101605	0.1877	0.0460822	0.0247577	0.102797	0.0265313	0.0439306	0.644281	0.788952	0.312017	0.688495	0.0645728	0.567048	0.582142	0.377183	0.820803	0.420516	0.424145	0.652285	0.875731	0.560861	0.493391	0.695888	0.511256	0.259398	0.729729	0.500266	0.874144	0.217236		Hypomethylated in Adjacent Normals
cg01735384	0.417216	0.118044	0.127513	0.156624	0.144497	0.116213	0.125311	0.149444	0.0639148	0.118053	0.101075	0.0294879	0.107707	0.117359	0.177867	0.101841	0.17014	0.0437393	0.0258392	0.127263	0.0545498	0.0704233	0.69972	0.813282	0.26222	0.0437183	0.141194	0.277907	0.412211	0.1457	0.741111	0.458732	0.0404458	0.513179	0.820324	0.158059	0.635509	0.770797	0.728206	0.473121	0.577454	0.355667	0.378555	0.966495		Hypomethylated in Adjacent Normals
cg04574090	0.35615	0.0849858	0.168412	0.221099	0.121395	0.122487	0.19886	0.104608	0.0349457	0.0897475	0.138325	0.0330299	0.0681271	0.197833	0.0892621	0.131035	0.166077	0.0371732	0.038705	0.150087	0.0420881	0.0377083	0.593317	0.712959	0.447869	0.678941	0.119951	0.733497	0.530328	0.382154	0.583224	0.563259	0.565174	0.515386	0.802538	0.554273	0.651785	0.721703	0.58222	0.615283	0.781383	0.518424	0.792886	0.0200655	KCNE3	Hypomethylated in Adjacent Normals
cg02164046	0.343019	0.0717344	0.0700353	0.233344	0.175037	0.0450656	0.0736429	0.0481976	0.05913	0.0329611	0.112803	0.0246035	0.051529	0.0330549	0.0931042	0.0324669	0.077892	0.0927429	0.075339	0.0269904	0.0183519	0.0822811	0.66353	0.720082	0.406299	0.710508	0.0960589	0.639842	0.0648467	0.214597	0.426487	0.552121	0.482548	0.606028	0.765689	0.388737	0.604245	0.659322	0.224814	0.252417	0.469403	0.478456	0.774144	0.84307	SST	Hypomethylated in Adjacent Normals
cg08304190	0.383307	0.055298	0.0894152	0.256385	0.142265	0.0717234	0.0761159	0.0897004	0.0554736	0.0541213	0.0876632	0.0433081	0.0615287	0.0682207	0.0916863	0.0676572	0.0655622	0.0571608	0.0355223	0.0480036	0.0367157	0.0743408	0.73628	0.849764	0.332817	0.814536	0.291892	0.657985	0.155966	0.46421	0.804876	0.514103	0.320241	0.392385	0.850113	0.245878	0.0864656	0.882786	0.70456	0.43251	0.815791	0.229139	0.919738	0.886482	MIR663A	Hypomethylated in Adjacent Normals
cg20395967	0.298816	0.140142	0.118803	0.226916	0.164206	0.0468395	0.0830127	0.0503249	0.0459457	0.0378496	0.103439	0.021962	0.0371777	0.0373287	0.130449	0.0332622	0.0869625	0.0341927	0.0403175	0.0456521	0.0620221	0.151063	0.670884	0.785699	0.497477	0.850283	0.380893	0.722048	0.398183	0.572143	0.639657	0.493654	0.456046	0.61307	0.832026	0.307033	0.633573	0.718172	0.585716	0.472652	0.617383	0.31718	0.8227	0.913717	MIR663A	Hypomethylated in Adjacent Normals
cg08578734	0.335497	0.109571	0.105928	0.247927	0.0996276	0.090546	0.126033	0.0856771	0.0691796	0.0783203	0.0720503	0.0847975	0.103659	0.0887514	0.134977	0.111018	0.11826	0.0769854	0.0882047	0.104388	0.0586268	0.116658	0.728732	0.492812	0.428503	0.822735	0.142621	0.804571	0.755845	0.0865932	0.756001	0.0874314	0.716558	0.499259	0.842211	0.807395	0.692735	0.0722476	0.126755	0.0743452	0.927386	0.189852	0.168577	0.921661	GRIA1	Hypomethylated in Adjacent Normals
cg02013838	0.309834	0.126411	0.161442	0.190874	0.106355	0.0849245	0.131837	0.10255	0.057534	0.0714778	0.1319	0.0632556	0.11148	0.0947219	0.121917	0.084051	0.17641	0.0726403	0.0599344	0.0948271	0.07637	0.0998303	0.648068	0.763129	0.402554	0.775	0.129381	0.732245	0.265001	0.446629	0.815354	0.422987	0.339328	0.645273	0.712189	0.515228	0.423762	0.33366	0.549976	0.331808	0.0665411	0.617928	0.816591	0.894263		Hypomethylated in Adjacent Normals
cg07099331	0.343108	0.0642022	0.120056	0.215973	0.147974	0.131972	0.0973019	0.0831254	0.0777316	0.0722901	0.141489	0.0564197	0.125682	0.0635369	0.123245	0.0779977	0.110663	0.0776121	0.0452875	0.0711143	0.0524436	0.0652368	0.581155	0.666766	0.461105	0.712857	0.119005	0.655311	0.619004	0.112133	0.612797	0.435105	0.406947	0.662369	0.788746	0.340998	0.344232	0.512338	0.34793	0.118091	0.633377	0.165144	0.844197	0.927031		Hypomethylated in Adjacent Normals
cg18417954	0.382556	0.161146	0.0878592	0.195827	0.181602	0.0796381	0.0932534	0.0748802	0.0574332	0.0576702	0.0938714	0.0590332	0.143687	0.108762	0.116478	0.0704788	0.108618	0.0570938	0.0510484	0.137492	0.0951989	0.103842	0.599964	0.708261	0.356915	0.625845	0.549406	0.673961	0.483763	0.462673	0.632281	0.481981	0.43489	0.542337	0.760075	0.552177	0.395384	0.693919	0.63641	0.434284	0.586063	0.582349	0.782223	0.780673	DNAAF3	Hypomethylated in Adjacent Normals
cg19912142	0.395015	0.0745639	0.072103	0.288175	0.141011	0.0740159	0.0352131	0.0494672	0.168638	0.11191	0.0661265	0.160236	0.100287	0.0533115	0.132199	0.0986917	0.0784601	0.0608907	0.0512156	0.0688893	0.0581155	0.0563433	0.652	0.683753	0.501137	0.754279	0.119342	0.602999	0.545692	0.446117	0.55065	0.448968	0.349783	0.622937	0.454655	0.108644	0.712174	0.768411	0.0188344	0.048326	0.781332	0.517281	0.712787	0.920996		Hypomethylated in Adjacent Normals
cg17723653	0.39626	0.0884123	0.109165	0.266232	0.128353	0.0956295	0.0893118	0.0497475	0.0634533	0.0473474	0.0917496	0.0403062	0.0593218	0.102337	0.0791205	0.143273	0.11941	0.0711689	0.0462696	0.111915	0.0688589	0.0944258	0.63963	0.762932	0.433042	0.772406	0.156708	0.664661	0.255965	0.125365	0.507293	0.286455	0.524369	0.536533	0.826628	0.638495	0.694297	0.788513	0.320517	0.431265	0.467478	0.595153	0.73146	0.859595	SYNPO2L	Hypomethylated in Adjacent Normals
cg07976064	0.412387	0.145184	0.123932	0.280144	0.102535	0.0887312	0.117216	0.0438572	0.0877188	0.0296477	0.0363862	0.0850934	0.0340914	0.116438	0.0361199	0.150882	0.0419178	0.0783549	0.0127157	0.112502	0.0309117	0.0677655	0.584923	0.772908	0.590335	0.789306	0.0490678	0.736476	0.599099	0.290962	0.703739	0.352349	0.608534	0.7304	0.884682	0.644922	0.710629	0.779822	0.784985	0.189091	0.779044	0.285112	0.886656	0.013253		Hypomethylated in Adjacent Normals
cg22473620	0.367488	0.128079	0.175243	0.248355	0.0470708	0.0505049	0.101424	0.0993821	0.065027	0.056164	0.17298	0.0635702	0.0576819	0.0470802	0.0706966	0.0703406	0.0747358	0.0589039	0.0361714	0.0353504	0.0470465	0.0900421	0.627717	0.848461	0.559685	0.705362	0.19877	0.772598	0.445876	0.0309152	0.702535	0.0354391	0.703763	0.685304	0.89359	0.700564	0.831579	0.825181	0.0975647	0.0329484	0.878225	0.678601	0.924835	0.760551		Hypomethylated in Adjacent Normals
cg17627629	0.365544	0.183662	0.222322	0.243152	0.0989359	0.086072	0.0456414	0.113394	0.0541204	0.0513224	0.138321	0.0627501	0.0779904	0.103808	0.086319	0.0953366	0.0758058	0.0897311	0.0333568	0.0562873	0.0267755	0.0771879	0.722841	0.910117	0.309289	0.89488	0.105129	0.706967	0.737558	0.104867	0.838608	0.570106	0.604044	0.766785	0.945698	0.700093	0.807373	0.824298	0.610491	0.558461	0.802894	0.0616544	0.958985	0.075968		Hypomethylated in Adjacent Normals
cg13631572	0.296445	0.124642	0.119058	0.231765	0.0504017	0.0432895	0.050842	0.0383911	0.0279792	0.0239204	0.0571638	0.0314159	0.0401016	0.0489183	0.0896609	0.0709314	0.0433437	0.0184582	0.016707	0.0685847	0.0190658	0.0308676	0.493224	0.80786	0.476905	0.726048	0.0268958	0.690644	0.513604	0.162128	0.62559	0.0877814	0.534611	0.614296	0.774793	0.631358	0.637196	0.654531	0.612983	0.715259	0.700034	0.0169346	0.825927	0.570956	ADCY4	Hypomethylated in Adjacent Normals
cg16215203	0.331543	0.114405	0.171834	0.262744	0.0369134	0.062552	0.0393461	0.074953	0.0193033	0.0235028	0.0558164	0.0206627	0.035319	0.0458142	0.086366	0.0971007	0.0377128	0.0156277	0.0154493	0.0742397	0.0145492	0.0276183	0.491742	0.799372	0.505957	0.757509	0.0244967	0.704611	0.514193	0.164957	0.646458	0.113846	0.585186	0.634378	0.781995	0.674174	0.675337	0.726563	0.59984	0.737165	0.780631	0.0174586	0.837694	0.602712	ADCY4	Hypomethylated in Adjacent Normals
cg25556905	0.337636	0.178093	0.137866	0.249968	0.0524926	0.0343544	0.0648741	0.0921524	0.0239957	0.0358193	0.0372785	0.0461054	0.0401924	0.0727588	0.102089	0.154238	0.0267453	0.0266687	0.01189	0.178899	0.0127256	0.0283629	0.537535	0.839199	0.50628	0.680652	0.0293236	0.767257	0.629443	0.210789	0.70215	0.126757	0.696301	0.632131	0.784732	0.619306	0.715549	0.706712	0.635302	0.726657	0.683911	0.024678	0.804822	0.619279	ADCY4	Hypomethylated in Adjacent Normals
cg17264670	0.339328	0.200507	0.131354	0.294403	0.0988662	0.14184	0.0422697	0.0462054	0.0176489	0.0611379	0.0563493	0.0134665	0.0192552	0.0453066	0.0336989	0.0474901	0.0349861	0.0117854	0.0125048	0.0915845	0.0177129	0.0227132	0.635182	0.796683	0.639657	0.75106	0.119045	0.809122	0.69964	0.606658	0.535847	0.0545706	0.148229	0.227231	0.825697	0.711185	0.103327	0.792196	0.130919	0.655007	0.323627	0.0251704	0.840785	0.0235395	RGS17	Hypomethylated in Adjacent Normals
cg18401367	0.403116	0.0376297	0.268789	0.3169	0.0814858	0.0304834	0.0286692	0.0179315	0.0221996	0.0364867	0.0795092	0.0309026	0.0299737	0.0685056	0.0456675	0.0386084	0.0345286	0.0216137	0.0245573	0.0808904	0.0230379	0.0563218	0.62099	0.764309	0.304953	0.746698	0.161845	0.749007	0.0299126	0.0335082	0.64982	0.442618	0.238627	0.223159	0.818674	0.0361021	0.75944	0.74471	0.0406232	0.0391123	0.819788	0.455037	0.842614	0.921652		Hypomethylated in Adjacent Normals
cg03604011	0.362068	0.0342752	0.174102	0.296923	0.0310204	0.0272041	0.0756148	0.0547522	0.0142795	0.0520479	0.110758	0.0157464	0.0198601	0.046157	0.0554293	0.0231086	0.0237596	0.0126029	0.0153232	0.0324825	0.0191874	0.0221004	0.685236	0.771132	0.460265	0.828489	0.31466	0.734781	0.57336	0.428153	0.55797	0.386784	0.420692	0.423403	0.624181	0.676412	0.742257	0.711377	0.477147	0.606	0.831848	0.564482	0.859102	0.0171135	AHRR	Hypomethylated in Adjacent Normals
cg06783737	0.243053	0.0442748	0.0567727	0.0650335	0.0567564	0.0390071	0.0319503	0.0325619	0.0364061	0.0494251	0.0754972	0.0275819	0.0483259	0.0393838	0.0699123	0.0415444	0.0442477	0.0324765	0.0402855	0.0560265	0.0302484	0.0715741	0.581339	0.589898	0.291375	0.0470533	0.10044	0.384595	0.193294	0.17576	0.780595	0.53938	0.0409793	0.508618	0.510396	0.0739309	0.115779	0.650785	0.309778	0.0319402	0.0677147	0.484326	0.389024	0.888817		Hypomethylated in Adjacent Normals
cg17231999	0.238828	0.041329	0.0705946	0.0934367	0.0398207	0.0471584	0.0331968	0.045	0.02714	0.0298484	0.0729277	0.0340885	0.041941	0.0352951	0.0688146	0.0400651	0.0556891	0.0436255	0.0298243	0.0374209	0.0272251	0.0486277	0.608989	0.223731	0.56609	0.605462	0.0252031	0.693132	0.294193	0.454439	0.633314	0.484815	0.0521744	0.654752	0.777107	0.1454	0.0822145	0.0948594	0.0913498	0.0567384	0.742993	0.412048	0.301766	0.933588		Hypomethylated in Adjacent Normals
cg10168149	0.227114	0.0565839	0.0615838	0.114282	0.105838	0.0629201	0.0456396	0.0304104	0.0389221	0.0358361	0.0612562	0.0352548	0.0601308	0.0306397	0.073272	0.0704541	0.0784845	0.0247811	0.019403	0.0429407	0.0294872	0.0798564	0.590745	0.665248	0.234861	0.268223	0.372422	0.641318	0.257633	0.189028	0.766294	0.437284	0.0569928	0.426959	0.814775	0.335239	0.193089	0.649775	0.349984	0.413092	0.836632	0.192144	0.212539	0.867218	SATB2-AS1	Hypomethylated in Adjacent Normals
cg09671258	0.219883	0.121479	0.047662	0.0824658	0.0459967	0.0249135	0.0661817	0.0214481	0.0210327	0.0271686	0.0622672	0.013176	0.0260285	0.0781557	0.0712476	0.0450358	0.0776619	0.0233805	0.0163883	0.0381456	0.0170706	0.0828573	0.469561	0.820269	0.337041	0.278891	0.0566262	0.769571	0.315448	0.484346	0.775419	0.592355	0.0133593	0.651492	0.834105	0.640324	0.0170435	0.7712	0.116481	0.0552184	0.405509	0.0264092	0.745802	0.79493	LHX4	Hypomethylated in Adjacent Normals
cg13267264	0.227966	0.091631	0.0573493	0.105422	0.0904713	0.0497745	0.0267038	0.0603596	0.0531972	0.0328619	0.0490347	0.0233808	0.0309136	0.065878	0.0555497	0.0587091	0.0447577	0.0475132	0.0235481	0.0311519	0.0287382	0.16014	0.568542	0.793452	0.267148	0.427012	0.0911129	0.792838	0.281373	0.550139	0.892453	0.558448	0.0319023	0.533814	0.837066	0.133764	0.298721	0.764445	0.205407	0.0711015	0.572943	0.0508665	0.893213	0.948547	PRDM14	Hypomethylated in Adjacent Normals
cg15985184	0.312362	0.139898	0.0819363	0.152588	0.0682759	0.053473	0.0332828	0.0427944	0.0454355	0.0520366	0.0830011	0.0284037	0.0392605	0.0375167	0.0868406	0.0431076	0.0877176	0.038977	0.0266509	0.0692552	0.0317215	0.103199	0.6011	0.683982	0.449962	0.685958	0.0811951	0.588824	0.319442	0.0972769	0.595389	0.0682143	0.185451	0.492352	0.754307	0.625472	0.320375	0.649242	0.315617	0.235089	0.0787294	0.230821	0.80419	0.819588	IGLON5	Hypomethylated in Adjacent Normals
cg09513990	0.235316	0.150282	0.0744932	0.107301	0.0699621	0.0711845	0.0434998	0.0652382	0.0350091	0.0622054	0.0978634	0.0477468	0.0441401	0.0686923	0.122895	0.0571472	0.0870085	0.0551894	0.0390641	0.0757	0.0384696	0.0813789	0.568494	0.853359	0.419082	0.0584157	0.0676084	0.678963	0.462611	0.292765	0.723103	0.291681	0.103618	0.631496	0.804714	0.440585	0.138878	0.424977	0.796197	0.500265	0.703047	0.625818	0.425775	0.976978		Hypomethylated in Adjacent Normals
cg13703871	0.248188	0.128365	0.0960822	0.0610681	0.0872058	0.0464341	0.0517478	0.0367395	0.0321257	0.0564104	0.0788486	0.0615559	0.0443389	0.0234101	0.108522	0.0764753	0.0740864	0.0377715	0.0342662	0.0560182	0.0318386	0.0415591	0.616392	0.819021	0.568763	0.261837	0.0681224	0.701148	0.0379083	0.0821397	0.78906	0.204642	0.509198	0.555938	0.757187	0.68777	0.811561	0.503147	0.506118	0.625506	0.847919	0.126134	0.211189	0.0248433	ZNF177	Hypomethylated in Adjacent Normals
cg08065231	0.248118	0.146696	0.0654605	0.042358	0.0552409	0.0373698	0.0552354	0.0372863	0.0353904	0.0515621	0.0559347	0.0627045	0.0471881	0.0387154	0.0646682	0.0453078	0.0503512	0.0352797	0.0314096	0.0508653	0.0275321	0.0340253	0.576168	0.804734	0.560555	0.0763264	0.0788528	0.651808	0.305742	0.0664771	0.714563	0.261475	0.518424	0.624291	0.733564	0.672557	0.695025	0.602675	0.718343	0.64709	0.790553	0.10366	0.8123	0.0323469	ZNF177	Hypomethylated in Adjacent Normals
cg15079315	0.22922	0.100665	0.110238	0.0972781	0.0470946	0.0514929	0.0895445	0.0962631	0.0479913	0.0607905	0.0869704	0.0417072	0.0431119	0.080478	0.059004	0.0636303	0.0522309	0.0633905	0.0400248	0.0622516	0.0381953	0.0671317	0.706491	0.444739	0.228785	0.810204	0.125809	0.665883	0.569012	0.163689	0.730029	0.607441	0.313674	0.573984	0.832048	0.401928	0.47481	0.851549	0.75545	0.844941	0.858155	0.0334723	0.0715479	0.205121	SLC23A2	Hypomethylated in Adjacent Normals
cg19513834	0.183244	0.0905613	0.10396	0.0903939	0.0449609	0.0662371	0.104273	0.0623943	0.0394861	0.0699357	0.091602	0.0450719	0.05155	0.0652265	0.04634	0.0506187	0.0636461	0.0516259	0.0356662	0.0467359	0.0352467	0.0719083	0.628321	0.861185	0.515689	0.872885	0.0311499	0.822946	0.130125	0.233817	0.583421	0.599162	0.0523329	0.435907	0.881301	0.49577	0.623049	0.835387	0.317106	0.665382	0.0590042	0.0323665	0.89879	0.632697	POU3F3	Hypomethylated in Adjacent Normals
cg24808280	0.188331	0.0558315	0.164014	0.128955	0.0975561	0.118213	0.0571001	0.0642532	0.0251146	0.0306924	0.0949625	0.0195805	0.0526637	0.0503658	0.0495402	0.110209	0.0601715	0.0174185	0.0112396	0.0249845	0.0166452	0.021936	0.299441	0.707347	0.466804	0.475622	0.0280858	0.628014	0.598662	0.292977	0.665498	0.591319	0.556124	0.511463	0.774521	0.605258	0.0285654	0.605288	0.70978	0.572659	0.361412	0.480242	0.795461	0.444717	CCDC181	Hypomethylated in Adjacent Normals
cg08047907	0.19948	0.0797237	0.173265	0.134408	0.0971211	0.111666	0.108722	0.0909916	0.0327515	0.0577544	0.0763418	0.0510173	0.0679179	0.0871294	0.0838693	0.177895	0.0682178	0.0412177	0.0227073	0.051327	0.0307564	0.0682978	0.285194	0.821865	0.495913	0.463706	0.0515949	0.726209	0.675821	0.336078	0.730068	0.642546	0.63739	0.597388	0.820579	0.631766	0.056981	0.638271	0.754377	0.722048	0.46346	0.550097	0.852504	0.516874	CCDC181	Hypomethylated in Adjacent Normals
cg24624901	0.249789	0.117782	0.0970222	0.127288	0.0602401	0.0666008	0.107497	0.100313	0.06007	0.0970498	0.166884	0.0666625	0.0703931	0.0757507	0.123426	0.101512	0.156053	0.0893753	0.0768076	0.0750792	0.0562131	0.134241	0.530261	0.795618	0.309626	0.184432	0.119395	0.527193	0.291793	0.388706	0.693991	0.391165	0.0600034	0.540042	0.840194	0.322295	0.42044	0.6986	0.421136	0.320092	0.188556	0.500554	0.708266	0.901896		Hypomethylated in Adjacent Normals
cg10903903	0.342712	0.0858289	0.136153	0.0909286	0.0816012	0.0591985	0.0669964	0.0772502	0.0411941	0.0767267	0.178285	0.0347496	0.0459138	0.0592422	0.0995093	0.073931	0.0917783	0.0953012	0.038449	0.0766963	0.0409379	0.0769055	0.752559	0.689838	0.316194	0.0658903	0.127785	0.5182	0.304886	0.281568	0.837129	0.269988	0.459074	0.68981	0.867051	0.0353443	0.701485	0.28704	0.864574	0.468787	0.278419	0.757592	0.793462	0.972394		Hypomethylated in Adjacent Normals
cg23818870	0.260047	0.145624	0.160181	0.098451	0.103527	0.131004	0.123228	0.0762927	0.0567653	0.0839006	0.110485	0.0453581	0.10255	0.085028	0.0689911	0.107582	0.0919226	0.0514113	0.0317159	0.06141	0.0479831	0.105554	0.338671	0.69808	0.47781	0.317089	0.0570159	0.665736	0.615287	0.306757	0.649209	0.616997	0.561475	0.573527	0.771521	0.597167	0.0575902	0.451298	0.771456	0.710048	0.447562	0.501733	0.796144	0.416399	CCDC181	Hypomethylated in Adjacent Normals
cg02534163	0.243584	0.10335	0.152119	0.148963	0.0487269	0.095383	0.0434659	0.0759469	0.0415011	0.0558554	0.121961	0.0666453	0.0594865	0.0681304	0.0733064	0.0891229	0.0814596	0.0529378	0.0424392	0.0553891	0.0431716	0.112422	0.698924	0.885751	0.356606	0.867712	0.0380903	0.871125	0.614561	0.0829046	0.888412	0.220465	0.485283	0.561352	0.90255	0.772983	0.865468	0.590003	0.45345	0.659603	0.9355	0.668404	0.899007	0.155178	ENPP2	Hypomethylated in Adjacent Normals
cg10896862	0.2805	0.089037	0.0854533	0.209771	0.0952013	0.0619027	0.0457428	0.0630302	0.0637413	0.0399662	0.090828	0.0422519	0.0511354	0.0672423	0.0572434	0.095725	0.0700709	0.0564661	0.0375022	0.0563603	0.051585	0.0671057	0.646051	0.730369	0.451278	0.751828	0.269194	0.677633	0.378947	0.34884	0.607753	0.356747	0.628691	0.619343	0.722685	0.468513	0.705211	0.672553	0.442113	0.472853	0.703503	0.618	0.791637	0.637619	MPZ	Hypomethylated in Adjacent Normals
cg16596604	0.299064	0.0939776	0.0965081	0.183961	0.0678772	0.132847	0.085231	0.052931	0.0460284	0.0339634	0.0916065	0.0431745	0.0703626	0.0560231	0.116536	0.0727625	0.0549258	0.0340264	0.0264595	0.0718879	0.0597213	0.0473044	0.679822	0.894822	0.473456	0.622886	0.150458	0.716631	0.090031	0.0312743	0.793446	0.211195	0.49279	0.744441	0.778972	0.101857	0.720941	0.826769	0.667078	0.448754	0.722881	0.6529	0.934462	0.950133	CRYM	Hypomethylated in Adjacent Normals
cg05905176	0.255772	0.0955116	0.0761735	0.220984	0.0403044	0.0526876	0.0396443	0.0340928	0.0341149	0.0162844	0.0587673	0.0454156	0.0440326	0.0501238	0.0482308	0.048534	0.0356003	0.041807	0.0155664	0.0407337	0.0158399	0.0387254	0.671283	0.828726	0.493244	0.733902	0.0334915	0.667344	0.120582	0.0532019	0.599922	0.579988	0.0832993	0.68206	0.863614	0.656216	0.279051	0.432007	0.308344	0.322391	0.640931	0.176552	0.904566	0.342908	TNFAIP8L3	Hypomethylated in Adjacent Normals
cg08604097	0.25088	0.0861162	0.0960501	0.180234	0.0457834	0.068899	0.0858143	0.0535755	0.0329178	0.0285019	0.108695	0.0326906	0.0709757	0.0541241	0.0598915	0.0478583	0.0605523	0.0413092	0.0324228	0.0447216	0.0273981	0.0393412	0.613197	0.840162	0.285424	0.797181	0.0644693	0.811447	0.639223	0.474004	0.750299	0.325587	0.130678	0.181241	0.880075	0.63142	0.649019	0.470313	0.405544	0.450878	0.805329	0.0433162	0.697047	0.953319	NXPH1	Hypomethylated in Adjacent Normals
cg25764899	0.213993	0.1157	0.0699044	0.148784	0.0509804	0.0665125	0.0524206	0.0359885	0.027904	0.026999	0.0756818	0.0236232	0.037262	0.0488381	0.100784	0.0457352	0.0444939	0.0310321	0.0131205	0.0315831	0.0158076	0.0426546	0.64593	0.782723	0.307831	0.360569	0.0515253	0.649992	0.512494	0.096711	0.641358	0.632103	0.419605	0.551163	0.808154	0.491016	0.511767	0.784427	0.781616	0.638496	0.846228	0.257487	0.795144	0.912092		Hypomethylated in Adjacent Normals
cg26860935	0.379743	0.163652	0.0496419	0.195485	0.0999203	0.0834634	0.0570048	0.0542768	0.0531625	0.0314244	0.0942916	0.0281244	0.0482441	0.053118	0.0887323	0.0441048	0.0829151	0.039673	0.0330833	0.0476975	0.0671183	0.0655098	0.614102	0.835473	0.308394	0.697432	0.276745	0.819781	0.592788	0.406095	0.788085	0.525413	0.464247	0.44648	0.834833	0.383822	0.274662	0.440355	0.0480127	0.0678422	0.149974	0.185978	0.740578	0.939325		Hypomethylated in Adjacent Normals
cg14861089	0.356005	0.155924	0.0838615	0.250325	0.0547031	0.038751	0.0552095	0.0585548	0.0448485	0.0609766	0.0676683	0.0524853	0.0408236	0.0857436	0.103546	0.0475916	0.0920083	0.0652038	0.0317757	0.0433074	0.0404246	0.0519526	0.756544	0.833544	0.378272	0.778358	0.0730237	0.75532	0.714067	0.548725	0.290066	0.731214	0.402178	0.73323	0.813948	0.498292	0.850859	0.589892	0.476204	0.63297	0.859948	0.552785	0.941838	0.962437	TLX1	Hypomethylated in Adjacent Normals
cg27363327	0.372333	0.165054	0.0771076	0.172374	0.0461308	0.0406683	0.13049	0.046656	0.0375029	0.0465693	0.0561997	0.0417795	0.0433489	0.0391914	0.04589	0.0566388	0.041516	0.0459912	0.0272486	0.0457399	0.0416723	0.0530145	0.79686	0.955647	0.0740998	0.658625	0.0461991	0.924691	0.529183	0.400158	0.944119	0.876439	0.669667	0.677847	0.818824	0.506554	0.0862885	0.769515	0.0390787	0.0295706	0.0997411	0.102897	0.931712	0.257356	TTBK1	Hypomethylated in Adjacent Normals
cg19142026	0.246029	0.155911	0.0645938	0.182662	0.13596	0.0509944	0.114072	0.0609623	0.0407539	0.0255054	0.0434756	0.0408461	0.036931	0.108862	0.0290266	0.0239507	0.0299935	0.0164138	0.119909	0.0690594	0.028027	0.176647	0.739862	0.844747	0.49308	0.319046	0.530526	0.732004	0.694067	0.262109	0.464807	0.119888	0.0703513	0.311854	0.338223	0.513923	0.733207	0.60048	0.143072	0.158823	0.0769849	0.117956	0.670489	0.95168	HOXA4	Hypomethylated in Adjacent Normals
cg09465698	0.475903	0.0728403	0.0487704	0.209956	0.0376918	0.0871399	0.0912358	0.0658134	0.0586864	0.0432735	0.0764161	0.0191686	0.069756	0.048853	0.163674	0.0273226	0.0914672	0.042018	0.0288093	0.0522016	0.0347771	0.0632295	0.662038	0.49284	0.351614	0.158298	0.282835	0.60108	0.526812	0.34276	0.729448	0.395159	0.564382	0.55206	0.573261	0.655912	0.298037	0.389274	0.419761	0.7674	0.503905	0.565896	0.22822	0.903544		Hypomethylated in Adjacent Normals
cg07149609	0.456024	0.127204	0.0632786	0.14853	0.070191	0.121168	0.0465474	0.0308736	0.0331402	0.02157	0.0912696	0.0174815	0.0855916	0.0483586	0.09204	0.0446346	0.105605	0.0210386	0.0147297	0.0280565	0.0182824	0.0521143	0.694377	0.825614	0.567078	0.194487	0.395805	0.699091	0.675509	0.588794	0.727793	0.725524	0.419089	0.699328	0.846093	0.168232	0.715402	0.758847	0.818786	0.315616	0.771679	0.389384	0.878117	0.906965		Hypomethylated in Adjacent Normals
cg00379720	0.434143	0.0849851	0.0453492	0.147717	0.0412801	0.0747975	0.0631537	0.0173897	0.0258686	0.031655	0.0769706	0.0249179	0.149651	0.05114	0.185378	0.0412487	0.112607	0.0154947	0.0200024	0.0529906	0.0233793	0.188932	0.622839	0.739395	0.422975	0.586427	0.239419	0.670764	0.351593	0.209983	0.700852	0.682676	0.0961948	0.640494	0.106824	0.17543	0.39318	0.385163	0.620684	0.416151	0.0319185	0.51991	0.391372	0.863665		Hypomethylated in Adjacent Normals
cg03532926	0.37991	0.101138	0.0709394	0.160495	0.106251	0.0735513	0.055331	0.0397111	0.033547	0.0554161	0.073077	0.0294462	0.0537544	0.0597928	0.161948	0.0479512	0.159892	0.0279683	0.0343007	0.077896	0.0438696	0.0953864	0.746381	0.796763	0.375308	0.0939153	0.302061	0.48605	0.319238	0.71369	0.748243	0.103191	0.121854	0.578902	0.827071	0.11642	0.342966	0.214876	0.583427	0.243936	0.5979	0.350573	0.514644	0.920665	DPP6	Hypomethylated in Adjacent Normals
cg06594404	0.355637	0.118504	0.0556238	0.0794753	0.114106	0.0607777	0.0440103	0.0197739	0.0525461	0.0462909	0.0831098	0.018118	0.0637087	0.0471775	0.166346	0.0521338	0.111503	0.02332	0.0410541	0.05963	0.020336	0.0426887	0.599263	0.743621	0.255259	0.0465634	0.431903	0.707904	0.171287	0.319663	0.532039	0.482358	0.134721	0.489781	0.716244	0.447598	0.620983	0.223048	0.407311	0.603346	0.637272	0.55823	0.702043	0.799616		Hypomethylated in Adjacent Normals
cg18961681	0.435095	0.180365	0.105764	0.0707727	0.164763	0.134875	0.0509192	0.0601955	0.0476441	0.0365018	0.0912779	0.0266843	0.065091	0.0573778	0.0308782	0.0451189	0.050022	0.0205476	0.0340938	0.0441102	0.0292346	0.135333	0.639549	0.749139	0.411172	0.392056	0.167654	0.452496	0.4583	0.401666	0.723274	0.464177	0.222623	0.541586	0.779119	0.459048	0.572823	0.370442	0.753911	0.219732	0.731026	0.141453	0.214452	0.911881		Hypomethylated in Adjacent Normals
cg23906738	0.472554	0.13632	0.0571421	0.0471895	0.184258	0.0980236	0.0299292	0.0163453	0.0165056	0.0256437	0.135966	0.0245757	0.0292469	0.0561034	0.0611614	0.0311719	0.0967873	0.0177955	0.0156559	0.0242639	0.0120867	0.0874321	0.625791	0.732257	0.518119	0.029852	0.195655	0.78022	0.049081	0.0569876	0.629991	0.659064	0.0327526	0.402655	0.749228	0.0445518	0.0390818	0.665536	0.242852	0.514349	0.218726	0.280099	0.290395	0.909067	NKX2-1	Hypomethylated in Adjacent Normals
cg05016408	0.431805	0.0519992	0.0573897	0.0398569	0.0994555	0.0987976	0.0330328	0.0318803	0.161182	0.0374955	0.0900623	0.0248924	0.0582594	0.0278523	0.0714255	0.0290655	0.0721713	0.0248066	0.0362214	0.0538019	0.0276557	0.0659558	0.740212	0.723255	0.367148	0.037855	0.285832	0.7741	0.162046	0.219592	0.706573	0.401254	0.120714	0.549236	0.47494	0.211574	0.0626187	0.615162	0.464881	0.511947	0.740851	0.606553	0.639117	0.916956	ZNF300P1	Hypomethylated in Adjacent Normals
cg06445348	0.507275	0.084667	0.049319	0.0497283	0.041417	0.038555	0.0468938	0.0304511	0.0266193	0.0279625	0.0305208	0.016685	0.018552	0.0416455	0.0234721	0.0292843	0.0267044	0.0229529	0.0256306	0.0300059	0.0218288	0.0668927	0.764645	0.856392	0.615683	0.110827	0.0572478	0.80841	0.346058	0.505813	0.79936	0.472242	0.331967	0.655615	0.858435	0.198437	0.0239441	0.538746	0.512956	0.0599883	0.599226	0.110396	0.870823	0.93734	ILDR2	Hypomethylated in Adjacent Normals
cg15031661	0.460053	0.0716817	0.0589162	0.0867154	0.068351	0.0329338	0.0300792	0.0761351	0.0396083	0.0295477	0.045731	0.0217603	0.041621	0.0478618	0.0456757	0.0555705	0.0350656	0.0343673	0.0247031	0.0360314	0.0292255	0.106829	0.83945	0.796091	0.496358	0.508936	0.168014	0.0551111	0.437456	0.0902005	0.6388	0.206481	0.024104	0.477352	0.864833	0.0296052	0.642768	0.102602	0.0530239	0.0765413	0.582601	0.53646	0.0729078	0.959592	FMN2	Hypomethylated in Adjacent Normals
cg11071231	0.518948	0.0890233	0.0620592	0.122861	0.0325131	0.0609128	0.0468329	0.012375	0.0125573	0.0207998	0.0731844	0.0118234	0.074595	0.0426808	0.0441858	0.0397159	0.0431909	0.015347	0.0172772	0.0321902	0.01577	0.0859387	0.59569	0.689794	0.408613	0.226809	0.150843	0.415594	0.588155	0.258657	0.551999	0.378128	0.0346825	0.583925	0.656557	0.284073	0.538923	0.353861	0.284748	0.106668	0.779306	0.132066	0.324619	0.884966		Hypomethylated in Adjacent Normals
cg14502484	0.465722	0.152493	0.0508926	0.130398	0.0725541	0.0784823	0.0196289	0.0136444	0.0207887	0.0242074	0.0459946	0.0237718	0.0272442	0.069229	0.0317278	0.0209392	0.0756157	0.0408006	0.0164403	0.052756	0.0167294	0.126662	0.71929	0.698107	0.530724	0.536277	0.124638	0.708789	0.204736	0.509973	0.688116	0.296531	0.279053	0.491293	0.73944	0.366324	0.611491	0.691538	0.0279274	0.0503722	0.586262	0.0903969	0.721453	0.887502	SLC6A3	Hypomethylated in Adjacent Normals
cg17840719	0.552315	0.122452	0.0499109	0.0401806	0.157337	0.083628	0.0490235	0.0243485	0.0207208	0.0310152	0.0571472	0.0309101	0.0410985	0.0486813	0.0584573	0.0234593	0.103553	0.0210165	0.0198006	0.0661558	0.0340745	0.0338673	0.672914	0.842412	0.534366	0.0383244	0.24889	0.733541	0.284941	0.666255	0.713382	0.507881	0.602281	0.68857	0.860794	0.409595	0.777587	0.655812	0.610429	0.151717	0.847787	0.241355	0.622002	0.0313589	ZNF454	Hypomethylated in Adjacent Normals
cg18235050	0.52383	0.0893291	0.0531012	0.0472824	0.1517	0.0360923	0.0417234	0.0295396	0.0500315	0.028791	0.0707894	0.0203418	0.0375702	0.0403986	0.034449	0.0368018	0.0762837	0.044505	0.0397369	0.0843035	0.0240698	0.10242	0.772748	0.792825	0.192661	0.0250852	0.372946	0.441332	0.159731	0.525141	0.579305	0.520078	0.077221	0.702679	0.871885	0.0313635	0.178845	0.044403	0.524494	0.112996	0.625236	0.139039	0.688742	0.946836		Hypomethylated in Adjacent Normals
cg16620382	0.525023	0.221657	0.0563299	0.15234	0.0362822	0.0298812	0.0998817	0.0388976	0.0355267	0.0312556	0.0601154	0.0318829	0.036461	0.0452062	0.0347761	0.0398053	0.0302575	0.0420184	0.025941	0.0298639	0.0295397	0.0360607	0.813891	0.938633	0.0495378	0.734119	0.0532667	0.920746	0.26588	0.0565262	0.942772	0.824024	0.704573	0.613119	0.823118	0.470348	0.397652	0.775698	0.0329098	0.0281575	0.0580337	0.248825	0.932331	0.647821	TTBK1	Hypomethylated in Adjacent Normals
cg21884231	0.392395	0.116556	0.0429046	0.132776	0.067404	0.0929895	0.0127498	0.0293811	0.0138914	0.0345298	0.0547971	0.0154149	0.0330235	0.0212866	0.0467923	0.0234491	0.0554441	0.013987	0.0115248	0.0362672	0.0147165	0.0484477	0.691581	0.774334	0.503433	0.471197	0.119618	0.706057	0.230842	0.482055	0.654733	0.382239	0.0191069	0.612765	0.801793	0.0782325	0.280694	0.632735	0.0688621	0.0770251	0.329325	0.334227	0.781399	0.900882	SLC7A14	Hypomethylated in Adjacent Normals
cg17302155	0.373597	0.0987234	0.0467256	0.153174	0.0811951	0.0433356	0.0174705	0.0220897	0.0206468	0.0397668	0.0565079	0.0159554	0.0343342	0.0288762	0.0808716	0.0229773	0.0427501	0.0240689	0.0145942	0.0387711	0.0194502	0.039445	0.645334	0.745778	0.507678	0.702626	0.337621	0.586063	0.67514	0.160094	0.722988	0.237187	0.0460629	0.496786	0.740187	0.0970892	0.289274	0.0350603	0.0290407	0.0494438	0.366967	0.623955	0.605282	0.867379	PRDM13	Hypomethylated in Adjacent Normals
cg06817490	0.433866	0.0665937	0.0745309	0.121841	0.0613016	0.030074	0.037001	0.0288654	0.0172311	0.0242811	0.0419495	0.0146091	0.03296	0.0550713	0.0407907	0.0543081	0.0361978	0.013309	0.0107032	0.0287816	0.0176248	0.0199284	0.693966	0.669413	0.298348	0.692072	0.151481	0.640376	0.639541	0.0925891	0.660177	0.225976	0.55759	0.636254	0.815804	0.591631	0.666345	0.500597	0.235516	0.553529	0.471737	0.33725	0.789059	0.0101039		Hypomethylated in Adjacent Normals
cg03679755	0.391919	0.0451022	0.0492009	0.141719	0.105348	0.035854	0.0365989	0.0180974	0.0363254	0.0436859	0.147415	0.013345	0.0258935	0.0583992	0.0337455	0.0226831	0.0509609	0.0209692	0.0180155	0.030925	0.0273092	0.0512518	0.634073	0.555815	0.297257	0.403807	0.251135	0.625026	0.581094	0.105264	0.601525	0.266499	0.189367	0.380891	0.778258	0.155198	0.638971	0.351864	0.216073	0.544245	0.809659	0.0688259	0.798421	0.597285		Hypomethylated in Adjacent Normals
cg06629130	0.360128	0.103859	0.0434357	0.125479	0.0559435	0.0391109	0.0674581	0.0351515	0.0302905	0.0241936	0.0712784	0.0186653	0.036037	0.026125	0.112243	0.0399218	0.0629959	0.0212502	0.0181329	0.0415526	0.0197152	0.031512	0.584713	0.606852	0.400584	0.209523	0.209476	0.576156	0.535595	0.310787	0.594265	0.567614	0.384253	0.563502	0.738454	0.0351771	0.321417	0.729942	0.53233	0.0455111	0.685603	0.571168	0.842065	0.90625		Hypomethylated in Adjacent Normals
cg16963144	0.37315	0.0608746	0.0581637	0.158013	0.0716026	0.0621307	0.0502061	0.0392383	0.032173	0.0401081	0.0722001	0.0273374	0.0445314	0.0341988	0.107605	0.0545957	0.0645251	0.0194688	0.0284981	0.0362347	0.0390813	0.0445548	0.720288	0.710342	0.41131	0.694719	0.0870531	0.517306	0.568392	0.0806252	0.656616	0.0564048	0.186232	0.58363	0.773084	0.0711711	0.430443	0.424531	0.0661018	0.327811	0.675654	0.224229	0.577781	0.944691	FOXA2	Hypomethylated in Adjacent Normals
cg24886257	0.337937	0.105231	0.0745254	0.120011	0.046721	0.0555661	0.0582544	0.0430096	0.034654	0.0437666	0.0836636	0.0451233	0.0608189	0.0699121	0.0591594	0.102568	0.0674738	0.0412043	0.0571669	0.0497675	0.0374483	0.0557393	0.450192	0.850101	0.0862417	0.809261	0.0778974	0.582764	0.497628	0.0552266	0.591094	0.614021	0.232512	0.374919	0.813101	0.03892	0.0773	0.493595	0.170608	0.301694	0.220802	0.420732	0.685473	0.877523		Hypomethylated in Adjacent Normals
cg06463958	0.422577	0.0491694	0.0836958	0.0844323	0.0508068	0.0494983	0.088682	0.0526514	0.0481311	0.0444612	0.0748553	0.0509503	0.0378796	0.0452565	0.0587647	0.0605378	0.0515293	0.0487955	0.0278186	0.0553711	0.0334182	0.0511646	0.783668	0.880888	0.470463	0.139087	0.070569	0.802777	0.427383	0.489679	0.662526	0.714356	0.0959176	0.442022	0.868211	0.109896	0.126558	0.144209	0.744049	0.0482005	0.52671	0.567547	0.740798	0.967317	T	Hypomethylated in Adjacent Normals
cg17154724	0.374821	0.105087	0.077277	0.0584064	0.0475489	0.0495282	0.0864439	0.0470942	0.0233809	0.0250236	0.0727342	0.0298206	0.0379468	0.0657487	0.0390297	0.0356861	0.0391494	0.0385736	0.0171459	0.031432	0.0220016	0.0405086	0.772646	0.84666	0.639396	0.537309	0.0167161	0.827112	0.813111	0.322725	0.794154	0.786479	0.741152	0.610862	0.952762	0.76086	0.824071	0.828829	0.878026	0.662259	0.846227	0.0121627	0.890233	0.0176202	DNM3	Hypomethylated in Adjacent Normals
cg24144083	0.418358	0.0573375	0.0400324	0.036664	0.0326741	0.0571643	0.0402834	0.103533	0.0250734	0.011691	0.0695978	0.0141051	0.0245915	0.0471713	0.0211911	0.0183067	0.0697433	0.0137415	0.010086	0.0465544	0.0121859	0.016416	0.623984	0.674005	0.586408	0.16175	0.209284	0.715173	0.643453	0.330225	0.672698	0.323084	0.42693	0.176549	0.822309	0.463337	0.188075	0.684198	0.748433	0.249612	0.715744	0.0279183	0.758051	0.131072		Hypomethylated in Adjacent Normals
cg14416371	0.265797	0.0509794	0.0441719	0.0322729	0.0246485	0.0277445	0.0174003	0.032869	0.0203335	0.0176874	0.0415696	0.0201256	0.0213764	0.0330118	0.0256966	0.0235366	0.0267469	0.0210863	0.0166075	0.0195151	0.0150269	0.0466679	0.637388	0.808373	0.406323	0.527101	0.020155	0.781122	0.510751	0.479351	0.695176	0.535776	0.0314749	0.688793	0.833811	0.233146	0.521165	0.142525	0.248426	0.0130961	0.0583172	0.0188098	0.889756	0.933227	MIR129-2	Hypomethylated in Adjacent Normals
cg07790615	0.273712	0.0565832	0.0480327	0.0587105	0.0332057	0.0341923	0.0241759	0.0474709	0.0257178	0.019682	0.0487274	0.0221478	0.021462	0.0339832	0.0294751	0.036434	0.0425764	0.0376144	0.0138244	0.0252864	0.018795	0.0248135	0.740809	0.800032	0.519981	0.746275	0.187086	0.602707	0.704095	0.68367	0.552605	0.365465	0.200687	0.666274	0.866893	0.500659	0.163873	0.690228	0.891005	0.0572462	0.629549	0.0651759	0.722548	0.638733	RYR2	Hypomethylated in Adjacent Normals
cg21306240	0.301746	0.0865773	0.0414202	0.0497669	0.0470733	0.0428241	0.0205456	0.0191274	0.032843	0.0238265	0.0583712	0.0189452	0.0308315	0.0328772	0.0521065	0.0309256	0.0311159	0.0144171	0.0351272	0.0319519	0.0293021	0.0380108	0.646339	0.830716	0.0534815	0.733532	0.136485	0.789587	0.0779491	0.100184	0.452285	0.0888921	0.0629651	0.613813	0.671979	0.656816	0.656631	0.280922	0.105787	0.108434	0.10823	0.551544	0.723083	0.923779	EPHA10	Hypomethylated in Adjacent Normals
cg20527270	0.305309	0.0454711	0.0752583	0.0365155	0.0448234	0.0899919	0.0880211	0.0490204	0.0367695	0.0419577	0.0544749	0.0295652	0.0316173	0.059946	0.0403623	0.0403745	0.0523672	0.0448005	0.0282607	0.0480191	0.0351742	0.0612162	0.742579	0.586289	0.554696	0.2605	0.164638	0.141982	0.388205	0.317097	0.861223	0.36586	0.0674802	0.705983	0.913166	0.11269	0.696693	0.717678	0.571341	0.0548873	0.911474	0.0599376	0.71892	0.956357		Hypomethylated in Adjacent Normals
cg18991611	0.349722	0.0181554	0.0303238	0.0180929	0.0131531	0.0270102	0.0343316	0.0138814	0.0217302	0.0198848	0.0265802	0.0146648	0.0153827	0.042047	0.0142845	0.0147016	0.0188745	0.0108199	0.0162691	0.0164865	0.0149328	0.102295	0.730076	0.58227	0.539871	0.0286915	0.0292924	0.026895	0.0252487	0.0643498	0.800333	0.0388001	0.0155537	0.692549	0.882791	0.0320981	0.571013	0.490371	0.0159204	0.0218168	0.854095	0.0168997	0.721971	0.933132		Hypomethylated in Adjacent Normals
cg20399616	0.299905	0.169278	0.0736858	0.0326021	0.0205452	0.0359198	0.0535918	0.0176836	0.0181403	0.0151859	0.0788593	0.0560606	0.0472883	0.035339	0.0446679	0.0112569	0.0661772	0.00930292	0.0142405	0.0326891	0.0229004	0.238349	0.693843	0.814585	0.630279	0.0694854	0.0487693	0.823626	0.72767	0.535332	0.740773	0.188898	0.353526	0.593583	0.919389	0.0516002	0.0663354	0.770076	0.0242564	0.325826	0.0196113	0.0175933	0.855669	0.955974	BCAT1	Hypomethylated in Adjacent Normals
cg03502002	0.525241	0.0559979	0.0441535	0.0324362	0.16986	0.0268883	0.0329244	0.0214172	0.0218924	0.0181634	0.143134	0.0100048	0.0445812	0.0641726	0.0182247	0.0234587	0.0888684	0.0178016	0.0177237	0.134764	0.0183361	0.308408	0.772247	0.801329	0.587471	0.0438135	0.476124	0.617889	0.598902	0.463827	0.809106	0.0621449	0.115867	0.712645	0.835309	0.0724717	0.10977	0.806409	0.667056	0.230145	0.279773	0.469667	0.725336	0.963678	GALR1	Hypomethylated in Adjacent Normals
cg23989821	0.200996	0.053149	0.0857897	0.0787775	0.0286647	0.0713005	0.0526645	0.0453936	0.0252023	0.029292	0.0752064	0.0313977	0.042778	0.0497607	0.0538674	0.0378199	0.0851476	0.0352161	0.0240253	0.045624	0.03463	0.0603419	0.54766	0.759052	0.385647	0.209422	0.0367682	0.643728	0.441917	0.243906	0.673313	0.0580803	0.0364416	0.316515	0.724282	0.414394	0.120714	0.550459	0.179773	0.152368	0.210578	0.063125	0.241359	0.912651	C14orf39	Hypomethylated in Adjacent Normals
cg04223424	0.157895	0.0617974	0.0954104	0.0952476	0.0298147	0.0401303	0.0796603	0.0639222	0.017391	0.0382016	0.0813998	0.0354144	0.039418	0.0539147	0.0665762	0.0448947	0.0584862	0.03937	0.0222518	0.0664449	0.0177305	0.0486835	0.522047	0.721267	0.348494	0.675377	0.187316	0.527752	0.192005	0.312247	0.533465	0.51241	0.0915176	0.242522	0.834376	0.667715	0.0555981	0.454883	0.373025	0.403642	0.575486	0.187818	0.503478	0.892232		Hypomethylated in Adjacent Normals
cg06083330	0.211208	0.0501244	0.0656711	0.0991612	0.0414657	0.0412203	0.106896	0.0297336	0.0380044	0.0297757	0.0745127	0.0231868	0.0294587	0.0234829	0.0632191	0.0400395	0.0492363	0.0214213	0.016761	0.0182702	0.0260729	0.0287832	0.621041	0.696155	0.389743	0.155646	0.239276	0.639302	0.278474	0.261231	0.703361	0.451784	0.0440348	0.55105	0.808697	0.0215641	0.732968	0.77153	0.753178	0.378269	0.0464241	0.405565	0.678081	0.902455	POU4F2	Hypomethylated in Adjacent Normals
cg12892506	0.1403	0.0347007	0.0620292	0.0684871	0.0494848	0.062625	0.0349066	0.0413322	0.0386372	0.0276063	0.0749774	0.0262722	0.0343609	0.0226599	0.0938686	0.0421119	0.0721511	0.043981	0.020859	0.0313426	0.0249961	0.0383416	0.604602	0.666986	0.244545	0.229668	0.15377	0.457681	0.62259	0.357193	0.534481	0.379264	0.243563	0.464334	0.623325	0.161412	0.45611	0.564385	0.366478	0.137836	0.260174	0.645714	0.535556	0.954474	ZIC4	Hypomethylated in Adjacent Normals
cg13445796	0.179308	0.0350384	0.0457419	0.0497644	0.0351525	0.0331446	0.0195635	0.0307322	0.0306778	0.0213979	0.0479121	0.0220282	0.0299868	0.0314528	0.069477	0.0330968	0.0360476	0.0420161	0.0213843	0.0329259	0.0240524	0.029088	0.601778	0.654027	0.401048	0.118956	0.046886	0.765062	0.479304	0.196896	0.783825	0.433704	0.0251665	0.57947	0.895137	0.340625	0.428286	0.196725	0.308542	0.0877062	0.171075	0.318735	0.875841	0.942516	DBX1	Hypomethylated in Adjacent Normals
cg19901801	0.158963	0.0579318	0.0561919	0.0955531	0.11948	0.0366917	0.049319	0.0312412	0.0190162	0.0453064	0.061966	0.0149477	0.0548733	0.0361844	0.0935495	0.0348482	0.0774687	0.0127419	0.0131289	0.0280503	0.020172	0.0418422	0.520991	0.743211	0.366144	0.648119	0.0473903	0.746751	0.370998	0.479311	0.821901	0.415064	0.0747685	0.495072	0.879242	0.382043	0.630896	0.20658	0.618449	0.315353	0.584149	0.0765247	0.648077	0.908078	SYT6	Hypomethylated in Adjacent Normals
cg25459558	0.140638	0.0601073	0.0754438	0.123647	0.0969105	0.0735224	0.0551448	0.0805836	0.0487005	0.0231185	0.0627134	0.0235082	0.0271599	0.0721511	0.0378601	0.0592703	0.0442213	0.0475961	0.0165997	0.0935365	0.0219267	0.0344346	0.58327	0.902563	0.247046	0.755766	0.128262	0.851198	0.459187	0.688599	0.815714	0.0530974	0.394932	0.51032	0.899473	0.509794	0.583526	0.906725	0.795443	0.310521	0.616109	0.149222	0.937539	0.0236507	COL11A2	Hypomethylated in Adjacent Normals
cg13958426	0.153255	0.0695017	0.0711943	0.074073	0.0514359	0.130267	0.0868218	0.0674821	0.0396449	0.0505073	0.0528285	0.0614137	0.0524206	0.0712386	0.0492976	0.0539814	0.0520865	0.0670093	0.049281	0.0523381	0.035174	0.0655586	0.250797	0.79916	0.591091	0.0645592	0.0349577	0.806295	0.550637	0.105341	0.797461	0.588867	0.62802	0.701342	0.876502	0.473703	0.0355403	0.440108	0.680751	0.727463	0.227846	0.421802	0.862318	0.536055	CCDC181	Hypomethylated in Adjacent Normals
cg00002719	0.0526211	0.0462634	0.0582592	0.0482018	0.0268096	0.0280273	0.0459237	0.0388707	0.0149602	0.0286539	0.045709	0.0212588	0.0225857	0.0436863	0.0270351	0.0298947	0.0289711	0.0392423	0.0201561	0.0312752	0.0199076	0.0274416	0.133864	0.803419	0.451493	0.0717843	0.0168845	0.672854	0.632725	0.0823881	0.652474	0.591782	0.534282	0.457578	0.858569	0.562363	0.0154228	0.311274	0.801764	0.640993	0.243862	0.369978	0.881759	0.366713	CCDC181	Hypomethylated in Adjacent Normals
cg00100121	0.119425	0.0452476	0.0444954	0.0376038	0.0269112	0.031391	0.0403132	0.0299631	0.0186853	0.0209135	0.0479466	0.0249246	0.0205981	0.0335793	0.022927	0.0314521	0.0244882	0.031257	0.0210174	0.0262264	0.0197124	0.0273898	0.175378	0.721138	0.529877	0.0343432	0.0120277	0.733842	0.589875	0.0284724	0.719884	0.626197	0.566083	0.574056	0.889669	0.447479	0.0172545	0.400851	0.799684	0.707097	0.156143	0.387466	0.819223	0.470818	CCDC181	Hypomethylated in Adjacent Normals
cg08104202	0.123241	0.0649167	0.0667605	0.0582557	0.0441557	0.0493269	0.0515679	0.0560196	0.019957	0.0572638	0.0456054	0.0334891	0.0234376	0.0603404	0.0366579	0.0599984	0.0430199	0.0532262	0.0298378	0.0454206	0.0266192	0.0301833	0.177058	0.675739	0.435121	0.109626	0.0326691	0.669094	0.569963	0.0986826	0.738649	0.557584	0.519733	0.460526	0.784202	0.576047	0.0335007	0.387436	0.686104	0.645052	0.317819	0.480787	0.822499	0.451918	CCDC181	Hypomethylated in Adjacent Normals
cg01016662	0.217358	0.0427925	0.031787	0.174679	0.0149523	0.024285	0.0329115	0.0193848	0.0129788	0.021041	0.0301666	0.0152851	0.0175298	0.0159756	0.0603577	0.0163327	0.0426037	0.019417	0.0162358	0.0234396	0.0123007	0.0176289	0.385148	0.727856	0.340776	0.692403	0.155273	0.626153	0.535773	0.340889	0.562597	0.120244	0.416285	0.207679	0.820716	0.38044	0.613982	0.712392	0.398691	0.1293	0.73413	0.523256	0.812494	0.866002		Hypomethylated in Adjacent Normals
cg11957331	0.184497	0.0671486	0.0598267	0.216746	0.0301923	0.0252609	0.0233593	0.0176401	0.0225381	0.0185657	0.0622841	0.027607	0.02568	0.0177838	0.0552891	0.0217172	0.0553249	0.0231863	0.0137027	0.0159729	0.0173664	0.0271023	0.648179	0.786209	0.279212	0.561712	0.0546967	0.706779	0.0870526	0.0364595	0.631099	0.125501	0.0900212	0.614941	0.865792	0.625621	0.772395	0.707202	0.434793	0.492034	0.510502	0.619309	0.838103	0.933307	TMEM145	Hypomethylated in Adjacent Normals
cg09238180	0.136902	0.0852165	0.0605564	0.164381	0.0323126	0.0435745	0.0295004	0.0237066	0.0188593	0.0181015	0.0672669	0.0158837	0.0333435	0.0277097	0.0342782	0.0247006	0.0398772	0.0153759	0.0121112	0.0132497	0.0143545	0.0183988	0.3627	0.755959	0.153894	0.810535	0.0299993	0.646905	0.619846	0.0826912	0.662769	0.397454	0.0235982	0.625003	0.731221	0.539946	0.0230083	0.740239	0.0439783	0.543721	0.759058	0.297761	0.817598	0.754913	HOXD8	Hypomethylated in Adjacent Normals
cg08189989	0.210122	0.113937	0.0910331	0.221775	0.0394114	0.0838561	0.12368	0.0384315	0.0323057	0.0526256	0.0785767	0.0370802	0.0814152	0.0621024	0.0607688	0.0522506	0.135795	0.04623	0.0275269	0.0861112	0.0319098	0.06835	0.56475	0.805162	0.269468	0.782582	0.17435	0.612883	0.351308	0.404385	0.526798	0.266265	0.270772	0.472042	0.792378	0.508469	0.495112	0.703081	0.563192	0.191201	0.755775	0.220663	0.829903	0.874834		Hypomethylated in Adjacent Normals
cg09106903	0.181455	0.0981875	0.0994952	0.23008	0.07647	0.0660139	0.0706372	0.0750372	0.0500056	0.0782479	0.108315	0.0580955	0.0759849	0.11634	0.100637	0.0603689	0.0891079	0.0629781	0.0325565	0.0773739	0.028893	0.0650286	0.714924	0.841563	0.308412	0.840674	0.114935	0.746098	0.673415	0.317728	0.579772	0.140389	0.129958	0.57871	0.88961	0.222936	0.390446	0.750317	0.901002	0.361496	0.812731	0.376824	0.855478	0.882848	ESRRG	Hypomethylated in Adjacent Normals
cg10940462	0.120667	0.112519	0.103281	0.195855	0.0463292	0.094733	0.0912868	0.0755264	0.0484089	0.0491685	0.0883443	0.0469509	0.0594548	0.0694936	0.108547	0.0417504	0.121791	0.0631665	0.0387583	0.0734545	0.0333476	0.0495868	0.631043	0.815459	0.200726	0.814603	0.0558326	0.812419	0.139815	0.114881	0.72022	0.250564	0.395329	0.503158	0.917609	0.0655134	0.864844	0.162495	0.185626	0.196684	0.698132	0.53808	0.909529	0.882173	NRXN2	Hypomethylated in Adjacent Normals
cg27555582	0.125633	0.0660384	0.114033	0.139799	0.059294	0.0839305	0.0860073	0.0545604	0.0421324	0.0519493	0.100054	0.0569511	0.0533388	0.072927	0.0724865	0.0616115	0.0869675	0.0702476	0.0279538	0.0632195	0.0340582	0.0571453	0.597796	0.863226	0.497471	0.819921	0.0725422	0.752446	0.719274	0.116923	0.702005	0.280752	0.347421	0.662549	0.878227	0.446896	0.735078	0.797443	0.905485	0.486061	0.601603	0.0746265	0.670005	0.971839		Hypomethylated in Adjacent Normals
cg27663938	0.0831637	0.0690981	0.107631	0.245282	0.0433225	0.0557538	0.0488114	0.0245171	0.0203455	0.0287222	0.0685638	0.0362512	0.0441705	0.047511	0.0465191	0.0838829	0.102116	0.0208766	0.0260571	0.0569386	0.0415953	0.045807	0.617897	0.174096	0.309943	0.728393	0.273463	0.744436	0.449843	0.280332	0.638765	0.0656291	0.490173	0.428901	0.896025	0.776059	0.810979	0.151443	0.0666555	0.0721044	0.787794	0.264333	0.894737	0.856612	C12orf42	Hypomethylated in Adjacent Normals
cg14000361	0.131152	0.0337643	0.0652645	0.27501	0.0236648	0.0361785	0.0299561	0.0240317	0.0256379	0.031895	0.0624107	0.0377145	0.0397448	0.0354666	0.045096	0.0254793	0.0425689	0.0206668	0.0276587	0.0314525	0.0258788	0.0619369	0.275007	0.718349	0.534299	0.856018	0.0205764	0.81747	0.0972154	0.022164	0.778566	0.397379	0.110334	0.721715	0.904076	0.0438045	0.439485	0.436892	0.115043	0.440918	0.85831	0.540774	0.74857	0.958328	GCM2	Hypomethylated in Adjacent Normals
cg00807871	0.0782545	0.15531	0.10708	0.210378	0.234504	0.104946	0.0854808	0.0951356	0.0401779	0.0519792	0.0925281	0.0445214	0.131453	0.0685507	0.113467	0.122604	0.0978815	0.0334237	0.0618531	0.11316	0.0779879	0.0664481	0.484673	0.756247	0.286405	0.791107	0.571657	0.885088	0.306043	0.407372	0.741379	0.626571	0.465926	0.354088	0.919514	0.305401	0.772905	0.525706	0.15026	0.143984	0.753305	0.56089	0.946348	0.0838061	MDGA1	Hypomethylated in Adjacent Normals
cg21549195	0.0611798	0.134243	0.0879331	0.115944	0.0556354	0.105865	0.0434846	0.0328922	0.0459659	0.084361	0.0945551	0.0531101	0.0999563	0.0703577	0.0548988	0.116488	0.122164	0.0397874	0.106087	0.076469	0.0516119	0.107059	0.329526	0.817407	0.0359566	0.577883	0.246622	0.723064	0.530107	0.0942327	0.718624	0.0619745	0.316789	0.525426	0.58847	0.052912	0.0464451	0.0791455	0.0856795	0.505426	0.877319	0.658078	0.0692932	0.937714		Hypomethylated in Adjacent Normals
cg25464921	0.0480607	0.135024	0.112409	0.105261	0.0480963	0.0386028	0.0887744	0.0538072	0.025847	0.0444854	0.0896652	0.0165584	0.0591722	0.0586335	0.219594	0.145473	0.152233	0.0398943	0.0364625	0.151148	0.0294085	0.025146	0.0351037	0.804289	0.550065	0.190028	0.396494	0.359856	0.713833	0.585124	0.0235407	0.0378006	0.610517	0.269984	0.310247	0.386667	0.613208	0.799711	0.583526	0.657542	0.482394	0.652515	0.469551	0.965144		Hypomethylated in Adjacent Normals
cg02119792	0.387296	0.281433	0.0688467	0.431552	0.0675436	0.138531	0.230668	0.030461	0.0617995	0.0657799	0.107713	0.0155569	0.414097	0.085653	0.0362423	0.0376161	0.142617	0.0397264	0.0639411	0.022144	0.0271454	0.0678579	0.790385	0.877426	0.565347	0.932004	0.469041	0.782061	0.327336	0.0718183	0.637422	0.674866	0.235372	0.631467	0.944944	0.242418	0.110686	0.624357	0.388185	0.138614	0.395175	0.0810414	0.648582	0.95333		Hypomethylated in Adjacent Normals
cg21523564	0.443638	0.0831127	0.0933142	0.378898	0.0789567	0.067641	0.17675	0.0803673	0.0461399	0.0358349	0.170586	0.037722	0.295392	0.0836225	0.151609	0.146123	0.157814	0.0504486	0.0266462	0.0475796	0.0281789	0.0788859	0.71044	0.846068	0.522614	0.791219	0.261052	0.806615	0.399971	0.109575	0.660928	0.730234	0.579249	0.479896	0.954564	0.782225	0.799024	0.829229	0.617315	0.619149	0.932433	0.469298	0.888466	0.956		Hypomethylated in Adjacent Normals
cg26422161	0.470902	0.392378	0.12922	0.398608	0.146815	0.0343848	0.0463465	0.0825242	0.0272969	0.0278845	0.0532185	0.0131684	0.0563455	0.177681	0.0316427	0.0209843	0.0533927	0.01494	0.0173634	0.033649	0.0145004	0.0170491	0.720426	0.792995	0.683106	0.80257	0.180873	0.764838	0.54697	0.550619	0.742166	0.42856	0.406727	0.703349	0.877065	0.766069	0.0352607	0.742954	0.560058	0.302304	0.576913	0.0617901	0.737288	0.0150922	FOXQ1	Hypomethylated in Adjacent Normals
cg03306374	0.56428	0.434165	0.0922141	0.319665	0.0207552	0.0425627	0.043568	0.0337749	0.0195863	0.0164762	0.0334344	0.0156444	0.0175941	0.0657228	0.0175059	0.0197506	0.0192731	0.0092949	0.0136489	0.0161797	0.0180533	0.173603	0.729042	0.818311	0.664914	0.645845	0.00928727	0.754089	0.0411327	0.491603	0.764432	0.519461	0.197112	0.766728	0.883679	0.700805	0.358473	0.736767	0.741563	0.275739	0.849732	0.0455798	0.850225	0.930181	PRKCB	Hypomethylated in Adjacent Normals
cg07113642	0.478264	0.268584	0.0405264	0.485771	0.0203911	0.0344991	0.0203618	0.0132122	0.0167152	0.0143185	0.0419976	0.0128353	0.019855	0.0269901	0.0182716	0.0236203	0.0158023	0.00944948	0.011795	0.0167508	0.0123458	0.0235065	0.679125	0.749417	0.240111	0.811595	0.165404	0.681514	0.125593	0.22603	0.709993	0.485985	0.275215	0.673105	0.785321	0.35338	0.0176672	0.161381	0.481193	0.461962	0.763452	0.0242961	0.817152	0.722637	CPXM1	Hypomethylated in Adjacent Normals
cg16206460	0.528349	0.338642	0.0783684	0.471889	0.0533074	0.0173483	0.0618527	0.0436894	0.0216565	0.0229023	0.0394674	0.0300587	0.0167726	0.111747	0.0286067	0.0746216	0.0291997	0.0211564	0.0323788	0.0358787	0.0209579	0.0278594	0.657484	0.849499	0.621541	0.801846	0.0772922	0.757487	0.784066	0.566054	0.723317	0.098408	0.699011	0.590312	0.88841	0.784455	0.797792	0.782517	0.36674	0.746992	0.846954	0.0607157	0.834274	0.552619	PGLYRP2	Hypomethylated in Adjacent Normals
cg01760475	0.445609	0.27468	0.147841	0.47504	0.0133677	0.0180839	0.0465799	0.0181227	0.0185587	0.0416124	0.0728531	0.0191478	0.0207038	0.117567	0.0427829	0.0329543	0.0344417	0.00774247	0.0138665	0.0310143	0.0147409	0.139842	0.587306	0.750746	0.524636	0.70462	0.498845	0.705018	0.032553	0.274929	0.68168	0.372776	0.565513	0.643486	0.832426	0.666833	0.75679	0.738905	0.736514	0.725826	0.391103	0.0152511	0.800507	0.803218		Hypomethylated in Adjacent Normals
cg08815340	0.424147	0.163153	0.0688905	0.20532	0.068342	0.108866	0.0882605	0.045649	0.050095	0.0499235	0.0705473	0.0422791	0.0749065	0.0849276	0.0797588	0.0442906	0.0991701	0.0334202	0.0398135	0.145377	0.0479936	0.0697173	0.659351	0.852905	0.525045	0.818427	0.285832	0.746528	0.505842	0.246849	0.432578	0.667197	0.600039	0.680808	0.856122	0.45383	0.68202	0.765591	0.287562	0.48341	0.829404	0.209014	0.83886	0.0352767		Hypomethylated in Adjacent Normals
cg03199564	0.492765	0.116233	0.071595	0.214615	0.106207	0.0781483	0.117878	0.0400602	0.0401246	0.031789	0.0716642	0.0521817	0.0645262	0.051529	0.0741585	0.103981	0.0561307	0.0712445	0.0331	0.127239	0.0425939	0.139	0.722278	0.824186	0.459278	0.835136	0.0260339	0.788023	0.529836	0.239357	0.714036	0.0384412	0.689834	0.759482	0.889617	0.664553	0.821137	0.733564	0.679262	0.0892206	0.851143	0.0611271	0.871572	0.0846425	CYTL1	Hypomethylated in Adjacent Normals
cg19507206	0.445976	0.175532	0.110608	0.24313	0.0969354	0.0791338	0.188377	0.0653267	0.0407954	0.0678687	0.110634	0.0443658	0.0730337	0.120502	0.121852	0.0643222	0.121082	0.0679199	0.0429626	0.113843	0.044555	0.109797	0.660432	0.804299	0.506711	0.77808	0.231884	0.642939	0.585589	0.185526	0.686762	0.0821901	0.481573	0.438516	0.850384	0.24625	0.76966	0.71868	0.46281	0.444548	0.829355	0.548149	0.81425	0.884934		Hypomethylated in Adjacent Normals
cg26299169	0.522494	0.114405	0.0981608	0.184006	0.0887031	0.130775	0.0830985	0.0427837	0.0417017	0.0549306	0.0994729	0.0390197	0.0764469	0.0502425	0.187767	0.0520587	0.116514	0.0690956	0.0357722	0.0592427	0.047011	0.126446	0.598312	0.6319	0.2369	0.492444	0.173225	0.663946	0.146545	0.265832	0.634891	0.639435	0.468543	0.713948	0.61141	0.64286	0.687726	0.492251	0.737787	0.58464	0.0916633	0.615717	0.762949	0.912771	PDX1	Hypomethylated in Adjacent Normals
cg10502231	0.533307	0.126473	0.106011	0.225913	0.0831621	0.0917149	0.0713687	0.0644827	0.0800721	0.0611932	0.0933331	0.0347817	0.0479054	0.0734499	0.104363	0.0658564	0.0987109	0.0450014	0.0918047	0.0919711	0.051026	0.131791	0.649585	0.729802	0.572057	0.687943	0.621433	0.750374	0.674224	0.198327	0.701019	0.294205	0.621709	0.590274	0.798448	0.617691	0.759823	0.705559	0.71247	0.706031	0.687107	0.537294	0.744858	0.817409		Hypomethylated in Adjacent Normals
cg12374721	0.541747	0.0823167	0.0405893	0.326586	0.083436	0.071745	0.0673393	0.0538575	0.0466609	0.0637796	0.0777235	0.0448111	0.0830241	0.0863002	0.182165	0.0407194	0.091789	0.083096	0.0618325	0.224808	0.0647038	0.0986424	0.787305	0.73867	0.0699088	0.86227	0.10867	0.88578	0.235256	0.140852	0.819055	0.505089	0.417227	0.66476	0.781281	0.0427398	0.845092	0.430877	0.635124	0.141074	0.570211	0.704191	0.914381	0.952264		Hypomethylated in Adjacent Normals
cg24415208	0.530582	0.12445	0.0482799	0.243159	0.170445	0.0622159	0.0282062	0.0180936	0.0324992	0.0236692	0.0641707	0.016066	0.0652048	0.0745921	0.0743973	0.0308159	0.103371	0.024842	0.0289607	0.0749867	0.0188627	0.202499	0.532609	0.587357	0.547809	0.751846	0.18156	0.713774	0.514714	0.143705	0.655401	0.127765	0.497724	0.680016	0.838902	0.705323	0.44638	0.670426	0.568861	0.48635	0.742897	0.408584	0.621622	0.903765	CACNG8	Hypomethylated in Adjacent Normals
cg03774514	0.609939	0.152427	0.0783005	0.375115	0.0991033	0.094486	0.0689527	0.0303285	0.014601	0.0323148	0.146359	0.0174807	0.0482903	0.095603	0.0649016	0.0530868	0.0929255	0.0167829	0.0144924	0.0772191	0.0169746	0.156866	0.713455	0.703889	0.507369	0.710556	0.399642	0.574385	0.427759	0.536641	0.620808	0.523377	0.0268774	0.58485	0.718139	0.0629355	0.49749	0.765296	0.718496	0.255169	0.43454	0.197438	0.742812	0.823006	FOXA2	Hypomethylated in Adjacent Normals
cg09649610	0.485777	0.134057	0.0588965	0.378455	0.0609251	0.146173	0.184662	0.068124	0.0307037	0.0469969	0.0714659	0.0466286	0.0454107	0.1654	0.151725	0.0376895	0.132865	0.0650712	0.0358139	0.0888525	0.030047	0.0486929	0.739986	0.727135	0.399908	0.743672	0.0426366	0.720073	0.218671	0.414199	0.6317	0.67343	0.354474	0.411521	0.832657	0.264059	0.451247	0.384451	0.595251	0.386034	0.596599	0.302349	0.835774	0.73984	GNG4	Hypomethylated in Adjacent Normals
cg12099952	0.472623	0.107596	0.107058	0.434019	0.0880528	0.0967357	0.147285	0.0695311	0.06826	0.0873133	0.102704	0.0771996	0.0777077	0.128444	0.122053	0.0663621	0.0891625	0.0433626	0.0405211	0.0588205	0.0472222	0.0755779	0.682189	0.500651	0.196042	0.671178	0.262436	0.70889	0.325569	0.191504	0.756056	0.0977343	0.531709	0.722382	0.874515	0.489899	0.697796	0.593529	0.063764	0.261671	0.83214	0.0504027	0.846298	0.823129	OXT	Hypomethylated in Adjacent Normals
cg00840332	0.384824	0.186171	0.0879116	0.393461	0.0782666	0.11518	0.0693631	0.0795819	0.0305461	0.0423538	0.104512	0.0455071	0.0168418	0.117584	0.16161	0.054268	0.107456	0.0179954	0.0894479	0.0841667	0.0455411	0.0322145	0.631937	0.802676	0.454881	0.753652	0.25218	0.769496	0.532858	0.180775	0.652437	0.478119	0.449559	0.482529	0.681154	0.154816	0.755558	0.593123	0.152693	0.164039	0.576218	0.20838	0.870014	0.566468	LEP	Hypomethylated in Adjacent Normals
cg21707187	0.510634	0.120412	0.119224	0.426484	0.0889035	0.113209	0.0796917	0.0406249	0.0383298	0.0449159	0.0698268	0.0394572	0.0798493	0.0513306	0.102177	0.0528964	0.218495	0.0201848	0.0174477	0.0652923	0.0251452	0.0566293	0.692634	0.770714	0.600913	0.815199	0.397286	0.766077	0.623031	0.480438	0.744092	0.291307	0.630403	0.740719	0.767352	0.655572	0.744609	0.675292	0.0719162	0.446672	0.814061	0.54586	0.816227	0.0629183		Hypomethylated in Adjacent Normals
cg24604013	0.448502	0.0530578	0.0676362	0.29968	0.124561	0.193719	0.0706569	0.030301	0.0379277	0.0356765	0.129061	0.0348321	0.0989415	0.0257531	0.217151	0.0412794	0.0926547	0.0554922	0.0242002	0.0557247	0.044872	0.0348887	0.64513	0.661823	0.438952	0.71226	0.389274	0.528889	0.501129	0.394123	0.652093	0.638108	0.238772	0.56431	0.70951	0.373451	0.670314	0.521644	0.558976	0.64231	0.621148	0.588958	0.415084	0.866596	SOX1	Hypomethylated in Adjacent Normals
cg09887059	0.498991	0.0890487	0.108094	0.283661	0.138974	0.128862	0.0813907	0.0574118	0.0246607	0.0355736	0.128807	0.0239157	0.0647977	0.0525225	0.253576	0.0641574	0.159979	0.0315707	0.0218074	0.0830636	0.0246	0.0511561	0.662371	0.791284	0.561215	0.704814	0.313789	0.771087	0.508351	0.629163	0.684879	0.588008	0.213442	0.71504	0.857534	0.283697	0.649064	0.7136	0.771511	0.598931	0.75784	0.656032	0.848475	0.895894		Hypomethylated in Adjacent Normals
cg25547580	0.464968	0.088258	0.0555251	0.371598	0.0440233	0.0917567	0.0748426	0.0298789	0.0712143	0.0267811	0.163477	0.0202017	0.0901302	0.039276	0.188114	0.0611203	0.142707	0.0223381	0.0142966	0.0343078	0.018803	0.0575284	0.631119	0.812384	0.488009	0.733651	0.405688	0.661267	0.11247	0.540687	0.65893	0.662423	0.482325	0.615444	0.804944	0.553543	0.586309	0.52168	0.713792	0.512234	0.483004	0.190913	0.852839	0.940717	ONECUT2	Hypomethylated in Adjacent Normals
cg09695735	0.307593	0.202899	0.0291012	0.333525	0.0177496	0.0216702	0.0479757	0.0178983	0.0182017	0.0209497	0.0308058	0.0143483	0.0161134	0.0877343	0.0220544	0.0167011	0.0173179	0.0127901	0.00912474	0.014567	0.0119995	0.0433167	0.664349	0.823176	0.540082	0.813429	0.0139654	0.75349	0.0466854	0.0206187	0.725105	0.314208	0.338752	0.330568	0.864645	0.392157	0.669579	0.599677	0.0167136	0.458426	0.664019	0.0127048	0.823651	0.748198	C17orf64	Hypomethylated in Adjacent Normals
cg17101450	0.270091	0.148644	0.0686731	0.341345	0.0420282	0.0458783	0.0833195	0.0329479	0.0343494	0.024945	0.0598524	0.0434893	0.0350421	0.0448318	0.039973	0.0478774	0.062301	0.0320324	0.0181901	0.0282761	0.0314171	0.0385109	0.616206	0.832073	0.423599	0.818005	0.158362	0.666684	0.758051	0.295476	0.444384	0.183499	0.641317	0.615526	0.82335	0.575113	0.78785	0.802039	0.60942	0.696036	0.854269	0.179689	0.933401	0.0801768		Hypomethylated in Adjacent Normals
cg11789612	0.292278	0.254222	0.0303975	0.365747	0.0317855	0.0337115	0.0429193	0.0809767	0.0206971	0.0868746	0.0301929	0.0216425	0.0303557	0.0560391	0.0649203	0.0227416	0.056099	0.0171693	0.00955053	0.017573	0.011981	0.0347765	0.555924	0.723818	0.300306	0.652715	0.0342287	0.606818	0.631883	0.351112	0.490567	0.438239	0.486065	0.522497	0.788344	0.6032	0.208611	0.600399	0.620509	0.0195884	0.661945	0.038859	0.70961	0.241585	ITPKA	Hypomethylated in Adjacent Normals
cg16476975	0.27151	0.194168	0.0882272	0.41485	0.0744942	0.0434125	0.0780001	0.0402593	0.0302542	0.0363568	0.046893	0.0177002	0.0504784	0.110616	0.0979055	0.0866429	0.100901	0.0172727	0.0171135	0.0737445	0.0238364	0.0875734	0.637906	0.799692	0.509093	0.799297	0.0294156	0.732293	0.629275	0.648223	0.730729	0.038713	0.346227	0.108851	0.819283	0.352577	0.749303	0.0341495	0.041542	0.456801	0.644118	0.0770147	0.832086	0.907035		Hypomethylated in Adjacent Normals
cg05167251	0.253136	0.251675	0.085304	0.360921	0.105307	0.0740415	0.078623	0.0594948	0.0104465	0.0475896	0.072882	0.0142606	0.067245	0.0682996	0.103235	0.0452047	0.0985892	0.0194013	0.00651654	0.0755593	0.00721296	0.120405	0.529233	0.784707	0.396157	0.725206	0.276724	0.616872	0.464511	0.50495	0.636909	0.128031	0.420854	0.601215	0.712449	0.480476	0.409121	0.736	0.610341	0.573295	0.574315	0.540019	0.736185	0.547862	HOXD9	Hypomethylated in Adjacent Normals
cg25881804	0.357965	0.0912572	0.058307	0.380242	0.0408308	0.0842089	0.0545727	0.176779	0.0161634	0.0307617	0.0972226	0.0211666	0.0266441	0.061001	0.13095	0.0387324	0.0568451	0.0137968	0.00862106	0.0225107	0.00821861	0.0376304	0.584985	0.669742	0.356349	0.74558	0.08375	0.659005	0.645516	0.173381	0.591614	0.546571	0.503015	0.623306	0.756549	0.593945	0.64896	0.663921	0.440231	0.620583	0.400328	0.485628	0.80358	0.844443		Hypomethylated in Adjacent Normals
cg18156204	0.451899	0.194055	0.0322742	0.43325	0.0467942	0.0767675	0.139679	0.0107733	0.0142537	0.00961802	0.12609	0.0151901	0.0423112	0.0363845	0.0527819	0.0331921	0.0747463	0.0129725	0.00672506	0.0225541	0.00887078	0.0493418	0.674956	0.74626	0.537146	0.723096	0.138991	0.758212	0.0363116	0.16344	0.679547	0.427152	0.720175	0.631027	0.838055	0.511387	0.736049	0.493426	0.485342	0.18966	0.528349	0.218114	0.806597	0.873307		Hypomethylated in Adjacent Normals
cg10224098	0.407559	0.160667	0.0729478	0.405266	0.043718	0.0613976	0.0469036	0.0359453	0.0247423	0.0398042	0.051001	0.0170297	0.0723572	0.0436611	0.0487926	0.0227964	0.0485804	0.0174216	0.0162394	0.02176	0.021585	0.0752571	0.660902	0.809638	0.295944	0.837074	0.202145	0.69549	0.31331	0.102986	0.64543	0.686238	0.230137	0.651185	0.859803	0.561025	0.731923	0.634439	0.441993	0.138359	0.573704	0.0214047	0.825867	0.942528	RNF220	Hypomethylated in Adjacent Normals
cg17816394	0.481124	0.134437	0.046338	0.321799	0.0699479	0.15282	0.120851	0.0316112	0.0181006	0.0262317	0.0396544	0.0173729	0.0269048	0.0778732	0.0770979	0.0259984	0.0563746	0.0154935	0.0171838	0.0459671	0.0230526	0.056113	0.655238	0.772646	0.31679	0.74559	0.0380564	0.717525	0.076938	0.483671	0.651038	0.627415	0.268723	0.341286	0.873141	0.353397	0.488301	0.118701	0.265482	0.35482	0.498744	0.208433	0.762631	0.749197	GNG4	Hypomethylated in Adjacent Normals
cg24645214	0.499714	0.114182	0.0618062	0.427243	0.13024	0.163374	0.06987	0.0604185	0.0211183	0.0485027	0.0557817	0.0154398	0.0698736	0.0922163	0.0671476	0.0555977	0.071163	0.0103576	0.0208724	0.0639743	0.0174824	0.0537386	0.599887	0.786469	0.223822	0.855703	0.0568776	0.70267	0.46304	0.399708	0.655474	0.525762	0.211927	0.19736	0.798652	0.628458	0.695369	0.70146	0.57564	0.173768	0.595242	0.0430083	0.803166	0.416361	RGS20	Hypomethylated in Adjacent Normals
cg18759209	0.415249	0.128727	0.0674922	0.42994	0.165185	0.0986547	0.0875881	0.04915	0.0106605	0.0278538	0.116605	0.0137158	0.0266973	0.0442972	0.0521804	0.100317	0.161764	0.0171556	0.0121367	0.0479983	0.0111076	0.0831199	0.610825	0.669006	0.355664	0.868417	0.0943631	0.748666	0.512636	0.251625	0.692151	0.458456	0.565762	0.531815	0.807968	0.43429	0.739121	0.512361	0.547212	0.5332	0.862967	0.472671	0.775615	0.889355	BMP7	Hypomethylated in Adjacent Normals
cg18267049	0.500366	0.13613	0.0950772	0.376121	0.168023	0.0512956	0.0873689	0.0355697	0.0467752	0.0937662	0.147411	0.0243589	0.029638	0.0854449	0.0713553	0.0846083	0.114415	0.0363269	0.023566	0.0556099	0.0226242	0.0841258	0.622621	0.785605	0.501142	0.758634	0.33173	0.621326	0.676059	0.248681	0.576605	0.450524	0.479194	0.5335	0.760682	0.10339	0.727266	0.690027	0.705548	0.725711	0.800851	0.132706	0.886192	0.551224		Hypomethylated in Adjacent Normals
cg11823511	0.404833	0.173063	0.127949	0.371628	0.191987	0.0733199	0.0440615	0.0577136	0.023121	0.0294032	0.127185	0.0197638	0.05111	0.0632367	0.104494	0.0499235	0.0605185	0.0123065	0.00930432	0.0568093	0.0088775	0.0173858	0.582551	0.765842	0.563432	0.724151	0.364207	0.709495	0.569905	0.254173	0.665826	0.506867	0.545506	0.644242	0.826412	0.641412	0.709303	0.721242	0.146776	0.674409	0.548375	0.0712161	0.803169	0.0247126	BARHL2	Hypomethylated in Adjacent Normals
cg14625175	0.514749	0.195008	0.0695858	0.42122	0.0476811	0.0440624	0.0801197	0.113155	0.00878373	0.0177422	0.0616997	0.0164189	0.0373408	0.0990927	0.101232	0.0379724	0.173464	0.0256156	0.00666619	0.0300005	0.0106452	0.0507185	0.685326	0.768468	0.486479	0.769867	0.0196484	0.693822	0.5296	0.139986	0.679801	0.102908	0.0858912	0.620998	0.647666	0.477633	0.548372	0.680036	0.240035	0.403431	0.236879	0.0186739	0.84454	0.909552	HOXA10	Hypomethylated in Adjacent Normals
cg26809635	0.511873	0.212359	0.0489148	0.497213	0.100933	0.0366312	0.0214085	0.0939352	0.034766	0.0412686	0.0446757	0.0169038	0.035881	0.10104	0.0694614	0.0221338	0.0731595	0.0239867	0.0191681	0.0371979	0.0276843	0.0841476	0.517377	0.613868	0.244858	0.798131	0.597213	0.762037	0.633801	0.398044	0.585295	0.397727	0.078038	0.72327	0.722767	0.127885	0.550527	0.804954	0.019517	0.51931	0.301937	0.657024	0.809458	0.894608		Hypomethylated in Adjacent Normals
cg17538572	0.460764	0.191711	0.040821	0.406929	0.102092	0.0445435	0.0163378	0.0179376	0.0213613	0.0247493	0.0350713	0.0159452	0.0204034	0.0187739	0.047176	0.0431526	0.173383	0.0243039	0.0119248	0.0396804	0.0160441	0.151193	0.689919	0.780535	0.505766	0.766977	0.0961487	0.693864	0.251787	0.0392457	0.627885	0.219556	0.0268239	0.689836	0.72882	0.0570563	0.741575	0.419668	0.285351	0.110927	0.663298	0.604113	0.786749	0.875791	CYP26A1	Hypomethylated in Adjacent Normals
cg08680048	0.279677	0.163545	0.0489911	0.263531	0.0342166	0.027978	0.0336413	0.0192724	0.0175291	0.0214127	0.0328295	0.0186173	0.0248138	0.0293285	0.045113	0.0279237	0.0310187	0.016511	0.00796822	0.016737	0.00925404	0.0174688	0.56313	0.7392	0.527961	0.694901	0.0165006	0.579678	0.622566	0.561926	0.431357	0.615422	0.472786	0.635792	0.795319	0.681411	0.611173	0.712855	0.738416	0.0952271	0.665347	0.00919681	0.771213	0.0362492	ITPKA	Hypomethylated in Adjacent Normals
cg07931411	0.327748	0.162035	0.0428253	0.275368	0.0530002	0.0208207	0.0501166	0.0413853	0.0187033	0.0219285	0.0391353	0.0161223	0.0211829	0.0569199	0.0469649	0.037944	0.0292858	0.0102394	0.0159835	0.0515464	0.0171526	0.0232455	0.498536	0.802002	0.456435	0.661223	0.0316958	0.628544	0.650801	0.479655	0.674162	0.0755947	0.423003	0.564348	0.831073	0.672271	0.666147	0.68197	0.176702	0.642865	0.806162	0.0575091	0.760794	0.464244	PGLYRP2	Hypomethylated in Adjacent Normals
cg06537894	0.33981	0.137467	0.030117	0.247142	0.0227921	0.0242338	0.0325097	0.0115123	0.0149256	0.0170826	0.040466	0.0326266	0.0252724	0.0410691	0.0222164	0.0100646	0.0203778	0.00895819	0.0168981	0.0394035	0.019204	0.0153422	0.595661	0.705263	0.107107	0.749778	0.159427	0.752551	0.0806796	0.05686	0.682173	0.0246387	0.358031	0.493763	0.667272	0.657118	0.735163	0.452114	0.256073	0.380052	0.567497	0.631755	0.876864	0.0114204	MAST1	Hypomethylated in Adjacent Normals
cg02571816	0.311318	0.117231	0.0590684	0.228776	0.0721925	0.0999763	0.0629132	0.0320385	0.016569	0.0237736	0.0596789	0.0222561	0.0504852	0.116445	0.0396094	0.0402148	0.0466223	0.0106723	0.0189454	0.0337152	0.0318566	0.0261855	0.652451	0.827041	0.348867	0.808651	0.101558	0.721328	0.492255	0.185877	0.608288	0.714354	0.576941	0.498322	0.649953	0.0747727	0.442026	0.758268	0.578205	0.659229	0.825801	0.0724854	0.689756	0.0121094	PPP1R14A	Hypomethylated in Adjacent Normals
cg24530250	0.341983	0.0601264	0.0451043	0.18559	0.0240253	0.0228482	0.0520621	0.0174739	0.0153314	0.0226458	0.0378273	0.0218829	0.0295913	0.0213721	0.0546721	0.0211079	0.0423119	0.0159758	0.0225545	0.0258661	0.0264485	0.0282478	0.583234	0.379859	0.267924	0.820702	0.0428949	0.785375	0.0328659	0.679459	0.812604	0.0348163	0.456227	0.314696	0.663778	0.415409	0.701185	0.33548	0.0274776	0.250513	0.326046	0.401386	0.744135	0.0285719	PHOX2A	Hypomethylated in Adjacent Normals
cg09489306	0.312773	0.0357221	0.0453875	0.232032	0.0561532	0.0354786	0.0284509	0.00847652	0.00941264	0.0164572	0.0531266	0.0176304	0.0209071	0.0802823	0.0213912	0.0124454	0.0639873	0.00771271	0.0121841	0.0202756	0.0169241	0.0143778	0.562707	0.420291	0.458941	0.719892	0.47931	0.754066	0.115927	0.0149127	0.697245	0.451777	0.653177	0.709582	0.847745	0.503919	0.774413	0.787668	0.670994	0.668135	0.782495	0.672442	0.880382	0.0170012		Hypomethylated in Adjacent Normals
cg01688536	0.280737	0.0355047	0.0643158	0.199167	0.0452208	0.0499791	0.0316366	0.0304369	0.0224479	0.0508881	0.0686049	0.0228196	0.046386	0.0452337	0.0380319	0.0332542	0.0687169	0.0372733	0.0245817	0.0467119	0.0260927	0.0738806	0.670665	0.703155	0.542664	0.840478	0.029971	0.258645	0.742997	0.501122	0.677065	0.581358	0.0590853	0.656789	0.834241	0.163921	0.565867	0.39717	0.212623	0.360445	0.51489	0.0348276	0.205692	0.948169		Hypomethylated in Adjacent Normals
cg23855505	0.289263	0.0304838	0.0973351	0.224053	0.075711	0.0333385	0.108347	0.0304217	0.0217892	0.0225983	0.0540374	0.0216632	0.0287301	0.0313734	0.041449	0.0378401	0.0731574	0.0225514	0.00801016	0.0138065	0.0103131	0.0205676	0.564538	0.434964	0.558159	0.827538	0.0265791	0.711575	0.0391695	0.0353564	0.285328	0.458373	0.600022	0.724032	0.329608	0.341827	0.8038	0.0485699	0.795141	0.621286	0.803074	0.010203	0.758541	0.024583	CHST11	Hypomethylated in Adjacent Normals
cg03943218	0.315427	0.0353105	0.0781686	0.191171	0.0809779	0.0370066	0.0744389	0.0340305	0.0281086	0.0267972	0.113476	0.0158884	0.0293625	0.0291871	0.0673749	0.0407929	0.0580469	0.026455	0.0183562	0.0294911	0.0229726	0.035515	0.648988	0.63068	0.417845	0.728052	0.0934961	0.691449	0.443774	0.0531476	0.568834	0.192184	0.434311	0.648	0.781732	0.251608	0.481713	0.62035	0.0534301	0.0915469	0.629209	0.0547341	0.79311	0.895985		Hypomethylated in Adjacent Normals
cg03940848	0.242233	0.0357601	0.040108	0.300803	0.0209018	0.0366596	0.0277549	0.0262814	0.0220083	0.0198652	0.0550492	0.0207252	0.0217551	0.0283347	0.0993691	0.0316374	0.0943033	0.0214182	0.0149149	0.0247682	0.0161012	0.0277495	0.671324	0.693372	0.310336	0.79879	0.0171088	0.602777	0.373099	0.382096	0.653432	0.439507	0.43101	0.230393	0.864856	0.065753	0.657702	0.454307	0.476492	0.0669887	0.715261	0.449631	0.844634	0.922933		Hypomethylated in Adjacent Normals
cg05809668	0.280033	0.0547885	0.0640357	0.357182	0.0417568	0.0338341	0.0473521	0.024831	0.0201853	0.0365247	0.0653152	0.0182723	0.0307415	0.0230452	0.137636	0.0311644	0.0578777	0.0226664	0.0120861	0.0298564	0.01273	0.0828176	0.625042	0.827903	0.473704	0.849813	0.0510759	0.688912	0.37509	0.418283	0.704934	0.688723	0.3749	0.606812	0.724702	0.403956	0.683338	0.693005	0.0339248	0.0985397	0.530124	0.366893	0.658996	0.922331		Hypomethylated in Adjacent Normals
cg08305551	0.429265	0.082267	0.044926	0.283048	0.0554205	0.0189519	0.0164706	0.0114367	0.0144005	0.0201875	0.0457452	0.0377708	0.0271877	0.0592484	0.0309522	0.0139822	0.0233455	0.00829704	0.0130258	0.0354553	0.0144754	0.0156436	0.573859	0.621934	0.0399133	0.681904	0.0920636	0.660365	0.213722	0.0100844	0.662487	0.0196021	0.45899	0.625576	0.760551	0.677621	0.703012	0.664012	0.0324748	0.178176	0.511222	0.595369	0.787986	0.01453	MAST1	Hypomethylated in Adjacent Normals
cg16348470	0.376426	0.088739	0.0513822	0.250471	0.0872873	0.0235953	0.0333552	0.030025	0.028228	0.0249053	0.0846159	0.0182628	0.037701	0.0253579	0.0740783	0.0370924	0.0591211	0.0231488	0.0157008	0.0315314	0.0200561	0.0307928	0.570263	0.649051	0.455414	0.751493	0.10738	0.620171	0.387496	0.108542	0.755413	0.368929	0.0744142	0.558296	0.775457	0.348438	0.19347	0.331837	0.300665	0.327154	0.323675	0.318769	0.848811	0.940554	C1orf94	Hypomethylated in Adjacent Normals
cg03217795	0.48031	0.100101	0.0289849	0.216757	0.0115317	0.0537244	0.0331957	0.0129952	0.0115906	0.0119845	0.0262893	0.0150428	0.0137392	0.0278669	0.0162315	0.0122771	0.0190242	0.00797975	0.00840406	0.00947694	0.011832	0.018457	0.571561	0.735027	0.358218	0.692764	0.0237617	0.506096	0.0364153	0.442904	0.691934	0.385181	0.214578	0.68925	0.702388	0.562151	0.471065	0.567818	0.479411	0.385461	0.698794	0.265219	0.76081	0.832031	PRKCB	Hypomethylated in Adjacent Normals
cg15057061	0.495131	0.106478	0.0654124	0.379063	0.0216241	0.0591873	0.0199472	0.0196923	0.011144	0.0385745	0.0402387	0.0161958	0.0208907	0.0429332	0.0314756	0.0395752	0.0610161	0.0115821	0.0116192	0.0208022	0.0165338	0.0579771	0.692117	0.72692	0.3818	0.773713	0.0156583	0.704846	0.560391	0.436605	0.527643	0.438192	0.0994259	0.540319	0.832402	0.193582	0.719247	0.491872	0.52351	0.286804	0.507816	0.0156027	0.742544	0.880981	SOX2-OT	Hypomethylated in Adjacent Normals
cg18932798	0.525307	0.0790885	0.0823525	0.345548	0.0337258	0.0392453	0.0404679	0.0303497	0.0236631	0.0285931	0.0376231	0.0197464	0.0195809	0.0391024	0.032765	0.0158191	0.0252009	0.0143377	0.0136267	0.021874	0.0152835	0.0228208	0.555558	0.726353	0.572374	0.722807	0.0534683	0.591841	0.385415	0.485219	0.582436	0.688473	0.627601	0.646632	0.778051	0.488025	0.712538	0.496077	0.457218	0.020784	0.121563	0.0115049	0.806138	0.0298768	INA	Hypomethylated in Adjacent Normals
cg00970396	0.539769	0.127293	0.0764858	0.308193	0.0839562	0.0446978	0.0329288	0.023406	0.0201349	0.0375448	0.0916174	0.0230563	0.0297457	0.0539256	0.0704404	0.0556951	0.100824	0.0162198	0.018421	0.0273877	0.0198774	0.0443337	0.700388	0.814658	0.554872	0.736679	0.447314	0.726807	0.670335	0.272984	0.725022	0.538575	0.656128	0.573066	0.782903	0.70009	0.692978	0.786201	0.680412	0.653015	0.796376	0.645547	0.845156	0.8903		Hypomethylated in Adjacent Normals
cg13476133	0.246433	0.206256	0.0451796	0.464688	0.066823	0.103814	0.0266558	0.0168359	0.0117806	0.0157081	0.0456582	0.0216983	0.0241567	0.106862	0.134312	0.100107	0.0435924	0.0183612	0.00990074	0.0224519	0.0103066	0.0190563	0.423189	0.767774	0.552182	0.770451	0.0729159	0.668763	0.0730575	0.104161	0.733133	0.343151	0.261807	0.643527	0.829603	0.662938	0.581689	0.555252	0.574027	0.142161	0.49078	0.53911	0.842307	0.187661	GCK	Hypomethylated in Adjacent Normals
cg00817367	0.297204	0.0820859	0.0690703	0.477249	0.0513395	0.0525955	0.0709543	0.0184615	0.0118939	0.0225335	0.0667937	0.0153176	0.0231019	0.0376731	0.0452009	0.0173487	0.0366203	0.0130907	0.0115777	0.0175992	0.0120304	0.0271916	0.703986	0.782288	0.561879	0.846614	0.00730983	0.760257	0.0304503	0.0565371	0.708191	0.269036	0.61033	0.700715	0.85381	0.780286	0.245288	0.825894	0.563136	0.537678	0.643947	0.110514	0.910139	0.901212	GRASP	Hypomethylated in Adjacent Normals
cg13879483	0.166794	0.117776	0.123865	0.537863	0.103035	0.0835998	0.10754	0.0779729	0.0684049	0.0639443	0.10133	0.0677961	0.0583156	0.0991603	0.0748639	0.054343	0.0732235	0.0544173	0.0396783	0.0673373	0.038716	0.0549523	0.756375	0.940525	0.635456	0.951508	0.136754	0.920275	0.818411	0.41993	0.775703	0.219248	0.417909	0.67748	0.937111	0.836749	0.664416	0.711072	0.112046	0.0334205	0.748596	0.0315779	0.943348	0.051877	USP44	Hypomethylated in Adjacent Normals
cg21042456	0.127167	0.0951768	0.0902647	0.350812	0.0733389	0.0604171	0.108815	0.0589152	0.042411	0.084386	0.0961729	0.0428657	0.0633662	0.0564116	0.0959254	0.0734959	0.0972433	0.0575831	0.0217992	0.0422229	0.0371226	0.0505317	0.580173	0.675948	0.443071	0.796207	0.0543515	0.791172	0.436784	0.553222	0.668219	0.111302	0.219698	0.52447	0.889819	0.337671	0.828542	0.765868	0.486368	0.398088	0.777681	0.0308335	0.82113	0.958309		Hypomethylated in Adjacent Normals
cg22052659	0.120435	0.0866214	0.0732144	0.392268	0.0677225	0.0623235	0.0260058	0.0915777	0.0517707	0.0358291	0.0589279	0.0404292	0.0443298	0.0588585	0.0611264	0.0602837	0.078055	0.123801	0.0274441	0.0439597	0.0487053	0.085545	0.594133	0.868895	0.238052	0.91587	0.054089	0.833356	0.454852	0.534461	0.80805	0.656437	0.0314019	0.725763	0.895372	0.208765	0.824274	0.0537577	0.400842	0.268272	0.91518	0.279608	0.863708	0.953974	CSMD3	Hypomethylated in Adjacent Normals
cg20443254	0.160271	0.127883	0.0595947	0.362057	0.0518651	0.0479924	0.0297886	0.0237762	0.0335105	0.0198733	0.0756055	0.0218857	0.0320818	0.0241421	0.0383115	0.0250168	0.0327978	0.0270944	0.0185398	0.0177633	0.015468	0.035806	0.433223	0.853341	0.0470332	0.840068	0.197362	0.678299	0.599657	0.0681568	0.543297	0.640099	0.360231	0.553566	0.837676	0.0350519	0.403553	0.0104674	0.668531	0.250308	0.0447182	0.133411	0.863392	0.894157	ASCL4	Hypomethylated in Adjacent Normals
cg19852958	0.461382	0.320376	0.169403	0.425436	0.106193	0.207951	0.0496516	0.0480001	0.0332534	0.131356	0.185714	0.0324667	0.0923264	0.0414146	0.226187	0.0522298	0.212196	0.0323053	0.012975	0.196323	0.0218721	0.115427	0.760277	0.811693	0.560006	0.814666	0.0635598	0.775375	0.631939	0.562189	0.73501	0.397114	0.141443	0.69904	0.867679	0.45081	0.733494	0.501386	0.575306	0.108723	0.463761	0.0515869	0.777025	0.529956	NKX3-2	Hypomethylated in Adjacent Normals
cg22796507	0.380178	0.326151	0.175042	0.566658	0.175563	0.112365	0.130339	0.0576503	0.0354727	0.0609045	0.196618	0.0158865	0.0634585	0.0812064	0.289777	0.106778	0.164442	0.0363014	0.0227329	0.0887454	0.0234811	0.112672	0.683621	0.780975	0.530945	0.810821	0.144953	0.724978	0.281082	0.564285	0.749583	0.102261	0.572416	0.649796	0.85224	0.651398	0.716344	0.803434	0.48648	0.701516	0.410903	0.657793	0.805798	0.904367	FOXE3	Hypomethylated in Adjacent Normals
cg18952796	0.426476	0.369868	0.0473029	0.361923	0.304	0.108519	0.0497399	0.0452081	0.0364176	0.0303032	0.176636	0.0179994	0.0415998	0.0663392	0.222367	0.146154	0.230204	0.134515	0.012157	0.0984946	0.0271878	0.207892	0.732675	0.822919	0.588677	0.545506	0.620305	0.726204	0.607219	0.436433	0.811346	0.474402	0.480838	0.0579877	0.847144	0.626454	0.632956	0.626826	0.583358	0.458517	0.0838643	0.398417	0.83575	0.886917	NPTX2	Hypomethylated in Adjacent Normals
cg16234978	0.227708	0.317431	0.0962243	0.475735	0.177278	0.207312	0.156768	0.0681621	0.0514613	0.100575	0.144197	0.0751973	0.0709072	0.0595417	0.0793109	0.0785256	0.10177	0.0418131	0.117407	0.0646767	0.0921419	0.232548	0.698089	0.940909	0.0893852	0.832075	0.263121	0.901158	0.251175	0.178948	0.842625	0.201525	0.25426	0.0630114	0.761811	0.53654	0.776531	0.701664	0.0920776	0.18725	0.89967	0.199747	0.302143	0.974795		Hypomethylated in Adjacent Normals
cg11536474	0.225243	0.398254	0.11869	0.469397	0.0895894	0.134912	0.0353477	0.0532334	0.0180057	0.0786368	0.088503	0.0186358	0.0680329	0.0984592	0.13447	0.0597845	0.250761	0.114352	0.0159086	0.0375078	0.0211519	0.0664558	0.649995	0.861185	0.435366	0.817068	0.737071	0.681253	0.63477	0.196717	0.752688	0.489447	0.315756	0.684505	0.815665	0.720451	0.114752	0.662606	0.18168	0.570012	0.483561	0.705031	0.870746	0.918022		Hypomethylated in Adjacent Normals
cg05732750	0.500403	0.305265	0.147392	0.464348	0.134899	0.117392	0.131307	0.0561025	0.0108559	0.12031	0.0605296	0.0127561	0.0441702	0.173452	0.103254	0.139482	0.141341	0.00428141	0.0258997	0.11788	0.0153822	0.0308605	0.587735	0.775175	0.559511	0.768833	0.155706	0.69955	0.661508	0.485251	0.6242	0.628931	0.486554	0.6143	0.791246	0.663372	0.66026	0.614483	0.609571	0.49524	0.0217202	0.403372	0.818731	0.00918207		Hypomethylated in Adjacent Normals
cg05452406	0.379837	0.197103	0.15135	0.355671	0.230294	0.143572	0.0756	0.0448946	0.0218848	0.150959	0.128117	0.0251925	0.055682	0.104292	0.0982755	0.0927996	0.129448	0.0200821	0.0160815	0.16966	0.038879	0.055993	0.384731	0.745059	0.504388	0.859699	0.12047	0.75702	0.231987	0.510541	0.438037	0.767599	0.50576	0.666156	0.838545	0.58838	0.653413	0.425036	0.762752	0.745149	0.840978	0.657026	0.870323	0.942709	GCM2	Hypomethylated in Adjacent Normals
cg05057720	0.551344	0.328268	0.16297	0.291065	0.221748	0.244326	0.0856572	0.0265386	0.0159601	0.0389328	0.199366	0.0146406	0.100041	0.0700655	0.132334	0.0433419	0.0856345	0.0380626	0.0100593	0.107637	0.0122896	0.0628372	0.658595	0.797083	0.575616	0.742669	0.234348	0.717431	0.563952	0.603113	0.695766	0.648588	0.297315	0.650748	0.797662	0.119373	0.696932	0.506521	0.707363	0.592677	0.771621	0.60565	0.841499	0.878997	CLEC14A	Hypomethylated in Adjacent Normals
cg14669379	0.48791	0.299328	0.177883	0.374822	0.114644	0.176559	0.0745964	0.0958466	0.0213859	0.135665	0.0982585	0.0313988	0.122659	0.240864	0.249737	0.194423	0.114946	0.030929	0.0421866	0.23084	0.0364702	0.0523566	0.642788	0.75813	0.538339	0.711511	0.218161	0.802277	0.628739	0.491821	0.649857	0.285834	0.640726	0.648099	0.818914	0.696354	0.76334	0.698336	0.518636	0.662442	0.79122	0.438364	0.85358	0.0312179	ADORA3	Hypomethylated in Adjacent Normals
cg12744820	0.412915	0.275479	0.120921	0.409695	0.142861	0.222273	0.190064	0.0610389	0.0376559	0.152533	0.193098	0.0257451	0.110569	0.275389	0.22329	0.108222	0.238442	0.0406923	0.0349118	0.114398	0.0413763	0.0737518	0.764742	0.815394	0.407998	0.778425	0.147163	0.767122	0.705749	0.61439	0.643047	0.611056	0.129468	0.646073	0.811873	0.563611	0.643987	0.662946	0.729376	0.704399	0.806931	0.113778	0.864428	0.940785	OLIG3	Hypomethylated in Adjacent Normals
cg16404157	0.486732	0.308339	0.170481	0.314365	0.207241	0.213033	0.147279	0.0969531	0.0381866	0.112147	0.163927	0.0518755	0.1977	0.129373	0.228322	0.116687	0.10546	0.0792801	0.0277408	0.162124	0.0419627	0.150643	0.648515	0.779202	0.599824	0.650534	0.277081	0.66995	0.564364	0.64235	0.598135	0.618578	0.469158	0.627745	0.767773	0.196259	0.676035	0.552874	0.715834	0.444325	0.430007	0.62032	0.722338	0.8311	CLEC14A	Hypomethylated in Adjacent Normals
cg20859731	0.486429	0.210192	0.127104	0.34031	0.185104	0.140089	0.167014	0.0771149	0.157982	0.116695	0.0789645	0.0694257	0.13306	0.203893	0.257832	0.140814	0.137091	0.0403426	0.103813	0.149914	0.0300258	0.169157	0.730469	0.402642	0.459695	0.67376	0.259629	0.765847	0.454197	0.224341	0.726753	0.370516	0.434062	0.540611	0.867435	0.725954	0.641067	0.49505	0.0248158	0.12798	0.662865	0.52957	0.854402	0.88145		Hypomethylated in Adjacent Normals
cg12877723	0.488395	0.183228	0.163949	0.331539	0.167653	0.164465	0.169538	0.0476963	0.0267055	0.0547826	0.221378	0.0222162	0.151124	0.124046	0.26686	0.160564	0.154306	0.0814539	0.0154266	0.0798757	0.0234647	0.0642776	0.603569	0.720419	0.492834	0.532669	0.223339	0.669969	0.577188	0.584652	0.532499	0.589218	0.453484	0.553878	0.679019	0.645443	0.663231	0.647416	0.645798	0.588832	0.758615	0.620332	0.785837	0.842016	PENK	Hypomethylated in Adjacent Normals
cg09165441	0.472223	0.213557	0.143033	0.420834	0.124424	0.0659186	0.160238	0.0419508	0.0283119	0.0389661	0.176813	0.0202965	0.0712051	0.108392	0.179907	0.0968541	0.0920673	0.067768	0.0277594	0.0805349	0.0244394	0.0501045	0.651831	0.799098	0.490307	0.715464	0.402832	0.579769	0.694452	0.213809	0.61259	0.3467	0.587593	0.552428	0.768276	0.690273	0.702069	0.748087	0.716237	0.64549	0.7847	0.596943	0.842461	0.844626		Hypomethylated in Adjacent Normals
cg25032595	0.410595	0.231929	0.206442	0.418086	0.158189	0.117088	0.101713	0.0752572	0.0282095	0.136616	0.184029	0.0136006	0.0991533	0.152821	0.225448	0.167036	0.188526	0.0420402	0.0117794	0.153406	0.0229045	0.112079	0.638765	0.793641	0.558821	0.773381	0.157076	0.59083	0.601134	0.554531	0.697603	0.572576	0.217022	0.666744	0.816512	0.59425	0.699106	0.817996	0.784498	0.594471	0.801721	0.619167	0.683318	0.898095	CLDN10	Hypomethylated in Adjacent Normals
cg06335867	0.454922	0.212808	0.1438	0.479505	0.171846	0.126941	0.143347	0.101444	0.0651227	0.0685519	0.230398	0.0280261	0.0894919	0.113161	0.262284	0.17429	0.175826	0.0298519	0.0266214	0.178381	0.0313331	0.0841498	0.779611	0.871504	0.592732	0.852826	0.564921	0.797451	0.678653	0.722124	0.840565	0.627495	0.181857	0.649232	0.853206	0.412146	0.383018	0.817972	0.819079	0.264366	0.454765	0.607584	0.869599	0.942454	NXPH1	Hypomethylated in Adjacent Normals
cg14287235	0.426711	0.197635	0.31205	0.369975	0.162967	0.0911807	0.138453	0.138639	0.0179879	0.0508493	0.0540486	0.0213398	0.0547752	0.250876	0.216639	0.239919	0.0721663	0.0193449	0.0131997	0.184227	0.025653	0.0553634	0.5394	0.732601	0.564409	0.709888	0.0393069	0.7005	0.613815	0.361504	0.624086	0.241315	0.617319	0.665666	0.778734	0.642449	0.646136	0.704323	0.687256	0.698476	0.762558	0.0349894	0.816654	0.632844	ADCY4	Hypomethylated in Adjacent Normals
cg23179456	0.475653	0.320279	0.255686	0.423093	0.118672	0.0349671	0.0933922	0.113403	0.030168	0.0313441	0.04656	0.0314983	0.0303119	0.10317	0.201662	0.236424	0.0328244	0.0157226	0.0167268	0.115482	0.0193473	0.0374851	0.660153	0.834331	0.671906	0.813945	0.0177519	0.819413	0.642054	0.24841	0.755708	0.0498761	0.759095	0.727155	0.886559	0.758326	0.807956	0.794233	0.649107	0.806386	0.859676	0.0186359	0.900183	0.797141	ADCY4	Hypomethylated in Adjacent Normals
cg18582992	0.181121	0.32969	0.254611	0.502479	0.195472	0.0968355	0.0339608	0.101729	0.0285199	0.0389266	0.0595565	0.0326442	0.0385504	0.188299	0.077856	0.182209	0.0447194	0.0240151	0.0137501	0.0738684	0.0106352	0.0497924	0.582608	0.771411	0.586414	0.66796	0.0389991	0.618855	0.100377	0.488597	0.693075	0.356367	0.562115	0.66597	0.775034	0.761276	0.629454	0.763285	0.715544	0.68504	0.720667	0.527925	0.788529	0.036028	SHF	Hypomethylated in Adjacent Normals
cg25947489	0.341595	0.186093	0.149414	0.441725	0.125725	0.10944	0.205775	0.0797584	0.0829967	0.101373	0.150075	0.145862	0.114828	0.0932695	0.122303	0.0924373	0.117428	0.0741872	0.0781963	0.135897	0.075923	0.122136	0.667754	0.770568	0.585114	0.795296	0.485741	0.806244	0.547613	0.161037	0.827613	0.379356	0.50655	0.731916	0.56051	0.662475	0.709355	0.579682	0.306846	0.544728	0.689204	0.64546	0.635469	0.903735		Hypomethylated in Adjacent Normals
cg23049458	0.238868	0.168562	0.0920547	0.428961	0.121294	0.149666	0.191042	0.0229275	0.0403903	0.0496388	0.217297	0.0765139	0.12628	0.0928194	0.271454	0.14069	0.169196	0.0965825	0.0432126	0.0881844	0.118791	0.0901667	0.430701	0.731796	0.396222	0.80393	0.427324	0.717962	0.426901	0.431717	0.690593	0.677524	0.414094	0.606906	0.725449	0.609603	0.435795	0.820753	0.661694	0.396623	0.840588	0.585577	0.610618	0.922645	L1TD1	Hypomethylated in Adjacent Normals
cg20034792	0.309219	0.196136	0.103265	0.426827	0.142639	0.136968	0.135003	0.0341765	0.00555023	0.0115914	0.218029	0.01075	0.158872	0.0680434	0.167981	0.0350905	0.09753	0.0118535	0.00779174	0.0399738	0.00804596	0.136294	0.522457	0.801432	0.387138	0.789978	0.396407	0.755865	0.0369737	0.423826	0.728487	0.527111	0.323072	0.52765	0.856545	0.341837	0.329047	0.743553	0.770314	0.698087	0.0957838	0.625791	0.710463	0.942167		Hypomethylated in Adjacent Normals
cg06962177	0.256782	0.21099	0.150207	0.365845	0.113442	0.121384	0.168138	0.0417124	0.0332912	0.114355	0.133552	0.0406403	0.142041	0.0996792	0.155009	0.0906831	0.19964	0.0499066	0.016026	0.0545521	0.0260222	0.0903163	0.730494	0.842273	0.411739	0.821594	0.111167	0.75618	0.699581	0.226438	0.809168	0.573515	0.121922	0.725948	0.861431	0.773204	0.689729	0.847399	0.328856	0.740184	0.492766	0.716289	0.824058	0.925154		Hypomethylated in Adjacent Normals
cg27282900	0.225519	0.106502	0.0905842	0.386334	0.121372	0.195029	0.0853691	0.0456198	0.0618422	0.0487021	0.131197	0.0452326	0.119024	0.104282	0.0906012	0.0705198	0.123327	0.044935	0.133145	0.114916	0.0543347	0.0922277	0.549541	0.817351	0.400116	0.775428	0.408124	0.858639	0.595795	0.211633	0.548325	0.564113	0.403258	0.462133	0.786347	0.48925	0.660263	0.765748	0.162586	0.535505	0.651667	0.741371	0.685606	0.871854		Hypomethylated in Adjacent Normals
cg17034390	0.275075	0.0807367	0.119211	0.380644	0.238935	0.18294	0.0951144	0.0875969	0.119136	0.0615728	0.161462	0.0839911	0.110989	0.0703405	0.129392	0.124658	0.133254	0.0568293	0.125376	0.0727695	0.0711727	0.118004	0.555748	0.876609	0.387405	0.846567	0.436057	0.846775	0.659643	0.168027	0.712828	0.669528	0.592492	0.628293	0.887217	0.636591	0.699058	0.850652	0.51438	0.659934	0.827442	0.772039	0.852252	0.94167		Hypomethylated in Adjacent Normals
cg04150495	0.394066	0.19571	0.0945932	0.345829	0.0914491	0.0832279	0.0896798	0.0687469	0.0363917	0.0492482	0.124349	0.0400813	0.0504956	0.0780673	0.164383	0.0660805	0.113224	0.138826	0.0422476	0.0555795	0.125345	0.1829	0.616034	0.741701	0.456681	0.745784	0.340966	0.699972	0.227607	0.488244	0.724132	0.563045	0.383623	0.610117	0.750914	0.486784	0.623311	0.683167	0.660602	0.546069	0.473557	0.4323	0.822144	0.902282	MIR663A	Hypomethylated in Adjacent Normals
cg10715092	0.319734	0.184356	0.161166	0.268693	0.239246	0.124163	0.103838	0.0690635	0.0413934	0.0391809	0.175744	0.0243745	0.0483589	0.0525736	0.164046	0.0413828	0.190165	0.0751146	0.042551	0.055564	0.0984618	0.2007	0.730524	0.854351	0.521072	0.881934	0.45198	0.745863	0.5341	0.556054	0.749649	0.751832	0.516716	0.677694	0.826355	0.443609	0.649261	0.793134	0.536463	0.740186	0.70126	0.349612	0.820295	0.945543	MIR663A	Hypomethylated in Adjacent Normals
cg21026830	0.132573	0.188587	0.153385	0.272596	0.0619279	0.0887297	0.111062	0.110061	0.0641181	0.108485	0.164986	0.0581158	0.0777198	0.0806289	0.111165	0.104552	0.0853849	0.097982	0.0635237	0.103083	0.0758178	0.105677	0.601612	0.907434	0.344706	0.791905	0.119923	0.661309	0.569691	0.451322	0.800526	0.803725	0.073114	0.476954	0.876277	0.505764	0.190228	0.68571	0.751943	0.0784654	0.606173	0.459795	0.909418	0.905336		Hypomethylated in Adjacent Normals
cg26210445	0.114096	0.181237	0.204284	0.319702	0.0586586	0.0975631	0.0984536	0.0965774	0.0681386	0.0950695	0.140091	0.0782101	0.110786	0.103547	0.106906	0.0918495	0.112209	0.0849223	0.0531333	0.0750108	0.0528091	0.078077	0.677322	0.902	0.193464	0.897026	0.0554845	0.819993	0.789843	0.464558	0.65375	0.666447	0.398932	0.709169	0.917685	0.558419	0.276613	0.947045	0.146021	0.289761	0.452617	0.360553	0.895491	0.911598	TBR1	Hypomethylated in Adjacent Normals
cg07519235	0.209038	0.234414	0.17898	0.280845	0.0850712	0.0732955	0.0578495	0.0848042	0.0584043	0.0898465	0.068074	0.0556861	0.0822622	0.0956123	0.112144	0.121629	0.0663014	0.0510968	0.0529296	0.0795936	0.0502017	0.0562915	0.240818	0.891767	0.561384	0.726223	0.0718648	0.856309	0.450877	0.214655	0.84338	0.114335	0.822746	0.777002	0.891247	0.691971	0.85639	0.871689	0.27268	0.857442	0.876075	0.264319	0.873941	0.0527698	GPRC5B	Hypomethylated in Adjacent Normals
cg14780632	0.191951	0.255326	0.0891574	0.290623	0.0649348	0.0735583	0.0548061	0.0533771	0.0402278	0.0497187	0.183965	0.0630905	0.100547	0.0645203	0.129731	0.0651779	0.118337	0.0523757	0.0432823	0.0598564	0.0488193	0.0715781	0.588371	0.851708	0.150218	0.802776	0.300307	0.868552	0.134536	0.113423	0.847845	0.109476	0.615409	0.099658	0.811937	0.0803757	0.768682	0.0347984	0.0463771	0.0671736	0.642495	0.769942	0.0475175	0.956666	GAL3ST3	Hypomethylated in Adjacent Normals
cg00495860	0.277869	0.116561	0.0904523	0.306672	0.0471266	0.146363	0.0917957	0.0579332	0.054418	0.0515572	0.120531	0.148855	0.0299475	0.0520554	0.15756	0.0895879	0.130548	0.0232812	0.0165072	0.0801278	0.0202386	0.0900488	0.607174	0.74977	0.109495	0.709876	0.0900422	0.694122	0.596413	0.469142	0.707708	0.593822	0.233037	0.564291	0.815493	0.588138	0.0511625	0.765017	0.255095	0.448275	0.729447	0.50241	0.834644	0.910821		Hypomethylated in Adjacent Normals
cg18438793	0.316035	0.164784	0.123202	0.276656	0.040861	0.122719	0.0994761	0.0504307	0.0693198	0.071159	0.160569	0.133446	0.0645779	0.0512356	0.0765237	0.129059	0.121497	0.0579128	0.0735021	0.102304	0.0729888	0.190533	0.722733	0.89758	0.399456	0.783083	0.0529993	0.85517	0.328676	0.358493	0.799045	0.0533604	0.438728	0.841738	0.876193	0.0741132	0.555322	0.767692	0.249296	0.160565	0.881698	0.632132	0.811191	0.946749	HPCAL4	Hypomethylated in Adjacent Normals
cg20072171	0.228261	0.0922631	0.0697033	0.206197	0.0312062	0.0542869	0.0733687	0.0245086	0.0158493	0.0426183	0.145534	0.0256138	0.0322956	0.041889	0.185112	0.0548491	0.141713	0.0374205	0.0173807	0.0453016	0.0207634	0.0477335	0.666148	0.834157	0.118504	0.718705	0.0606111	0.106918	0.443928	0.463282	0.542173	0.559707	0.0947087	0.620192	0.839054	0.387243	0.652122	0.468122	0.660425	0.369088	0.708976	0.571348	0.198046	0.920234	FEZF2	Hypomethylated in Adjacent Normals
cg03970036	0.249623	0.174857	0.0890695	0.216055	0.0902405	0.0975034	0.0830118	0.0347475	0.0311832	0.0485988	0.104092	0.0204511	0.0664775	0.0461553	0.129379	0.0553342	0.116847	0.0232734	0.0211919	0.0354066	0.0258149	0.0365522	0.484802	0.908236	0.505645	0.77198	0.135965	0.83582	0.166832	0.158971	0.753447	0.234816	0.0635966	0.600707	0.671667	0.386731	0.623116	0.508815	0.0488272	0.312295	0.417463	0.322998	0.790166	0.923991	PTPRN	Hypomethylated in Adjacent Normals
cg16288089	0.305394	0.107729	0.0618698	0.207824	0.0391942	0.110248	0.0635012	0.0372103	0.0340066	0.042739	0.0971925	0.0255066	0.0543639	0.0451494	0.218298	0.0488192	0.0826032	0.0367908	0.0261175	0.0828136	0.0270536	0.0665914	0.690217	0.66785	0.39652	0.294923	0.139306	0.672842	0.519233	0.437805	0.67706	0.35069	0.0262355	0.515116	0.841201	0.0747112	0.528362	0.166253	0.20337	0.0416343	0.641565	0.285281	0.553663	0.915741	TAC1	Hypomethylated in Adjacent Normals
cg23200020	0.295675	0.071534	0.0837614	0.303867	0.0822104	0.0928178	0.110131	0.0259984	0.0177895	0.0421051	0.101392	0.0220274	0.0407234	0.0550089	0.215506	0.0566875	0.0980211	0.0313279	0.0243052	0.1039	0.0269681	0.0505162	0.541705	0.668732	0.299749	0.761285	0.388913	0.617673	0.553223	0.225347	0.569588	0.567224	0.38219	0.500491	0.804532	0.545118	0.641422	0.691694	0.265366	0.634316	0.792827	0.31597	0.722128	0.959192	SCGB1B2P	Hypomethylated in Adjacent Normals
cg25339566	0.391956	0.0787533	0.0778288	0.234852	0.0387397	0.0721396	0.122586	0.0235751	0.00690071	0.0494029	0.215893	0.0203689	0.0773093	0.0514939	0.114588	0.0603805	0.155852	0.0121933	0.0125973	0.0597081	0.0161306	0.0598612	0.454688	0.726945	0.423882	0.391923	0.448028	0.700411	0.226243	0.29885	0.658694	0.644306	0.544283	0.674285	0.683844	0.134029	0.393136	0.698625	0.711676	0.534333	0.516602	0.620477	0.720866	0.858941	TCTEX1D1	Hypomethylated in Adjacent Normals
cg08833577	0.388194	0.0902906	0.104682	0.250098	0.116266	0.100594	0.12724	0.0287417	0.0347992	0.0406905	0.205471	0.0197158	0.0557462	0.0670725	0.168063	0.0883283	0.162144	0.033336	0.0254142	0.0871383	0.0315279	0.0914038	0.627612	0.702528	0.367377	0.580554	0.310985	0.627825	0.57562	0.243745	0.575159	0.681505	0.067274	0.582276	0.713234	0.628835	0.658863	0.388175	0.0932844	0.624278	0.0883815	0.594385	0.820292	0.824867	VAX1	Hypomethylated in Adjacent Normals
cg24960947	0.27821	0.126175	0.126185	0.346783	0.07244	0.122071	0.170343	0.0736825	0.040639	0.0304631	0.287408	0.0430552	0.119575	0.0869542	0.165427	0.0236043	0.187942	0.0430372	0.0228979	0.122444	0.026701	0.0522154	0.550802	0.847501	0.542566	0.862043	0.329201	0.839866	0.25968	0.115175	0.857209	0.722527	0.634571	0.462077	0.869757	0.68538	0.816626	0.731246	0.0324273	0.18683	0.844214	0.75016	0.0738461	0.968789	GAL3ST3	Hypomethylated in Adjacent Normals
cg15219228	0.280501	0.0545395	0.0965162	0.248272	0.0454069	0.060503	0.20882	0.040295	0.037077	0.0358907	0.332187	0.0337771	0.0988623	0.0335522	0.256435	0.126735	0.15856	0.0433059	0.0245706	0.0690402	0.0293025	0.0413901	0.672499	0.766986	0.503086	0.752224	0.449377	0.759396	0.613449	0.0718266	0.83396	0.650013	0.0687051	0.475861	0.847281	0.5158	0.699371	0.746817	0.616065	0.197428	0.877148	0.755392	0.904526	0.943544	TULP1	Hypomethylated in Adjacent Normals
cg05497345	0.204179	0.127702	0.199184	0.223625	0.101477	0.108387	0.0798825	0.108313	0.0870049	0.0792673	0.11736	0.11509	0.0998853	0.109978	0.102986	0.11021	0.0874617	0.113884	0.065732	0.0916331	0.0601755	0.10871	0.431403	0.822688	0.133088	0.756345	0.128902	0.789819	0.472166	0.133783	0.756044	0.386959	0.596869	0.733822	0.724943	0.587744	0.803562	0.751607	0.699814	0.401588	0.910768	0.753871	0.803802	0.938653	ITPRIPL1	Hypomethylated in Adjacent Normals
cg07489502	0.209868	0.104736	0.183732	0.13356	0.079836	0.0862075	0.111843	0.108164	0.0611379	0.113521	0.132775	0.0946679	0.0904742	0.0806546	0.13445	0.100883	0.0775995	0.137238	0.0492859	0.0793798	0.0573308	0.0888799	0.51197	0.392869	0.357534	0.0339228	0.2636	0.690152	0.461261	0.0938626	0.724818	0.78041	0.132803	0.487042	0.658894	0.595844	0.120885	0.829955	0.524718	0.781522	0.599635	0.533576	0.723904	0.879133		Hypomethylated in Adjacent Normals
cg21624902	0.169947	0.182407	0.202927	0.127733	0.0855143	0.0925202	0.162395	0.0700335	0.05766	0.102286	0.13969	0.0804814	0.105139	0.185808	0.153211	0.127194	0.127938	0.0956685	0.0544576	0.0923232	0.0445816	0.100123	0.497417	0.81052	0.311089	0.77689	0.0844567	0.732087	0.751752	0.289264	0.747738	0.102133	0.59723	0.639448	0.934758	0.737406	0.463579	0.827385	0.315294	0.101489	0.769267	0.563032	0.883593	0.932263		Hypomethylated in Adjacent Normals
cg20091795	0.292492	0.176721	0.164644	0.232819	0.0635437	0.0900041	0.179015	0.0844784	0.0393391	0.0735903	0.173123	0.0588702	0.181825	0.100569	0.219474	0.080011	0.0691218	0.0768654	0.114398	0.0945061	0.0394582	0.101866	0.602278	0.767022	0.409175	0.824818	0.303498	0.322849	0.521005	0.611393	0.622423	0.574676	0.478222	0.546422	0.743196	0.0541128	0.654024	0.580207	0.238391	0.708896	0.770045	0.656502	0.866802	0.875259		Hypomethylated in Adjacent Normals
cg20386316	0.3225	0.221524	0.255451	0.20892	0.0879704	0.0999555	0.129693	0.123692	0.146461	0.155829	0.209524	0.0929849	0.121042	0.189099	0.156411	0.121814	0.120291	0.111308	0.0648024	0.148479	0.0937981	0.0874218	0.656002	0.796464	0.297707	0.841164	0.112508	0.793064	0.40872	0.370896	0.843587	0.356261	0.205029	0.653433	0.705673	0.237307	0.790629	0.698413	0.862474	0.190858	0.630907	0.439175	0.869996	0.946916		Hypomethylated in Adjacent Normals
cg20449590	0.37754	0.121609	0.204865	0.132437	0.107433	0.14194	0.158759	0.19009	0.0813573	0.100848	0.173208	0.124924	0.0873545	0.0846079	0.122219	0.0962321	0.113707	0.128334	0.101086	0.114916	0.0813229	0.13219	0.833385	0.750045	0.458024	0.387897	0.730084	0.840732	0.892679	0.404566	0.740293	0.404308	0.511384	0.666423	0.929818	0.67668	0.629094	0.851712	0.840457	0.403497	0.800308	0.679765	0.873752	0.945201		Hypomethylated in Adjacent Normals
cg10443049	0.175967	0.107632	0.23146	0.201233	0.14152	0.103523	0.0540553	0.0713139	0.0619943	0.0691517	0.167298	0.0528619	0.0544029	0.101251	0.118429	0.119284	0.0898007	0.106849	0.0412725	0.0840211	0.0539056	0.249539	0.700867	0.830645	0.38641	0.69177	0.140616	0.797322	0.647778	0.179369	0.559499	0.328991	0.176191	0.679643	0.612119	0.376227	0.0907872	0.610145	0.0643623	0.132133	0.155729	0.406064	0.704121	0.951459	NXPH1	Hypomethylated in Adjacent Normals
cg00106345	0.260868	0.0795802	0.175592	0.118915	0.12812	0.134252	0.127034	0.0779465	0.101897	0.0820165	0.132585	0.105806	0.0940609	0.0933674	0.0986899	0.0856438	0.11144	0.0988985	0.146774	0.111852	0.0653642	0.241555	0.74134	0.863574	0.36885	0.898881	0.240451	0.933761	0.661893	0.224627	0.607721	0.134276	0.233932	0.704901	0.772847	0.238151	0.805129	0.766982	0.213471	0.700507	0.749429	0.149524	0.776708	0.952302		Hypomethylated in Adjacent Normals
cg04425920	0.217941	0.120368	0.09966	0.259149	0.109156	0.13319	0.124256	0.067805	0.0745386	0.175692	0.171241	0.0499732	0.0673224	0.0874807	0.232771	0.102849	0.167742	0.039088	0.0339964	0.147768	0.0440964	0.129108	0.686087	0.79808	0.420237	0.764413	0.192438	0.739753	0.630726	0.2623	0.673217	0.629707	0.119602	0.449858	0.841631	0.343972	0.425146	0.339796	0.099573	0.132492	0.526474	0.586428	0.874755	0.941598		Hypomethylated in Adjacent Normals
cg20014398	0.326418	0.139158	0.207589	0.244521	0.135081	0.200372	0.131689	0.155822	0.0642102	0.212751	0.232259	0.0914231	0.165124	0.118026	0.257704	0.207081	0.204789	0.0873177	0.0437259	0.139457	0.0708829	0.102857	0.756339	0.464147	0.425136	0.495358	0.253309	0.791868	0.722306	0.299035	0.649829	0.756684	0.166441	0.830497	0.794312	0.61537	0.817977	0.829671	0.801598	0.633486	0.809862	0.645376	0.48757	0.943217	PAX6	Hypomethylated in Adjacent Normals
cg00295794	0.34382	0.192021	0.223396	0.269496	0.171941	0.0574297	0.146503	0.0793065	0.0257952	0.176109	0.147808	0.0248393	0.11457	0.115205	0.250898	0.18778	0.222895	0.0373864	0.0261634	0.133677	0.0859516	0.0529129	0.513751	0.744491	0.371875	0.787192	0.140031	0.629017	0.578792	0.0992389	0.729831	0.706492	0.0427825	0.350523	0.817609	0.201085	0.413048	0.82973	0.821708	0.428137	0.683267	0.551846	0.849599	0.757555		Hypomethylated in Adjacent Normals
cg18322569	0.298864	0.141797	0.154935	0.246707	0.19792	0.122303	0.179792	0.0771914	0.027779	0.0719396	0.199872	0.0587684	0.0878139	0.0884875	0.20947	0.142487	0.303199	0.0526994	0.0213603	0.0534589	0.0277629	0.0799582	0.650733	0.9114	0.629674	0.59086	0.216839	0.829044	0.858554	0.592311	0.794166	0.708904	0.259717	0.824635	0.923033	0.325681	0.811521	0.898019	0.427227	0.793459	0.872259	0.629334	0.629179	0.177573	BARHL2	Hypomethylated in Adjacent Normals
cg02058408	0.28509	0.437523	0.170893	0.326106	0.311591	0.100713	0.129864	0.072695	0.0410601	0.0514651	0.123882	0.131137	0.282348	0.0618673	0.259895	0.0608839	0.127676	0.052181	0.0538424	0.359296	0.0774204	0.0948557	0.61436	0.896278	0.273127	0.879378	0.584223	0.635565	0.454643	0.290435	0.537043	0.349548	0.67409	0.3437	0.854321	0.560071	0.795138	0.692184	0.474557	0.749392	0.758109	0.714848	0.909539	0.915291		Hypomethylated in Adjacent Normals
cg12468774	0.140187	0.277497	0.0737811	0.172342	0.111331	0.128089	0.0496299	0.0555828	0.0335557	0.0566893	0.133892	0.070623	0.295366	0.0914696	0.053657	0.0499336	0.0833173	0.176895	0.0827062	0.295725	0.0454062	0.0988354	0.716957	0.876475	0.0976438	0.824694	0.691431	0.705771	0.134447	0.0993787	0.878152	0.719262	0.45163	0.287405	0.945649	0.369996	0.837887	0.712771	0.221819	0.0890596	0.878967	0.435378	0.92362	0.951101	CCDC36	Hypomethylated in Adjacent Normals
cg22784954	0.423576	0.429451	0.0804474	0.212208	0.132462	0.0489448	0.0350772	0.06559	0.039132	0.0151188	0.103716	0.0392661	0.0819825	0.0768753	0.0514355	0.054476	0.0881405	0.0671676	0.0262715	0.268948	0.015924	0.305577	0.739926	0.826976	0.281864	0.705971	0.262539	0.811643	0.744485	0.563526	0.752904	0.0223614	0.543128	0.421288	0.822682	0.160535	0.354513	0.551759	0.0371267	0.136634	0.633824	0.121305	0.805593	0.961308	ADAMTS16	Hypomethylated in Adjacent Normals
cg26452868	0.306682	0.465203	0.25118	0.187764	0.0966871	0.0843766	0.107388	0.113008	0.0501033	0.104285	0.224822	0.11495	0.0730043	0.161996	0.128405	0.117389	0.142838	0.124227	0.0579782	0.134561	0.0556142	0.159278	0.802894	0.892485	0.524047	0.655238	0.168252	0.877846	0.589244	0.61779	0.744653	0.638562	0.202036	0.770088	0.924182	0.623795	0.415767	0.829786	0.132393	0.635019	0.894406	0.51382	0.713263	0.98077		Hypomethylated in Adjacent Normals
cg15411554	0.597677	0.79151	0.768284	0.82347	0.743007	0.580892	0.788823	0.79092	0.616809	0.812907	0.804553	0.685775	0.721783	0.685285	0.756013	0.743578	0.716558	0.724802	0.516383	0.806918	0.672252	0.592439	0.155934	0.19362	0.460583	0.324568	0.301	0.173621	0.256117	0.378947	0.313588	0.401411	0.4559	0.336991	0.166236	0.311047	0.276357	0.281695	0.189905	0.225833	0.216411	0.382566	0.110249	0.138981	ADAMTS16	Hypermethylated in Adjacent Normals
cg10556636	0.548192	0.818166	0.730426	0.817681	0.742612	0.579732	0.674958	0.770839	0.719852	0.732391	0.754593	0.639557	0.676429	0.662414	0.714088	0.684783	0.701977	0.751189	0.458331	0.685783	0.660343	0.646664	0.274056	0.155507	0.487252	0.253351	0.277795	0.181213	0.240679	0.294338	0.566647	0.302286	0.510032	0.301479	0.257218	0.275948	0.170185	0.245057	0.142743	0.148163	0.191102	0.503293	0.139225	0.717883	C10orf11	Hypermethylated in Adjacent Normals
cg16179938	0.550262	0.765241	0.687019	0.84197	0.769724	0.53949	0.694416	0.888455	0.671639	0.826878	0.702748	0.7512	0.695107	0.620667	0.677883	0.663662	0.696859	0.728044	0.40404	0.671294	0.597036	0.454895	0.170234	0.245222	0.38207	0.39141	0.228461	0.191295	0.128394	0.120135	0.354265	0.162426	0.500653	0.173018	0.250176	0.359272	0.11893	0.129643	0.174059	0.111741	0.206717	0.671792	0.0994352	0.96812	NFATC1	Hypermethylated in Adjacent Normals
cg09225287	0.565416	0.789673	0.641332	0.729574	0.668347	0.537451	0.762252	0.81893	0.45838	0.891614	0.689728	0.66227	0.670051	0.729555	0.708765	0.613271	0.70464	0.647306	0.535326	0.741839	0.542319	0.557331	0.239182	0.423193	0.409078	0.217433	0.586725	0.129704	0.242556	0.38979	0.346903	0.266177	0.377579	0.201894	0.0883711	0.228773	0.201748	0.189906	0.114497	0.166776	0.0836979	0.275944	0.19406	0.804685	SEMA3C	Hypermethylated in Adjacent Normals
cg03329576	0.599008	0.734043	0.651257	0.763295	0.663707	0.527898	0.703743	0.747037	0.471197	0.806562	0.729078	0.535946	0.750725	0.646521	0.783902	0.612805	0.708972	0.631389	0.449795	0.601351	0.533246	0.408514	0.161705	0.322854	0.517372	0.39225	0.211708	0.261548	0.31414	0.354945	0.412072	0.301844	0.390611	0.21768	0.162413	0.310431	0.259533	0.158714	0.149171	0.141628	0.132556	0.760507	0.144112	0.176908		Hypermethylated in Adjacent Normals
cg00982519	0.516632	0.743689	0.745376	0.857183	0.668733	0.575141	0.748205	0.766059	0.621083	0.779474	0.731692	0.417055	0.648015	0.695441	0.642049	0.593263	0.80706	0.541174	0.463558	0.830742	0.708934	0.396741	0.3415	0.155744	0.505612	0.152939	0.201214	0.135142	0.312126	0.254334	0.432559	0.221877	0.330451	0.221248	0.229049	0.240713	0.232572	0.210314	0.220308	0.129167	0.16815	0.175322	0.119095	0.0472508	SFTA1P	Hypermethylated in Adjacent Normals
cg25161912	0.492088	0.768254	0.754455	0.836834	0.707354	0.521151	0.682102	0.747228	0.53221	0.753091	0.779583	0.654534	0.770947	0.671265	0.795583	0.773377	0.805831	0.59337	0.25654	0.751392	0.672102	0.394644	0.213231	0.240544	0.495276	0.257723	0.407733	0.410024	0.496866	0.579417	0.268679	0.425506	0.495565	0.274738	0.154738	0.153421	0.302636	0.290891	0.275892	0.366831	0.219621	0.235826	0.239477	0.231485		Hypermethylated in Adjacent Normals
cg12423733	0.598022	0.83043	0.768741	0.690432	0.737908	0.654843	0.655574	0.822326	0.648552	0.750636	0.662901	0.720372	0.712134	0.669695	0.758174	0.706455	0.73767	0.614273	0.613929	0.749722	0.691148	0.662909	0.354909	0.245974	0.423025	0.129649	0.198512	0.22042	0.256928	0.394443	0.243846	0.269791	0.410972	0.445367	0.261862	0.164697	0.168854	0.167772	0.188285	0.299624	0.430404	0.259169	0.163611	0.121265	MAS1L	Hypermethylated in Adjacent Normals
cg22427208	0.650402	0.738308	0.838106	0.636478	0.796653	0.670954	0.682554	0.92591	0.679186	0.761343	0.797288	0.629641	0.705737	0.725648	0.749449	0.761907	0.681308	0.504256	0.687309	0.778865	0.751208	0.692422	0.480764	0.246082	0.431757	0.0901285	0.652355	0.377213	0.390227	0.414151	0.368965	0.375447	0.404864	0.313051	0.196016	0.155198	0.210559	0.288058	0.221033	0.290352	0.815661	0.31714	0.156015	0.214799		Hypermethylated in Adjacent Normals
cg02297967	0.447069	0.821098	0.78108	0.52217	0.761163	0.541663	0.599642	0.841548	0.516239	0.820107	0.723263	0.627817	0.69135	0.707988	0.676493	0.821144	0.673259	0.650492	0.49095	0.701621	0.684403	0.555191	0.270056	0.212277	0.608649	0.146583	0.299374	0.228556	0.297	0.333678	0.232933	0.282574	0.37261	0.302068	0.202814	0.299927	0.397811	0.189638	0.181229	0.182868	0.137717	0.32159	0.164981	0.0911376		Hypermethylated in Adjacent Normals
cg02789362	0.790322	0.769983	0.804198	0.848654	0.858175	0.604233	0.706529	0.893472	0.680296	0.865204	0.829845	0.840728	0.796642	0.749016	0.750098	0.763002	0.808106	0.907837	0.712436	0.705649	0.819553	0.603985	0.248842	0.297583	0.603653	0.452157	0.438241	0.31777	0.380414	0.529354	0.539353	0.58604	0.558701	0.679547	0.283003	0.312798	0.449154	0.318659	0.20413	0.234088	0.211777	0.781252	0.769223	0.45256	CCDC170	Hypermethylated in Adjacent Normals
cg12044693	0.619731	0.784457	0.744599	0.810082	0.853693	0.539485	0.730748	0.827065	0.672769	0.904792	0.809932	0.805696	0.780565	0.690371	0.799579	0.778899	0.787461	0.883768	0.649144	0.770537	0.750651	0.634533	0.420255	0.289546	0.484687	0.21573	0.618741	0.201924	0.298959	0.371638	0.536766	0.502817	0.52938	0.485429	0.425596	0.428567	0.363378	0.279819	0.191373	0.199276	0.252565	0.407419	0.22544	0.876929	BCKDHB	Hypermethylated in Adjacent Normals
cg19368016	0.701087	0.763602	0.830306	0.820078	0.7107	0.703114	0.735735	0.86553	0.620126	0.890012	0.752632	0.760327	0.752794	0.727063	0.774216	0.795192	0.781226	0.744076	0.593574	0.808095	0.721389	0.623621	0.49974	0.148716	0.483906	0.27163	0.255027	0.116882	0.296418	0.239579	0.305275	0.509458	0.405263	0.311147	0.197454	0.240226	0.254305	0.199504	0.185868	0.150718	0.421357	0.180826	0.0974289	0.168269	CELF2	Hypermethylated in Adjacent Normals
cg23950788	0.781209	0.836077	0.801574	0.7848	0.798491	0.70493	0.722934	0.815612	0.577102	0.880818	0.773913	0.67735	0.804561	0.731661	0.786528	0.754693	0.838466	0.755469	0.695995	0.789448	0.826925	0.630137	0.547457	0.142644	0.513558	0.154059	0.679768	0.252815	0.293177	0.345548	0.245706	0.40799	0.478954	0.25441	0.116202	0.283466	0.374189	0.256412	0.13766	0.120392	0.089995	0.76076	0.0808874	0.391083	PPP1R17	Hypermethylated in Adjacent Normals
cg05109049	0.607785	0.711551	0.78331	0.770445	0.620162	0.556765	0.787654	0.74184	0.6631	0.818861	0.81089	0.888394	0.855698	0.750306	0.781766	0.718693	0.817975	0.831284	0.581771	0.755491	0.780304	0.549768	0.362083	0.211295	0.486081	0.393307	0.545166	0.136212	0.496125	0.250817	0.825403	0.314622	0.400772	0.482499	0.168562	0.281006	0.414219	0.132368	0.375149	0.194212	0.196327	0.664265	0.650099	0.941327		Hypermethylated in Adjacent Normals
cg04221117	0.5684	0.818313	0.818472	0.753631	0.698568	0.6958	0.797413	0.7492	0.576729	0.812971	0.777361	0.683006	0.726629	0.747818	0.755738	0.765448	0.70501	0.780139	0.392505	0.691274	0.819038	0.722943	0.207491	0.164265	0.460768	0.203767	0.233929	0.108997	0.237553	0.204088	0.21453	0.479878	0.42709	0.316981	0.211551	0.273793	0.31611	0.273584	0.191691	0.174693	0.157974	0.115662	0.0830615	0.0799288	CELF2	Hypermethylated in Adjacent Normals
cg07385257	0.627084	0.833216	0.803635	0.850169	0.719602	0.635065	0.827046	0.671033	0.695295	0.873459	0.741121	0.661752	0.687139	0.671911	0.820809	0.780729	0.767593	0.722854	0.633757	0.713955	0.724623	0.7913	0.67938	0.170142	0.498454	0.52408	0.532846	0.156833	0.233459	0.293759	0.0977415	0.435465	0.307303	0.40522	0.683801	0.277466	0.529013	0.193807	0.20612	0.152181	0.339916	0.346034	0.118469	0.174642		Hypermethylated in Adjacent Normals
cg00029246	0.615894	0.715744	0.808187	0.737782	0.707718	0.673907	0.663917	0.820123	0.546222	0.815675	0.80333	0.697319	0.717868	0.722031	0.728222	0.646728	0.765334	0.776771	0.668987	0.644397	0.734344	0.61914	0.508653	0.124205	0.416212	0.102399	0.328976	0.17129	0.247026	0.506928	0.0925339	0.295129	0.430186	0.367922	0.135858	0.196778	0.210246	0.145202	0.157938	0.131295	0.155108	0.503461	0.100218	0.153202	DGKI	Hypermethylated in Adjacent Normals
cg13138446	0.628549	0.675233	0.731127	0.800655	0.718435	0.651372	0.701111	0.693707	0.545462	0.776362	0.782152	0.566423	0.783628	0.673889	0.817435	0.692369	0.816092	0.72541	0.505015	0.635738	0.6579	0.597834	0.247466	0.187258	0.520262	0.232323	0.196856	0.203938	0.302226	0.210565	0.198363	0.370647	0.33349	0.49028	0.123985	0.248144	0.175878	0.259837	0.211296	0.125208	0.116867	0.588848	0.409473	0.108843		Hypermethylated in Adjacent Normals
cg15094236	0.656266	0.811035	0.711125	0.75124	0.74728	0.563989	0.699476	0.668578	0.670637	0.795839	0.758156	0.57294	0.798832	0.655918	0.712735	0.680506	0.676871	0.85057	0.573594	0.619214	0.765626	0.617741	0.364388	0.170395	0.546025	0.232329	0.540309	0.104588	0.196254	0.338322	0.365625	0.338756	0.454628	0.334417	0.131447	0.211964	0.286063	0.172492	0.123382	0.121106	0.164382	0.638215	0.109511	0.275637	LOC285768	Hypermethylated in Adjacent Normals
cg21048162	0.605565	0.755402	0.701095	0.850699	0.734384	0.659668	0.689525	0.727165	0.691215	0.776447	0.761468	0.643384	0.791083	0.622888	0.721354	0.705809	0.709476	0.85155	0.649075	0.657987	0.81624	0.682821	0.390633	0.219314	0.542974	0.290264	0.503004	0.243776	0.334315	0.350604	0.3707	0.424665	0.474213	0.359877	0.311861	0.293806	0.344615	0.320096	0.31522	0.2065	0.291955	0.377826	0.0976135	0.336886	BATF	Hypermethylated in Adjacent Normals
cg14541801	0.586291	0.763806	0.766907	0.760975	0.767931	0.609568	0.65836	0.790483	0.685336	0.797875	0.691658	0.763975	0.729094	0.637454	0.628373	0.687104	0.712159	0.836339	0.620061	0.656291	0.797832	0.678365	0.160849	0.109797	0.473248	0.185309	0.235101	0.15163	0.265124	0.230201	0.317412	0.330153	0.436277	0.323212	0.167786	0.272705	0.201361	0.247635	0.222655	0.175584	0.182521	0.534203	0.0687565	0.116748		Hypermethylated in Adjacent Normals
cg17394978	0.553324	0.71996	0.75859	0.743134	0.693525	0.594843	0.812915	0.815165	0.767125	0.774056	0.757629	0.79739	0.787003	0.59084	0.692735	0.751934	0.718577	0.877351	0.685729	0.615421	0.752877	0.65267	0.237849	0.168265	0.51893	0.333491	0.429944	0.123406	0.230333	0.29062	0.343436	0.37547	0.417149	0.336271	0.221619	0.360096	0.304576	0.293445	0.214446	0.21495	0.249526	0.274687	0.107952	0.864895	IRF1	Hypermethylated in Adjacent Normals
cg08622666	0.634182	0.814653	0.700177	0.799946	0.778488	0.678542	0.732503	0.842897	0.743475	0.823458	0.778696	0.653886	0.800861	0.584428	0.741937	0.72282	0.743382	0.76297	0.797986	0.617324	0.789455	0.690585	0.357972	0.132804	0.418099	0.240612	0.735827	0.108707	0.334318	0.358739	0.164664	0.287366	0.358682	0.26646	0.15078	0.171485	0.215383	0.255264	0.207961	0.225212	0.124999	0.738748	0.141509	0.917896	RANBP9	Hypermethylated in Adjacent Normals
cg01266390	0.57125	0.791387	0.673216	0.812058	0.761379	0.722031	0.720955	0.821573	0.717157	0.8428	0.757246	0.684167	0.800101	0.683641	0.692862	0.77353	0.686889	0.87852	0.756082	0.651801	0.851051	0.699474	0.377441	0.239117	0.507265	0.303475	0.603694	0.411833	0.357494	0.552612	0.45068	0.353599	0.472312	0.360844	0.200932	0.331394	0.294527	0.285097	0.200812	0.248332	0.210823	0.687754	0.116397	0.47898		Hypermethylated in Adjacent Normals
cg12671632	0.607785	0.690081	0.737018	0.712966	0.675635	0.507904	0.67028	0.80422	0.598762	0.810443	0.796348	0.680521	0.80844	0.640419	0.720422	0.734385	0.694655	0.829062	0.732516	0.703088	0.848359	0.708781	0.32242	0.146163	0.438194	0.123018	0.634294	0.466409	0.249629	0.414153	0.111751	0.294613	0.3892	0.294999	0.162058	0.17632	0.228416	0.28878	0.174675	0.195653	0.0887611	0.223651	0.0817756	0.727829		Hypermethylated in Adjacent Normals
cg15497991	0.647509	0.779503	0.736106	0.84552	0.702899	0.507389	0.712762	0.839551	0.605629	0.841429	0.768911	0.75639	0.802562	0.716482	0.766388	0.736964	0.728963	0.761695	0.617426	0.76234	0.825852	0.667839	0.180553	0.203877	0.471459	0.332028	0.554162	0.101308	0.266785	0.213867	0.313811	0.548406	0.454206	0.399479	0.0539668	0.257312	0.159688	0.361896	0.282755	0.215895	0.0651797	0.842807	0.173993	0.924893	NFATC2	Hypermethylated in Adjacent Normals
cg21830221	0.59155	0.731764	0.720462	0.707374	0.754967	0.596848	0.777766	0.801631	0.737272	0.792983	0.685728	0.63631	0.785396	0.633236	0.759708	0.73395	0.737046	0.678815	0.861955	0.717299	0.644071	0.734162	0.262151	0.246748	0.645332	0.37149	0.760419	0.301667	0.409165	0.372051	0.426401	0.358558	0.424817	0.377105	0.162989	0.359771	0.306313	0.259394	0.321222	0.198576	0.29297	0.639764	0.393839	0.730947	HIVEP3	Hypermethylated in Adjacent Normals
cg21642988	0.69946	0.673315	0.674827	0.685907	0.767335	0.634778	0.790773	0.801781	0.794355	0.76794	0.758876	0.701974	0.820208	0.678836	0.78282	0.642269	0.722593	0.699676	0.760303	0.676053	0.639287	0.704754	0.538071	0.244021	0.590902	0.392739	0.768851	0.420832	0.423322	0.499218	0.368043	0.515562	0.4794	0.199443	0.207607	0.259515	0.247562	0.310819	0.158981	0.289088	0.097827	0.465911	0.353309	0.599857	DNAJA4	Hypermethylated in Adjacent Normals
cg00641679	0.584909	0.707014	0.757722	0.55135	0.677759	0.593585	0.714026	0.745292	0.759322	0.852221	0.79576	0.755225	0.780904	0.642565	0.712535	0.728238	0.722123	0.754523	0.742438	0.714643	0.653046	0.680956	0.506066	0.296031	0.571309	0.33319	0.374314	0.402933	0.4794	0.446	0.43288	0.469576	0.485657	0.404074	0.292407	0.324672	0.263324	0.270676	0.209048	0.245986	0.171363	0.653626	0.156774	0.311488		Hypermethylated in Adjacent Normals
cg07557423	0.562443	0.798102	0.713091	0.736943	0.669393	0.704265	0.626806	0.820603	0.709581	0.683557	0.774615	0.625934	0.772081	0.59661	0.677653	0.758384	0.705623	0.787885	0.66359	0.679887	0.792347	0.549678	0.25368	0.178048	0.461371	0.251382	0.624836	0.320528	0.242493	0.306139	0.318935	0.276105	0.423882	0.435265	0.193695	0.425143	0.184575	0.232664	0.211216	0.167816	0.268239	0.339449	0.216002	0.747702	ATP8A1	Hypermethylated in Adjacent Normals
cg24426822	0.620648	0.650793	0.749431	0.68063	0.684009	0.571133	0.630733	0.824377	0.722448	0.771669	0.658997	0.553885	0.772477	0.572412	0.697758	0.688274	0.679921	0.672449	0.742885	0.688346	0.726436	0.55671	0.335417	0.222948	0.530785	0.168713	0.413846	0.209505	0.277905	0.375806	0.20848	0.318538	0.354005	0.295787	0.194687	0.24383	0.292294	0.256812	0.207079	0.139061	0.0881294	0.635317	0.23105	0.209292	CACNA2D1	Hypermethylated in Adjacent Normals
cg26684776	0.589933	0.731152	0.643296	0.71352	0.709709	0.632636	0.591616	0.630701	0.776142	0.735823	0.60698	0.805313	0.740595	0.620561	0.652154	0.690191	0.688943	0.84596	0.678255	0.573877	0.845794	0.686437	0.308933	0.271102	0.548278	0.193452	0.408155	0.501823	0.304456	0.351006	0.277624	0.43212	0.581094	0.494791	0.368249	0.36325	0.27919	0.283414	0.301984	0.196264	0.136112	0.485471	0.247595	0.194058	RRAGD	Hypermethylated in Adjacent Normals
cg01549227	0.597958	0.749632	0.698226	0.780797	0.7067	0.616475	0.541533	0.537019	0.798057	0.722027	0.694375	0.759105	0.666703	0.569592	0.688764	0.768615	0.671903	0.932925	0.596438	0.623832	0.868284	0.642417	0.275671	0.150449	0.554616	0.195373	0.651923	0.160427	0.257656	0.275939	0.415298	0.343521	0.527375	0.324934	0.207187	0.215403	0.246784	0.217272	0.154017	0.162377	0.271923	0.465412	0.204927	0.925754	LHX6	Hypermethylated in Adjacent Normals
cg15408889	0.557983	0.730458	0.539293	0.768975	0.677682	0.66953	0.571665	0.522369	0.83981	0.670852	0.69767	0.780689	0.746062	0.649312	0.677909	0.731732	0.62421	0.876229	0.792075	0.523977	0.750419	0.683147	0.258488	0.103646	0.511841	0.078155	0.623684	0.107095	0.229031	0.27861	0.197746	0.316552	0.409846	0.29399	0.156533	0.221203	0.238492	0.224473	0.168567	0.138286	0.170316	0.320008	0.0743602	0.904574	TNFAIP8	Hypermethylated in Adjacent Normals
cg22691256	0.634153	0.709687	0.594145	0.672659	0.75869	0.669363	0.693374	0.43661	0.819274	0.735527	0.650967	0.696032	0.653968	0.412836	0.586147	0.732243	0.628397	0.792137	0.590883	0.574552	0.697672	0.668564	0.479586	0.210349	0.43982	0.194476	0.375151	0.196834	0.294466	0.203386	0.312554	0.290242	0.375334	0.6197	0.122319	0.285012	0.260556	0.204554	0.150524	0.11095	0.153646	0.2402	0.13608	0.121546	WBSCR17	Hypermethylated in Adjacent Normals
cg13572892	0.599163	0.708923	0.728503	0.683848	0.729129	0.621337	0.655461	0.558178	0.707997	0.508352	0.698604	0.697777	0.680103	0.577601	0.704912	0.762552	0.625086	0.805089	0.522271	0.696632	0.868543	0.717055	0.285381	0.146972	0.548952	0.246463	0.596151	0.167225	0.231973	0.209305	0.395534	0.32969	0.575034	0.266422	0.16706	0.202119	0.321545	0.215447	0.175485	0.158626	0.449311	0.350076	0.226631	0.877968	LHX6	Hypermethylated in Adjacent Normals
cg01751245	0.603069	0.781938	0.680299	0.743613	0.677107	0.586392	0.597697	0.731046	0.55703	0.709015	0.661331	0.758916	0.61451	0.697208	0.650181	0.686659	0.703073	0.80419	0.722	0.619503	0.642245	0.609903	0.379304	0.179097	0.432965	0.627475	0.537298	0.510987	0.330806	0.491405	0.123424	0.375678	0.472673	0.251327	0.177313	0.156073	0.267339	0.198811	0.157778	0.288712	0.125462	0.228533	0.0980098	0.0912348	SPRED2	Hypermethylated in Adjacent Normals
cg22198603	0.492451	0.670783	0.67713	0.691691	0.726024	0.55086	0.570967	0.679945	0.708785	0.661978	0.650962	0.71153	0.604528	0.592793	0.673892	0.808905	0.601287	0.73039	0.590105	0.489127	0.776028	0.58413	0.391324	0.13439	0.491865	0.229282	0.437817	0.252316	0.277448	0.260982	0.179801	0.249771	0.289132	0.26451	0.169512	0.134544	0.243648	0.167633	0.150505	0.21293	0.121533	0.201905	0.100384	0.0877681	BTBD9	Hypermethylated in Adjacent Normals
cg15242225	0.505276	0.70826	0.536995	0.621692	0.628584	0.658986	0.597811	0.665676	0.59852	0.71435	0.511068	0.838688	0.70401	0.473773	0.707229	0.691832	0.629251	0.83553	0.711823	0.66623	0.798884	0.535401	0.189057	0.138705	0.352816	0.100696	0.437157	0.351688	0.106424	0.389474	0.164557	0.406354	0.616479	0.234779	0.0808871	0.130709	0.19633	0.134286	0.0981817	0.0731342	0.186206	0.312159	0.112205	0.92388	RUNX1	Hypermethylated in Adjacent Normals
cg19640007	0.562298	0.714686	0.689237	0.805959	0.74492	0.745339	0.638328	0.61911	0.681616	0.755896	0.762811	0.508573	0.632792	0.633774	0.752354	0.776502	0.627087	0.638271	0.782566	0.643883	0.715887	0.669936	0.271086	0.25198	0.486311	0.432654	0.657439	0.720831	0.323277	0.433446	0.245199	0.341253	0.3748	0.277533	0.209818	0.169898	0.255774	0.209484	0.130769	0.201989	0.120386	0.598766	0.144663	0.567952	C4orf51	Hypermethylated in Adjacent Normals
cg14717069	0.628563	0.715736	0.757516	0.771667	0.739169	0.709912	0.686744	0.658645	0.739823	0.846333	0.730308	0.693692	0.748038	0.582073	0.738488	0.707948	0.735347	0.539007	0.762055	0.775394	0.634646	0.685088	0.423842	0.279053	0.60561	0.297372	0.526587	0.378663	0.464044	0.409249	0.425274	0.370768	0.415102	0.242492	0.407403	0.345059	0.259299	0.225555	0.204886	0.139284	0.236294	0.498206	0.222746	0.177338		Hypermethylated in Adjacent Normals
cg22531266	0.532764	0.739053	0.73696	0.78007	0.720221	0.732305	0.710382	0.535048	0.634614	0.887483	0.734909	0.68086	0.618874	0.727975	0.721211	0.626117	0.759902	0.66079	0.76917	0.595308	0.843431	0.647104	0.297762	0.229843	0.388467	0.326309	0.641645	0.340609	0.32217	0.446352	0.31093	0.298094	0.338004	0.284353	0.162151	0.259359	0.187022	0.35985	0.149111	0.272308	0.357757	0.444151	0.115727	0.130531		Hypermethylated in Adjacent Normals
cg21805731	0.56582	0.627421	0.672906	0.762155	0.66623	0.62205	0.565622	0.714224	0.604885	0.711511	0.755807	0.614096	0.637058	0.528217	0.679599	0.678305	0.654208	0.709081	0.721647	0.574459	0.637061	0.568181	0.231925	0.225153	0.313461	0.301883	0.744238	0.438178	0.306021	0.354816	0.179454	0.233901	0.347043	0.295375	0.15094	0.189547	0.212626	0.243051	0.155392	0.244449	0.115278	0.34488	0.131306	0.181956		Hypermethylated in Adjacent Normals
cg26428069	0.608377	0.610833	0.668135	0.805919	0.665472	0.590473	0.584781	0.629791	0.686329	0.741438	0.591957	0.608463	0.741943	0.576196	0.578839	0.677943	0.685647	0.628333	0.698544	0.488287	0.685684	0.558356	0.28186	0.1768	0.396207	0.273137	0.754055	0.247343	0.232469	0.207067	0.27578	0.242552	0.333863	0.241155	0.168641	0.215538	0.206542	0.161699	0.136311	0.179988	0.149194	0.511064	0.0621205	0.573515	NCKAP5	Hypermethylated in Adjacent Normals
cg10970143	0.469062	0.666976	0.596943	0.706589	0.764178	0.642669	0.587041	0.663159	0.722291	0.766135	0.713377	0.570658	0.747509	0.546696	0.570392	0.635398	0.624577	0.692217	0.743103	0.496366	0.667505	0.66983	0.228224	0.200669	0.275276	0.0927388	0.855966	0.125562	0.223983	0.431544	0.196296	0.160212	0.301766	0.198965	0.0940393	0.223226	0.173979	0.199876	0.102983	0.229873	0.106417	0.88137	0.0990867	0.90185	CFAP45	Hypermethylated in Adjacent Normals
cg11185753	0.570773	0.716129	0.657543	0.615414	0.824103	0.64314	0.609093	0.767525	0.87444	0.72187	0.619591	0.769194	0.750143	0.683675	0.707816	0.741291	0.64731	0.668618	0.813051	0.642706	0.699562	0.748189	0.39209	0.181457	0.541799	0.0761466	0.666294	0.168188	0.325718	0.309102	0.0843753	0.29547	0.479637	0.406112	0.278212	0.34044	0.578021	0.201754	0.232683	0.188771	0.0803194	0.336755	0.142991	0.0776006		Hypermethylated in Adjacent Normals
cg17362483	0.465279	0.740321	0.628444	0.67194	0.730656	0.684103	0.627187	0.725627	0.808961	0.806708	0.633245	0.743988	0.723386	0.609297	0.591558	0.792957	0.608726	0.723372	0.783058	0.767425	0.727131	0.755543	0.30144	0.528702	0.416209	0.136823	0.736874	0.590842	0.230585	0.471364	0.252989	0.2327	0.38605	0.23083	0.388725	0.192528	0.226946	0.1385	0.341408	0.155068	0.0967837	0.458154	0.0995441	0.088699		Hypermethylated in Adjacent Normals
cg12050706	0.590813	0.771305	0.676296	0.577978	0.646699	0.711776	0.728193	0.790469	0.863901	0.771949	0.656165	0.770184	0.720102	0.671131	0.621902	0.737836	0.697763	0.744515	0.806161	0.696281	0.749223	0.656758	0.313505	0.214475	0.344398	0.116784	0.340004	0.27732	0.243815	0.473985	0.259272	0.193611	0.386898	0.305737	0.147536	0.209403	0.236467	0.214633	0.148019	0.151899	0.39022	0.197152	0.116075	0.304659		Hypermethylated in Adjacent Normals
cg24694665	0.485019	0.722988	0.719181	0.740459	0.707142	0.668364	0.668134	0.792476	0.796802	0.701594	0.663968	0.802813	0.755156	0.599264	0.673267	0.609811	0.612403	0.784662	0.871457	0.593176	0.823	0.69486	0.344698	0.167732	0.48303	0.239749	0.545181	0.286565	0.291379	0.312025	0.400604	0.292506	0.407425	0.293204	0.132699	0.220529	0.310936	0.186233	0.163124	0.204887	0.258908	0.416664	0.119718	0.172873		Hypermethylated in Adjacent Normals
cg08795557	0.474473	0.775406	0.663669	0.730393	0.791761	0.710833	0.723191	0.91693	0.798187	0.81717	0.624703	0.784659	0.624117	0.595432	0.631063	0.685154	0.620403	0.849199	0.833584	0.678999	0.838165	0.701948	0.395755	0.136304	0.521411	0.154195	0.533264	0.252578	0.285129	0.427058	0.348278	0.356068	0.445259	0.456105	0.182079	0.279633	0.251113	0.219678	0.18265	0.159733	0.13073	0.334189	0.111017	0.23338	WBSCR17	Hypermethylated in Adjacent Normals
cg02919712	0.514428	0.817659	0.658675	0.61532	0.610657	0.757236	0.579222	0.741013	0.678758	0.763255	0.619054	0.742527	0.731076	0.637074	0.712209	0.71893	0.7193	0.866733	0.768989	0.711981	0.838904	0.74813	0.353795	0.193528	0.654181	0.193956	0.724926	0.273469	0.413769	0.540137	0.183601	0.422275	0.593841	0.399715	0.170656	0.23106	0.304045	0.382771	0.261777	0.431473	0.0814311	0.615664	0.159737	0.157627	DEPTOR	Hypermethylated in Adjacent Normals
cg22255095	0.446294	0.7289	0.634037	0.590762	0.571117	0.663065	0.595307	0.781225	0.734752	0.775516	0.607868	0.6764	0.641288	0.636978	0.665146	0.630443	0.675957	0.781052	0.77504	0.678785	0.685981	0.731729	0.318675	0.176399	0.488197	0.141048	0.627203	0.21426	0.411998	0.375611	0.293579	0.440332	0.405589	0.309109	0.127192	0.262502	0.316955	0.228259	0.243893	0.303594	0.178485	0.424133	0.103802	0.119275	CDH4	Hypermethylated in Adjacent Normals
cg09108394	0.428717	0.720601	0.664742	0.611973	0.660694	0.721242	0.575014	0.70819	0.738251	0.772144	0.634875	0.668586	0.698578	0.60034	0.503983	0.683097	0.706359	0.671203	0.927901	0.648489	0.784162	0.786443	0.276715	0.117537	0.455688	0.183744	0.51887	0.235469	0.382553	0.488751	0.28348	0.455935	0.318624	0.240095	0.217997	0.305352	0.212968	0.169098	0.194117	0.134178	0.138482	0.300076	0.126748	0.127109	PRKCB	Hypermethylated in Adjacent Normals
cg10168086	0.455412	0.66896	0.424831	0.586501	0.764987	0.700729	0.742906	0.77239	0.787684	0.795855	0.429259	0.824872	0.799643	0.5529	0.607477	0.625917	0.653908	0.728283	0.791444	0.787246	0.743996	0.711307	0.389994	0.140758	0.431285	0.094637	0.524861	0.1645	0.215439	0.277348	0.433887	0.266022	0.237587	0.242639	0.124168	0.127519	0.133645	0.057335	0.108723	0.0831493	0.0837463	0.255347	0.094169	0.13426		Hypermethylated in Adjacent Normals
cg12496211	0.513387	0.727324	0.626332	0.628195	0.738691	0.680233	0.564535	0.667558	0.762214	0.762628	0.594401	0.868515	0.638609	0.654825	0.564994	0.617457	0.574527	0.842949	0.907987	0.616927	0.855292	0.71419	0.261712	0.170829	0.426426	0.212773	0.591733	0.275372	0.259447	0.378073	0.156102	0.17185	0.465649	0.254166	0.161963	0.303883	0.175859	0.163355	0.127666	0.163258	0.179421	0.337995	0.119345	0.185042	CACNA1C	Hypermethylated in Adjacent Normals
cg11003133	0.505544	0.733728	0.654261	0.500412	0.723457	0.670707	0.545227	0.557429	0.830872	0.636278	0.541954	0.789786	0.658627	0.546893	0.471476	0.587653	0.595095	0.867246	0.832632	0.560813	0.785404	0.691344	0.270127	0.141487	0.422131	0.149771	0.341211	0.217627	0.313954	0.378281	0.307096	0.357071	0.352956	0.348625	0.187536	0.285727	0.203919	0.203661	0.187708	0.261872	0.202671	0.172108	0.118699	0.101199	AIM2	Hypermethylated in Adjacent Normals
cg22177308	0.530253	0.744781	0.625411	0.642926	0.679985	0.691197	0.611024	0.463343	0.902913	0.819055	0.580097	0.85312	0.650849	0.634655	0.61077	0.661623	0.640765	0.708152	0.894967	0.601953	0.893931	0.759754	0.289099	0.162634	0.526769	0.162095	0.802683	0.250283	0.395114	0.518324	0.312346	0.25284	0.333163	0.355471	0.150341	0.242868	0.267052	0.262362	0.138066	0.265273	0.254989	0.461581	0.0796536	0.126106		Hypermethylated in Adjacent Normals
cg23128495	0.596184	0.739356	0.631796	0.654293	0.743457	0.668924	0.659547	0.733033	0.870912	0.803122	0.691933	0.872226	0.798509	0.580427	0.657691	0.706384	0.670111	0.896096	0.896789	0.556241	0.917795	0.744519	0.364312	0.19403	0.489772	0.136956	0.611883	0.260414	0.30185	0.465011	0.349266	0.309175	0.371055	0.288932	0.160068	0.209715	0.265026	0.20221	0.192636	0.228846	0.219167	0.417496	0.0982075	0.185096		Hypermethylated in Adjacent Normals
cg25249728	0.580531	0.693596	0.655513	0.675941	0.733938	0.663913	0.572917	0.724423	0.949119	0.730041	0.589391	0.940371	0.77202	0.510255	0.599305	0.667393	0.628531	0.93021	0.953068	0.54392	0.941517	0.769616	0.359675	0.147222	0.525946	0.335217	0.602332	0.265535	0.349628	0.43133	0.332759	0.316697	0.442748	0.328061	0.196809	0.273535	0.262256	0.212743	0.188274	0.255584	0.182611	0.431995	0.0975396	0.273328		Hypermethylated in Adjacent Normals
cg07568841	0.529519	0.61997	0.627362	0.718127	0.743443	0.635488	0.631792	0.655269	0.825168	0.788044	0.662874	0.857272	0.732778	0.526179	0.550427	0.766625	0.658422	0.87332	0.786436	0.518009	0.929242	0.741721	0.219851	0.301058	0.479872	0.144364	0.435362	0.328438	0.24415	0.209755	0.314636	0.475818	0.472601	0.398364	0.126377	0.276063	0.178926	0.136486	0.172472	0.14644	0.171963	0.211057	0.114557	0.921965	ZNRF2	Hypermethylated in Adjacent Normals
cg05415308	0.413712	0.76288	0.549718	0.673889	0.672974	0.629175	0.521141	0.675366	0.911579	0.707853	0.559094	0.896627	0.729453	0.539254	0.525388	0.678573	0.607631	0.851412	0.906677	0.541416	0.936847	0.816743	0.318402	0.125542	0.453074	0.169365	0.695308	0.273758	0.247396	0.375434	0.334364	0.286865	0.444677	0.272131	0.122689	0.246982	0.333633	0.196009	0.14943	0.211539	0.0686431	0.670184	0.100835	0.19081	CT62	Hypermethylated in Adjacent Normals
cg07196505	0.424873	0.706622	0.742163	0.705405	0.71582	0.613228	0.552595	0.834719	0.687237	0.696824	0.572888	0.786586	0.552067	0.527876	0.562252	0.619735	0.647986	0.67727	0.76169	0.677395	0.616261	0.664818	0.268757	0.1239	0.424525	0.226316	0.42324	0.213158	0.265928	0.225887	0.295542	0.225388	0.240886	0.70217	0.234789	0.190107	0.174886	0.126989	0.182283	0.0897134	0.143455	0.285124	0.131354	0.194758	RBFOX1	Hypermethylated in Adjacent Normals
cg08754088	0.518637	0.67219	0.714942	0.69212	0.654382	0.613256	0.620098	0.834756	0.617744	0.80381	0.749004	0.694727	0.541522	0.593111	0.708817	0.570799	0.650125	0.524846	0.772162	0.627822	0.703836	0.634531	0.35027	0.162628	0.421998	0.535236	0.505539	0.216878	0.306197	0.221934	0.102209	0.516125	0.337619	0.369306	0.10818	0.204432	0.184621	0.173655	0.164044	0.179591	0.152354	0.272347	0.0880546	0.0627156	UNC5D	Hypermethylated in Adjacent Normals
cg11329678	0.513027	0.622992	0.69159	0.638615	0.685713	0.634861	0.767053	0.85396	0.519685	0.703522	0.600111	0.665602	0.640466	0.602658	0.60123	0.566302	0.570859	0.707524	0.670988	0.74046	0.78268	0.635449	0.287365	0.149639	0.429544	0.167757	0.422491	0.175578	0.210274	0.297012	0.135506	0.222899	0.300721	0.399069	0.13723	0.216361	0.178674	0.1094	0.158812	0.188935	0.670276	0.135995	0.230396	0.537206		Hypermethylated in Adjacent Normals
cg20810345	0.695098	0.616281	0.601318	0.552252	0.667756	0.71984	0.688564	0.827303	0.744022	0.638864	0.654016	0.719455	0.698467	0.585867	0.709456	0.517551	0.495088	0.568324	0.782859	0.586628	0.514541	0.669926	0.241327	0.172878	0.316972	0.282991	0.565919	0.203859	0.204703	0.476274	0.27224	0.467532	0.318087	0.270125	0.10255	0.192573	0.183554	0.234724	0.109904	0.230799	0.247282	0.634239	0.152279	0.61647		Hypermethylated in Adjacent Normals
cg05890855	0.576613	0.605823	0.514462	0.511463	0.590696	0.533135	0.444343	0.517557	0.679016	0.589146	0.513678	0.613294	0.623564	0.433336	0.521394	0.659515	0.555451	0.733491	0.751398	0.467645	0.74898	0.651504	0.283931	0.0743869	0.330432	0.075889	0.325348	0.0995371	0.154672	0.21088	0.0671	0.221503	0.336362	0.21665	0.139454	0.112462	0.129229	0.135088	0.140356	0.106918	0.102117	0.0890504	0.0445337	0.208704		Hypermethylated in Adjacent Normals
cg25946059	0.470592	0.519396	0.557486	0.496689	0.492241	0.453858	0.462733	0.47667	0.583548	0.524631	0.331203	0.726872	0.643188	0.413067	0.488956	0.636758	0.510535	0.859126	0.627386	0.529369	0.804673	0.556179	0.248805	0.0840971	0.374108	0.0478885	0.168691	0.255896	0.130294	0.190336	0.0590808	0.203887	0.456437	0.18662	0.078378	0.134888	0.0745848	0.111244	0.093825	0.122421	0.0821482	0.23171	0.0419179	0.140315		Hypermethylated in Adjacent Normals
cg11465213	0.408122	0.674314	0.563261	0.618205	0.597934	0.534355	0.43053	0.290574	0.718411	0.505819	0.607435	0.824081	0.592908	0.534955	0.476592	0.646941	0.574355	0.876487	0.588192	0.544403	0.799414	0.643569	0.18603	0.129397	0.476066	0.107332	0.328992	0.177245	0.269485	0.291393	0.299227	0.297386	0.4388	0.340711	0.134144	0.230748	0.18944	0.172609	0.114992	0.228714	0.117795	0.220524	0.120415	0.0640672		Hypermethylated in Adjacent Normals
cg04786142	0.342671	0.656735	0.617462	0.567473	0.514104	0.418912	0.533578	0.504878	0.495399	0.614015	0.566976	0.759257	0.569898	0.592988	0.542426	0.578443	0.624523	0.664265	0.540232	0.483512	0.611727	0.426547	0.142264	0.0649861	0.270924	0.0742418	0.121709	0.0431498	0.110827	0.54233	0.173282	0.101469	0.399573	0.295469	0.0315387	0.0965008	0.0835968	0.161321	0.0796614	0.0654396	0.0480752	0.0321485	0.346308	0.0207807		Hypermethylated in Adjacent Normals
cg17094249	0.40317	0.621002	0.543004	0.618655	0.541478	0.41101	0.449806	0.543407	0.606989	0.620617	0.638744	0.690099	0.65816	0.595791	0.581888	0.618901	0.609766	0.736562	0.531108	0.497546	0.580345	0.476739	0.210462	0.185942	0.271814	0.160057	0.22418	0.154088	0.111784	0.219987	0.115307	0.174835	0.49387	0.164231	0.147339	0.14828	0.122222	0.117561	0.127704	0.179342	0.123193	0.147958	0.12701	0.0652669		Hypermethylated in Adjacent Normals
cg26874872	0.453657	0.493574	0.581141	0.715551	0.518815	0.59445	0.449376	0.760608	0.612001	0.319527	0.58872	0.568762	0.558704	0.413997	0.509702	0.428044	0.524147	0.669617	0.679657	0.465251	0.596233	0.622764	0.213637	0.0937203	0.374137	0.107863	0.323056	0.112653	0.171437	0.229861	0.176564	0.190382	0.178497	0.190621	0.134483	0.167786	0.170264	0.0780406	0.108446	0.0991568	0.113427	0.36203	0.0531256	0.0840545		Hypermethylated in Adjacent Normals
cg06968859	0.473518	0.607021	0.585972	0.665804	0.501024	0.706686	0.575091	0.674728	0.490933	0.634135	0.59711	0.742771	0.610355	0.471873	0.596395	0.431545	0.462938	0.713439	0.603532	0.626821	0.681775	0.572887	0.280032	0.104428	0.367181	0.07706	0.331633	0.144418	0.173077	0.213861	0.108703	0.175286	0.170951	0.120228	0.202613	0.105739	0.118374	0.0965051	0.0992577	0.122397	0.0676757	0.226165	0.0494082	0.0335995	CTNNA2	Hypermethylated in Adjacent Normals
cg01631319	0.515464	0.576195	0.677258	0.831877	0.715777	0.540557	0.629261	0.848409	0.534023	0.864419	0.691067	0.628801	0.678434	0.528429	0.664757	0.699331	0.67153	0.847252	0.49913	0.442289	0.772759	0.600094	0.237671	0.131342	0.338024	0.236287	0.516077	0.115714	0.1933	0.265286	0.25502	0.314193	0.299684	0.334728	0.110942	0.288192	0.229438	0.166334	0.178715	0.174729	0.132445	0.403362	0.0847723	0.267574		Hypermethylated in Adjacent Normals
cg17388996	0.51471	0.698947	0.657482	0.790466	0.767757	0.492225	0.641413	0.705341	0.515734	0.781944	0.635828	0.573063	0.676596	0.578981	0.605316	0.694354	0.58731	0.727725	0.367828	0.551838	0.781794	0.472022	0.226893	0.204163	0.43082	0.238569	0.208483	0.209865	0.226628	0.29514	0.24326	0.412802	0.420888	0.337419	0.204496	0.26523	0.254635	0.188101	0.215082	0.174602	0.137806	0.601017	0.16667	0.255145	SCML4	Hypermethylated in Adjacent Normals
cg00428457	0.47901	0.641176	0.489546	0.646162	0.722608	0.406879	0.615299	0.696422	0.538	0.72896	0.701565	0.512497	0.699351	0.437272	0.574734	0.50476	0.451162	0.668423	0.817897	0.473471	0.708157	0.611325	0.1927	0.0835308	0.257452	0.081243	0.925041	0.220678	0.213917	0.339834	0.117646	0.165489	0.277927	0.135412	0.0644941	0.120346	0.166305	0.0803861	0.0641803	0.105313	0.0668939	0.922658	0.0445064	0.938016		Hypermethylated in Adjacent Normals
cg13575139	0.680132	0.691763	0.671477	0.65469	0.735099	0.575387	0.576405	0.589903	0.619483	0.79098	0.730392	0.619439	0.725974	0.630022	0.666318	0.698845	0.68396	0.665301	0.544546	0.623853	0.781166	0.67616	0.334555	0.13461	0.427678	0.0855187	0.43702	0.131313	0.337306	0.26534	0.183472	0.285543	0.37979	0.237951	0.152483	0.215196	0.150462	0.217612	0.230919	0.237813	0.230019	0.387146	0.110515	0.10984		Hypermethylated in Adjacent Normals
cg15331705	0.495047	0.633201	0.635716	0.571809	0.670349	0.563203	0.563585	0.6615	0.559341	0.741079	0.693667	0.57756	0.712735	0.629396	0.662239	0.674637	0.732359	0.830715	0.483904	0.671308	0.784646	0.571143	0.199969	0.0947357	0.433162	0.328644	0.194434	0.281316	0.235456	0.211851	0.114999	0.306856	0.478704	0.250716	0.217534	0.218253	0.23964	0.211571	0.223042	0.201255	0.105813	0.31048	0.346319	0.0975317		Hypermethylated in Adjacent Normals
cg01862311	0.519461	0.642026	0.6038	0.744466	0.504401	0.56563	0.547887	0.528758	0.502907	0.722689	0.663254	0.60573	0.71336	0.556363	0.663709	0.664935	0.698137	0.68867	0.593405	0.56896	0.668295	0.59471	0.472864	0.113182	0.377862	0.13754	0.480457	0.208056	0.235154	0.322926	0.168675	0.283844	0.407153	0.295901	0.0927407	0.190223	0.179909	0.16815	0.0893837	0.223333	0.10858	0.344292	0.627198	0.531421		Hypermethylated in Adjacent Normals
cg21158815	0.584935	0.628995	0.647154	0.538166	0.676314	0.531527	0.591948	0.341161	0.634263	0.726435	0.628472	0.613047	0.659417	0.577235	0.652708	0.625809	0.677992	0.696174	0.468642	0.522812	0.681776	0.638612	0.291658	0.180188	0.481467	0.240359	0.415345	0.32221	0.180691	0.216064	0.215839	0.263887	0.404391	0.317446	0.259707	0.17583	0.229318	0.178388	0.248956	0.128431	0.210728	0.181766	0.158931	0.203423	BATF	Hypermethylated in Adjacent Normals
cg08443563	0.611423	0.589265	0.553369	0.685729	0.529952	0.438258	0.583207	0.693122	0.515136	0.659782	0.731707	0.42489	0.702472	0.537956	0.631614	0.602534	0.644597	0.600013	0.359901	0.474465	0.632371	0.426372	0.203478	0.381091	0.253151	0.430986	0.449253	0.60506	0.206438	0.285617	0.0924034	0.160265	0.301821	0.179747	0.0730989	0.112612	0.114944	0.155544	0.094144	0.10747	0.0847074	0.0812351	0.0547291	0.0650878		Hypermethylated in Adjacent Normals
cg26988617	0.660424	0.677334	0.685732	0.630081	0.707723	0.528458	0.501414	0.667146	0.467597	0.6798	0.609831	0.546426	0.651397	0.47227	0.664958	0.640788	0.729445	0.711781	0.337717	0.599896	0.546504	0.380248	0.175707	0.228395	0.405717	0.182633	0.617778	0.191659	0.207262	0.24677	0.262604	0.297123	0.357161	0.16743	0.515723	0.171677	0.182479	0.139608	0.0870164	0.103308	0.142876	0.625258	0.248226	0.241653	PARD3	Hypermethylated in Adjacent Normals
cg07204874	0.534389	0.741672	0.674983	0.750261	0.602632	0.441821	0.526636	0.698135	0.387627	0.824548	0.538165	0.320057	0.610425	0.581728	0.602041	0.764337	0.726748	0.759683	0.272502	0.780332	0.593456	0.561239	0.158072	0.121355	0.266916	0.184082	0.234892	0.102116	0.191318	0.278902	0.24141	0.356986	0.270578	0.191499	0.0973382	0.15491	0.116044	0.182128	0.122898	0.135747	0.133476	0.18485	0.0649092	0.329115		Hypermethylated in Adjacent Normals
cg11630939	0.403451	0.611657	0.323906	0.662675	0.67142	0.447904	0.65041	0.488354	0.895379	0.691466	0.460623	0.885216	0.839301	0.404228	0.583169	0.643005	0.590095	0.849381	0.898645	0.479008	0.908009	0.736377	0.171095	0.0532793	0.333051	0.0835629	0.811497	0.226071	0.188981	0.328704	0.162593	0.204356	0.317599	0.17303	0.0694921	0.115636	0.172821	0.0804821	0.0637701	0.225403	0.0921731	0.503161	0.0517945	0.825641		Hypermethylated in Adjacent Normals
cg06022561	0.265599	0.605029	0.343502	0.56372	0.594403	0.450928	0.485256	0.366219	0.933096	0.468807	0.290542	0.929563	0.758761	0.388422	0.336479	0.554188	0.449742	0.886862	0.94615	0.369997	0.962939	0.817718	0.126471	0.0936346	0.403529	0.082625	0.669634	0.139281	0.21632	0.351847	0.256492	0.195805	0.351697	0.185191	0.165171	0.1614	0.159419	0.185601	0.167205	0.134069	0.0658815	0.305877	0.0692175	0.902165	D2HGDH	Hypermethylated in Adjacent Normals
cg19533977	0.257518	0.361484	0.365629	0.404072	0.466648	0.381312	0.33798	0.359455	0.624275	0.584153	0.43445	0.698129	0.458155	0.235683	0.287403	0.421658	0.448119	0.581376	0.537773	0.31897	0.656103	0.47878	0.0673441	0.0810654	0.216146	0.0650532	0.163415	0.0546839	0.0637097	0.118518	0.091611	0.0841952	0.14716	0.143556	0.0490219	0.082736	0.0416521	0.0796487	0.0789316	0.0689838	0.0712618	0.0555014	0.0787077	0.0495748	CLTC	Hypermethylated in Adjacent Normals
cg16013670	0.701087	0.845401	0.791491	0.84372	0.900149	0.867931	0.844024	0.776157	0.923354	0.912899	0.799854	0.932541	0.896762	0.731605	0.759608	0.821272	0.849828	0.910426	0.963029	0.744527	0.937007	0.897237	0.405526	0.352618	0.602662	0.392275	0.874614	0.452997	0.500556	0.553254	0.390613	0.475828	0.551974	0.545404	0.234277	0.41324	0.402079	0.462036	0.541629	0.506845	0.373293	0.568684	0.17697	0.210864	OPN3	Hypermethylated in Adjacent Normals
cg00150025	0.704929	0.871021	0.801578	0.858402	0.871317	0.81945	0.788045	0.802003	0.964464	0.92567	0.747899	0.952248	0.811275	0.721729	0.7638	0.750952	0.787837	0.956793	0.981564	0.754283	0.97943	0.916407	0.491826	0.472237	0.639274	0.308162	0.925223	0.528849	0.339736	0.824687	0.632479	0.336991	0.532095	0.397927	0.231228	0.291984	0.386917	0.295987	0.169202	0.323018	0.378751	0.553939	0.179421	0.925649	PLA2G4F	Hypermethylated in Adjacent Normals
cg12967164	0.681899	0.890059	0.79386	0.80206	0.863974	0.819014	0.83511	0.896532	0.967814	0.895151	0.733476	0.944083	0.869214	0.752034	0.680927	0.785967	0.775364	0.893667	0.96583	0.747139	0.906389	0.850607	0.553605	0.270251	0.623804	0.256781	0.737381	0.392861	0.467023	0.536133	0.437886	0.422677	0.515339	0.395196	0.252298	0.415172	0.400772	0.319542	0.286047	0.30914	0.185832	0.908776	0.104711	0.183465	ELFN1	Hypermethylated in Adjacent Normals
cg05696931	0.6167	0.850008	0.822755	0.801827	0.916616	0.83298	0.73932	0.846014	0.946277	0.896339	0.78359	0.886352	0.861899	0.762496	0.749134	0.858423	0.810398	0.926594	0.960963	0.828039	0.93894	0.939397	0.411215	0.581628	0.568629	0.339515	0.835962	0.416351	0.456201	0.64731	0.398497	0.421783	0.639824	0.527503	0.420225	0.363861	0.379328	0.502654	0.246215	0.582509	0.347598	0.929286	0.220676	0.310371		Hypermethylated in Adjacent Normals
cg04574507	0.603574	0.839222	0.826817	0.818222	0.912434	0.870348	0.77091	0.914998	0.909518	0.842529	0.826963	0.889811	0.852577	0.841974	0.835366	0.83597	0.803437	0.904392	0.902106	0.767871	0.893643	0.9163	0.44052	0.207107	0.549094	0.148532	0.768176	0.335894	0.375964	0.603256	0.31033	0.363625	0.453348	0.472328	0.186268	0.321222	0.327981	0.261826	0.192521	0.370798	0.28228	0.442228	0.166197	0.157416	CD1B	Hypermethylated in Adjacent Normals
cg07691684	0.641283	0.857981	0.812217	0.815346	0.881297	0.822079	0.794467	0.863195	0.854738	0.877854	0.840951	0.866552	0.842127	0.808769	0.808205	0.851832	0.789508	0.901195	0.905198	0.753157	0.862523	0.873692	0.408831	0.246894	0.636469	0.271956	0.625028	0.374876	0.39969	0.593987	0.432556	0.468709	0.552554	0.490508	0.330468	0.413622	0.455744	0.335632	0.358315	0.308562	0.270637	0.564067	0.265094	0.250842	LDB2	Hypermethylated in Adjacent Normals
cg18984165	0.707035	0.834956	0.839545	0.822306	0.887355	0.86781	0.76702	0.914455	0.903424	0.837312	0.851978	0.913305	0.869097	0.786105	0.852753	0.821848	0.816574	0.861248	0.920753	0.710092	0.865646	0.897545	0.457612	0.167097	0.70469	0.312427	0.877182	0.192525	0.497948	0.624586	0.564161	0.484761	0.380962	0.397485	0.176195	0.241095	0.284087	0.266458	0.436782	0.266563	0.308697	0.889521	0.11975	0.316078	KCNJ2	Hypermethylated in Adjacent Normals
cg16042006	0.573124	0.831717	0.809461	0.869074	0.862055	0.768833	0.817706	0.881396	0.900512	0.886591	0.848696	0.877227	0.871545	0.786527	0.819951	0.77391	0.82638	0.867965	0.924856	0.662405	0.894818	0.840217	0.210016	0.338338	0.721702	0.335263	0.816182	0.388662	0.366884	0.546792	0.434785	0.483466	0.559411	0.507406	0.22148	0.283041	0.412609	0.325063	0.18795	0.312738	0.373902	0.649523	0.0788718	0.171491	DGKG	Hypermethylated in Adjacent Normals
cg19171161	0.715288	0.797524	0.791682	0.86912	0.890223	0.801427	0.788007	0.842422	0.940299	0.894154	0.862441	0.902158	0.912688	0.697382	0.812752	0.853038	0.837155	0.897307	0.935409	0.756138	0.926352	0.890693	0.381383	0.225505	0.673458	0.418138	0.932286	0.302939	0.553958	0.640194	0.45246	0.363274	0.412537	0.377091	0.191134	0.369553	0.355196	0.339505	0.259057	0.373029	0.405267	0.940362	0.139527	0.901385		Hypermethylated in Adjacent Normals
cg09565111	0.668905	0.798183	0.85239	0.911516	0.897279	0.785919	0.817344	0.904097	0.921429	0.849014	0.861328	0.898883	0.884332	0.745572	0.82021	0.904917	0.844551	0.898869	0.922099	0.752861	0.936438	0.87363	0.470065	0.441061	0.660542	0.385294	0.900336	0.533681	0.699003	0.795869	0.4517	0.386604	0.599579	0.464115	0.466169	0.482359	0.403615	0.403281	0.31813	0.35242	0.272018	0.882341	0.240044	0.304035	ATP8A2	Hypermethylated in Adjacent Normals
cg03454607	0.699279	0.851179	0.840834	0.907113	0.889096	0.876021	0.770366	0.880751	0.916181	0.848848	0.868071	0.894724	0.891982	0.750262	0.757587	0.850861	0.805059	0.880402	0.931052	0.773654	0.910773	0.889772	0.323573	0.370851	0.5646	0.741495	0.734215	0.703268	0.301882	0.683334	0.390593	0.313251	0.537201	0.439817	0.284624	0.545784	0.347225	0.391509	0.475544	0.43406	0.643168	0.805426	0.583449	0.591718		Hypermethylated in Adjacent Normals
cg10975391	0.638093	0.839862	0.818906	0.865149	0.887568	0.819419	0.867283	0.901486	0.923528	0.888329	0.898855	0.938763	0.872311	0.767292	0.764906	0.861444	0.80097	0.95255	0.94299	0.814775	0.921428	0.864267	0.413026	0.286588	0.578753	0.400287	0.634811	0.309188	0.407409	0.493054	0.521327	0.537181	0.536095	0.527519	0.250533	0.308457	0.391971	0.408549	0.23928	0.353797	0.319666	0.665574	0.232359	0.145124	NAV1	Hypermethylated in Adjacent Normals
cg01109219	0.630197	0.831729	0.844553	0.841278	0.886446	0.83814	0.805551	0.86396	0.897788	0.871903	0.852469	0.911326	0.885918	0.736562	0.766424	0.826547	0.744589	0.92094	0.923944	0.851459	0.888767	0.844886	0.456943	0.247906	0.656318	0.427348	0.816563	0.518912	0.61625	0.596531	0.444254	0.47755	0.783753	0.393147	0.392096	0.36008	0.340142	0.302719	0.232647	0.249418	0.46126	0.876678	0.179214	0.892655	RASGRP3	Hypermethylated in Adjacent Normals
cg07699978	0.768167	0.870145	0.860394	0.848416	0.830836	0.822271	0.846316	0.905583	0.953393	0.876851	0.859063	0.913113	0.911257	0.737234	0.828459	0.857959	0.771233	0.946268	0.933251	0.748018	0.933792	0.922369	0.584102	0.298361	0.7632	0.451349	0.795813	0.767442	0.490985	0.440986	0.759317	0.548912	0.668588	0.393217	0.230277	0.310941	0.306314	0.303444	0.315223	0.296872	0.394212	0.83798	0.167393	0.927808	PPM1H	Hypermethylated in Adjacent Normals
cg09716921	0.715632	0.866105	0.834538	0.860489	0.761697	0.812284	0.862309	0.852976	0.953515	0.863166	0.844694	0.935942	0.93149	0.7211	0.754187	0.841345	0.782755	0.957309	0.957832	0.732223	0.946771	0.915467	0.475262	0.303384	0.595588	0.460733	0.686734	0.537892	0.490596	0.391284	0.900191	0.482989	0.47993	0.367094	0.229102	0.268368	0.775364	0.231173	0.226297	0.287469	0.337267	0.802743	0.720063	0.957299	LRIG1	Hypermethylated in Adjacent Normals
cg13590228	0.7585	0.812764	0.832383	0.855878	0.871343	0.801106	0.848837	0.865837	0.950748	0.891959	0.765742	0.935462	0.904597	0.71936	0.770408	0.828397	0.764822	0.931258	0.964694	0.772829	0.94187	0.90069	0.403571	0.25181	0.651333	0.305404	0.802033	0.36996	0.360699	0.447735	0.519392	0.495739	0.526191	0.494056	0.323589	0.339915	0.328843	0.360838	0.382272	0.309831	0.362211	0.705894	0.166244	0.927759	SIAH2	Hypermethylated in Adjacent Normals
cg24339574	0.667331	0.845117	0.777634	0.862139	0.8466	0.764562	0.791821	0.782038	0.912643	0.879956	0.829633	0.887855	0.891933	0.749854	0.805474	0.828309	0.772116	0.934114	0.967952	0.798483	0.931436	0.859101	0.359021	0.481714	0.511668	0.230284	0.866919	0.641799	0.423737	0.562298	0.388113	0.418761	0.604776	0.482101	0.266458	0.348747	0.391076	0.424238	0.238032	0.440033	0.27312	0.48269	0.203459	0.907631		Hypermethylated in Adjacent Normals
cg18440774	0.738738	0.82983	0.787724	0.864716	0.893638	0.834762	0.840412	0.77207	0.886863	0.843592	0.831548	0.868735	0.902856	0.695738	0.824212	0.808542	0.797785	0.901004	0.917114	0.779558	0.907697	0.825321	0.428037	0.223773	0.719129	0.335633	0.786319	0.461006	0.443111	0.574811	0.501956	0.428973	0.607695	0.440888	0.311405	0.473649	0.274119	0.335356	0.236371	0.333808	0.180594	0.531294	0.323468	0.903498	YTHDC1	Hypermethylated in Adjacent Normals
cg16658460	0.703174	0.84211	0.801937	0.87596	0.836969	0.829131	0.759876	0.781486	0.862828	0.869661	0.850566	0.848263	0.881368	0.706985	0.738386	0.775142	0.728012	0.900292	0.900129	0.803033	0.893379	0.820641	0.527282	0.597836	0.619475	0.168341	0.719213	0.351775	0.386182	0.807429	0.368682	0.48297	0.551234	0.398481	0.217827	0.323842	0.259016	0.382687	0.467509	0.400255	0.268392	0.671839	0.155886	0.631134	TENM2	Hypermethylated in Adjacent Normals
cg10081621	0.662893	0.821834	0.772978	0.840383	0.839659	0.796902	0.777256	0.864558	0.857233	0.882327	0.861926	0.896834	0.832907	0.709766	0.748303	0.764524	0.78824	0.897638	0.909875	0.751182	0.917619	0.810952	0.45632	0.381914	0.608431	0.447847	0.813542	0.41048	0.399866	0.56518	0.500045	0.472869	0.566802	0.42329	0.416228	0.346351	0.365681	0.302564	0.271753	0.387673	0.303466	0.713058	0.238905	0.431734		Hypermethylated in Adjacent Normals
cg26678765	0.729241	0.808535	0.800804	0.836429	0.869286	0.762913	0.784656	0.821512	0.903388	0.885578	0.85132	0.863194	0.902459	0.724604	0.769235	0.757005	0.834246	0.886933	0.916487	0.733021	0.91855	0.842612	0.664081	0.211051	0.632414	0.354704	0.806337	0.44374	0.433235	0.556313	0.621502	0.428185	0.590613	0.459137	0.201703	0.355174	0.553451	0.278781	0.216413	0.340055	0.229943	0.51381	0.149809	0.334588	MAB21L3	Hypermethylated in Adjacent Normals
cg05489252	0.742094	0.76893	0.809412	0.852356	0.879676	0.753841	0.803988	0.85946	0.903451	0.865433	0.844249	0.819085	0.903902	0.735294	0.826088	0.811549	0.818685	0.89676	0.917712	0.733651	0.897527	0.851656	0.311447	0.331049	0.660996	0.432055	0.928091	0.60703	0.402321	0.536204	0.465293	0.447244	0.603341	0.493475	0.243864	0.321465	0.381625	0.440847	0.219342	0.46852	0.359943	0.850077	0.146956	0.857361	MCF2L2	Hypermethylated in Adjacent Normals
cg05502478	0.725303	0.824417	0.772474	0.809422	0.871969	0.743899	0.809116	0.815884	0.899779	0.897417	0.81006	0.861635	0.86927	0.729431	0.760881	0.835886	0.772923	0.889667	0.924904	0.739478	0.908048	0.850812	0.294514	0.275776	0.615338	0.240137	0.829452	0.495473	0.296084	0.45833	0.448652	0.329479	0.576975	0.391726	0.2088	0.299549	0.316437	0.299933	0.20619	0.385568	0.213261	0.638418	0.10445	0.898103	MCF2L2	Hypermethylated in Adjacent Normals
cg24443446	0.79651	0.742475	0.799654	0.800618	0.889457	0.788719	0.803719	0.828173	0.933919	0.885187	0.834153	0.887526	0.898959	0.738356	0.745404	0.77066	0.815636	0.898762	0.911518	0.805669	0.923402	0.869792	0.561937	0.301437	0.623104	0.355359	0.906223	0.457537	0.450603	0.610432	0.554775	0.413819	0.638258	0.500686	0.301594	0.431582	0.462738	0.328493	0.255855	0.341067	0.273995	0.871839	0.168199	0.402472		Hypermethylated in Adjacent Normals
cg27153327	0.750908	0.84795	0.804948	0.79056	0.879555	0.819163	0.786819	0.806858	0.892797	0.830753	0.852096	0.892039	0.91044	0.687815	0.749568	0.831862	0.837772	0.889	0.897931	0.800624	0.89446	0.858954	0.513342	0.408508	0.53001	0.516141	0.803442	0.771115	0.603368	0.604992	0.631139	0.46581	0.505606	0.37571	0.353097	0.264762	0.407019	0.216721	0.351961	0.340413	0.277377	0.350147	0.676016	0.317529	MEIOB	Hypermethylated in Adjacent Normals
cg01315201	0.755671	0.831696	0.79765	0.820066	0.85363	0.817673	0.775756	0.824241	0.915079	0.849206	0.798008	0.924023	0.888769	0.687097	0.733892	0.820172	0.795769	0.89188	0.918927	0.715085	0.855054	0.888656	0.747542	0.391135	0.596033	0.221082	0.853036	0.585087	0.563913	0.725603	0.376214	0.362299	0.604918	0.409201	0.415755	0.299196	0.389902	0.346441	0.286456	0.381445	0.210274	0.634548	0.237391	0.316608		Hypermethylated in Adjacent Normals
cg06428196	0.804626	0.86004	0.804832	0.87063	0.919256	0.808691	0.803895	0.853542	0.934442	0.910554	0.833011	0.865582	0.890948	0.686864	0.801591	0.853363	0.811648	0.810786	0.887456	0.753927	0.913681	0.821558	0.502605	0.211745	0.676577	0.353691	0.85532	0.463278	0.450559	0.617949	0.423044	0.290178	0.596183	0.372635	0.256634	0.423252	0.309311	0.346561	0.23668	0.348299	0.320629	0.810578	0.126335	0.934132		Hypermethylated in Adjacent Normals
cg25144558	0.71454	0.838682	0.795821	0.849557	0.893656	0.815811	0.783264	0.834822	0.911212	0.886206	0.815292	0.84769	0.865195	0.705847	0.813458	0.834743	0.79548	0.834551	0.886271	0.752732	0.840977	0.835365	0.561372	0.354476	0.667103	0.361941	0.765805	0.371303	0.465263	0.61658	0.416497	0.474072	0.616232	0.625869	0.298274	0.358999	0.317741	0.395126	0.285947	0.298162	0.258311	0.574957	0.163709	0.644704	SDK1	Hypermethylated in Adjacent Normals
cg02531439	0.793086	0.822736	0.785679	0.872835	0.879384	0.846828	0.824904	0.845096	0.900816	0.882941	0.788306	0.864912	0.883485	0.748016	0.854908	0.856197	0.839648	0.875816	0.882125	0.695538	0.899992	0.860293	0.525993	0.323981	0.701146	0.700829	0.845471	0.590614	0.476915	0.496725	0.445075	0.430752	0.626392	0.656273	0.17697	0.364512	0.323873	0.358651	0.224398	0.206639	0.231045	0.60643	0.344109	0.909697	SMURF1	Hypermethylated in Adjacent Normals
cg06271720	0.80221	0.857306	0.809396	0.819792	0.883581	0.880279	0.829653	0.814828	0.913252	0.854076	0.817642	0.869034	0.893044	0.73021	0.827957	0.854644	0.839078	0.901775	0.88493	0.788464	0.924777	0.854641	0.445301	0.297427	0.710835	0.185513	0.853114	0.466828	0.44908	0.48748	0.479761	0.524821	0.604898	0.481871	0.262653	0.474657	0.356905	0.397832	0.298958	0.302234	0.341323	0.832011	0.176354	0.864537		Hypermethylated in Adjacent Normals
cg04522625	0.762533	0.833479	0.764129	0.880905	0.904087	0.766863	0.791091	0.905185	0.929571	0.874615	0.818222	0.917082	0.923504	0.636338	0.851813	0.843892	0.799689	0.933369	0.939236	0.693382	0.95681	0.885818	0.383263	0.147543	0.702713	0.196543	0.862702	0.569996	0.569081	0.460301	0.482588	0.330499	0.551683	0.396179	0.353523	0.342639	0.342898	0.308155	0.21056	0.280165	0.224353	0.743779	0.23554	0.140455	MIR548A2	Hypermethylated in Adjacent Normals
cg21974506	0.608849	0.924855	0.901088	0.86875	0.903784	0.813146	0.870486	0.924525	0.911115	0.948265	0.81712	0.935619	0.894096	0.78836	0.796003	0.868092	0.833307	0.951589	0.905059	0.813807	0.920761	0.923418	0.359093	0.160182	0.788982	0.197422	0.60242	0.223814	0.370877	0.449041	0.43869	0.336144	0.501444	0.375679	0.173852	0.226342	0.581984	0.262146	0.23921	0.250216	0.838674	0.193172	0.265518	0.0790219	COL11A2	Hypermethylated in Adjacent Normals
cg00602115	0.667004	0.832276	0.795135	0.867601	0.912938	0.772929	0.876708	0.863221	0.949124	0.889783	0.815609	0.924982	0.918847	0.821534	0.808156	0.902852	0.829299	0.879184	0.953406	0.843484	0.951149	0.881336	0.39914	0.34757	0.615924	0.337111	0.849492	0.675639	0.345218	0.612128	0.902041	0.446107	0.634204	0.260928	0.900379	0.409988	0.329519	0.233026	0.18775	0.249929	0.617584	0.921434	0.106545	0.964921	DTNA	Hypermethylated in Adjacent Normals
cg05343184	0.642605	0.885147	0.787705	0.901796	0.884272	0.78567	0.90358	0.932356	0.875105	0.930989	0.789639	0.887616	0.905123	0.824844	0.849396	0.76129	0.855907	0.870166	0.902617	0.921498	0.914184	0.887813	0.440388	0.15271	0.543166	0.275031	0.751712	0.334414	0.322187	0.696733	0.350385	0.398348	0.446017	0.275821	0.263054	0.265596	0.316775	0.228631	0.189565	0.286371	0.904097	0.44603	0.425942	0.36303	PRDM16	Hypermethylated in Adjacent Normals
cg14671764	0.645771	0.925183	0.813781	0.894587	0.895224	0.844374	0.866137	0.897498	0.956681	0.938192	0.908386	0.919246	0.924071	0.760873	0.826664	0.775556	0.918696	0.928116	0.967177	0.871564	0.813497	0.91562	0.369524	0.858111	0.661841	0.551067	0.937254	0.840008	0.343665	0.474545	0.9632	0.584051	0.522001	0.347647	0.243931	0.316003	0.450274	0.26584	0.199178	0.296502	0.320806	0.71728	0.127174	0.980073	PXDN	Hypermethylated in Adjacent Normals
cg20035127	0.808141	0.823823	0.821553	0.778751	0.909686	0.819008	0.856209	0.918637	0.926058	0.909539	0.85271	0.866453	0.905024	0.792865	0.829755	0.883068	0.858063	0.915425	0.912982	0.856659	0.934407	0.906817	0.376416	0.250371	0.718558	0.110897	0.93334	0.198228	0.502714	0.555654	0.218168	0.518933	0.695896	0.529079	0.15836	0.34455	0.217267	0.411216	0.21827	0.377783	0.210691	0.933765	0.155872	0.946508		Hypermethylated in Adjacent Normals
cg23232188	0.795513	0.858045	0.842018	0.829053	0.909889	0.823071	0.835732	0.888304	0.912419	0.926806	0.893027	0.909352	0.877451	0.751741	0.858885	0.857446	0.861157	0.898323	0.897419	0.793268	0.947662	0.902213	0.642976	0.249309	0.664155	0.386136	0.848971	0.524786	0.467838	0.564087	0.444613	0.492811	0.592625	0.459553	0.424369	0.442282	0.350051	0.333949	0.295029	0.397975	0.451353	0.927485	0.240925	0.930535	EAF2	Hypermethylated in Adjacent Normals
cg01938514	0.797709	0.813603	0.878173	0.778471	0.927832	0.876204	0.88003	0.928142	0.927527	0.882062	0.859644	0.912995	0.895836	0.824649	0.856592	0.814927	0.878199	0.891232	0.904711	0.842306	0.930208	0.915409	0.831288	0.202847	0.652216	0.315018	0.708635	0.369806	0.506921	0.555277	0.382059	0.33316	0.439482	0.373057	0.333712	0.27135	0.337028	0.249825	0.275826	0.187059	0.69799	0.496352	0.256562	0.208324		Hypermethylated in Adjacent Normals
cg07041488	0.730323	0.885411	0.847333	0.873504	0.906486	0.846727	0.870495	0.899725	0.916013	0.894103	0.884399	0.902306	0.905767	0.806702	0.793499	0.899929	0.833951	0.897994	0.933625	0.897389	0.906561	0.890221	0.668662	0.255437	0.565727	0.320887	0.752368	0.416011	0.472264	0.55584	0.443402	0.456293	0.427536	0.417843	0.32036	0.329781	0.361968	0.290623	0.35522	0.260098	0.220798	0.5193	0.245012	0.389827	CACNG3	Hypermethylated in Adjacent Normals
cg12090430	0.75812	0.878765	0.830078	0.88556	0.917421	0.813328	0.921128	0.933529	0.949842	0.905659	0.895977	0.916587	0.906346	0.790817	0.813784	0.824558	0.837483	0.959443	0.926529	0.856196	0.938991	0.876899	0.627373	0.607126	0.798909	0.47527	0.656045	0.58932	0.436721	0.770069	0.543455	0.739795	0.624153	0.455653	0.899285	0.415087	0.587231	0.335863	0.566398	0.354546	0.307422	0.476541	0.944739	0.326205	ADARB2	Hypermethylated in Adjacent Normals
cg11500790	0.818184	0.85337	0.858624	0.883172	0.939187	0.885927	0.883383	0.930465	0.925126	0.944854	0.866434	0.927062	0.917342	0.768913	0.839671	0.87286	0.809831	0.931789	0.922763	0.906887	0.919918	0.914522	0.637462	0.271424	0.676329	0.331433	0.818785	0.486633	0.59948	0.802219	0.339393	0.567545	0.823717	0.4765	0.272702	0.544467	0.479458	0.308433	0.321909	0.344164	0.20955	0.514225	0.277124	0.211041	OPCML	Hypermethylated in Adjacent Normals
cg22506534	0.69707	0.88938	0.848713	0.920021	0.916424	0.834202	0.84204	0.93325	0.965841	0.927692	0.871406	0.94117	0.925946	0.801434	0.8409	0.870859	0.82722	0.907155	0.964529	0.855057	0.9463	0.913401	0.632896	0.399667	0.744384	0.376644	0.948004	0.47897	0.434696	0.539186	0.475198	0.429106	0.609067	0.465151	0.369657	0.343482	0.362021	0.309202	0.177218	0.435654	0.278059	0.963689	0.233863	0.934204	ALPL	Hypermethylated in Adjacent Normals
cg17939040	0.753804	0.87834	0.841117	0.910047	0.932229	0.846493	0.852375	0.885737	0.968727	0.939313	0.87832	0.959442	0.93674	0.75523	0.842636	0.841805	0.831825	0.952276	0.969984	0.791547	0.967832	0.929815	0.341169	0.188003	0.715909	0.286701	0.902743	0.438138	0.62369	0.625312	0.579012	0.454948	0.507352	0.651154	0.157428	0.382633	0.374681	0.336573	0.225255	0.338875	0.389014	0.942703	0.109427	0.954747	ACACA	Hypermethylated in Adjacent Normals
cg22714290	0.774458	0.921305	0.834791	0.88526	0.85272	0.829987	0.870039	0.934086	0.960273	0.931129	0.894136	0.925787	0.869301	0.778871	0.839697	0.801628	0.792165	0.921607	0.973778	0.801439	0.876669	0.9118	0.545129	0.177236	0.359974	0.180312	0.952158	0.401193	0.34565	0.539211	0.772722	0.349863	0.455009	0.415676	0.204374	0.275837	0.318236	0.348512	0.133967	0.451393	0.26544	0.649696	0.0892906	0.962365	LOC148696	Hypermethylated in Adjacent Normals
cg00893522	0.706413	0.887165	0.868047	0.907858	0.900131	0.844132	0.827423	0.898685	0.928181	0.917995	0.905244	0.87804	0.901894	0.843277	0.86655	0.832352	0.84834	0.91845	0.926535	0.790365	0.927466	0.880127	0.435522	0.304778	0.618963	0.347583	0.848665	0.654826	0.423722	0.533288	0.322039	0.658751	0.671004	0.536551	0.343499	0.29545	0.586688	0.255697	0.267849	0.259623	0.243258	0.74505	0.277139	0.687768		Hypermethylated in Adjacent Normals
cg06996389	0.740536	0.90031	0.851593	0.907248	0.885871	0.858187	0.800693	0.915258	0.909845	0.955353	0.898868	0.932199	0.87437	0.815387	0.854234	0.841821	0.834076	0.930784	0.933496	0.89231	0.955277	0.865725	0.578756	0.290072	0.647544	0.368348	0.706091	0.535013	0.547609	0.58775	0.925675	0.664933	0.570695	0.46528	0.335952	0.406008	0.369904	0.269101	0.288892	0.316003	0.251858	0.612672	0.158178	0.32758		Hypermethylated in Adjacent Normals
cg10210510	0.781959	0.853214	0.808936	0.892618	0.902776	0.854218	0.839911	0.872321	0.899279	0.924452	0.826205	0.855191	0.896173	0.753027	0.844313	0.850268	0.844414	0.905436	0.9384	0.788851	0.92681	0.893507	0.603083	0.263021	0.703114	0.369909	0.894973	0.499372	0.509572	0.728551	0.41748	0.494048	0.581184	0.424313	0.248551	0.315883	0.406451	0.348609	0.309249	0.34458	0.251328	0.567146	0.261839	0.192626	COL9A2	Hypermethylated in Adjacent Normals
cg03577128	0.815553	0.796852	0.779318	0.870411	0.883437	0.825498	0.828055	0.892085	0.909291	0.896069	0.840399	0.904216	0.867359	0.767938	0.859487	0.871153	0.857208	0.906087	0.935897	0.752249	0.944765	0.845454	0.475432	0.220375	0.708469	0.349073	0.781503	0.521944	0.400079	0.492082	0.543129	0.52161	0.564269	0.456526	0.225968	0.381604	0.362687	0.315847	0.2874	0.313981	0.293351	0.913327	0.158101	0.484844		Hypermethylated in Adjacent Normals
cg13865610	0.801287	0.843115	0.724355	0.851905	0.871116	0.852576	0.838191	0.870381	0.921534	0.893211	0.836109	0.855993	0.908013	0.804202	0.861405	0.869568	0.866564	0.884268	0.883123	0.847395	0.929548	0.855256	0.545806	0.335361	0.764378	0.421376	0.926057	0.509024	0.502259	0.724879	0.495924	0.401487	0.667224	0.47812	0.298724	0.453682	0.390382	0.449754	0.308941	0.363865	0.252235	0.881396	0.253775	0.902217		Hypermethylated in Adjacent Normals
cg02389084	0.794388	0.858236	0.813891	0.827105	0.905698	0.87364	0.850951	0.889905	0.946014	0.876494	0.879951	0.91744	0.916306	0.771268	0.825192	0.871017	0.815234	0.919589	0.948397	0.805795	0.942641	0.906334	0.558059	0.27242	0.749305	0.262719	0.951309	0.503593	0.384097	0.649773	0.423865	0.41637	0.658894	0.447154	0.264405	0.452207	0.366801	0.358218	0.310825	0.35719	0.257665	0.95396	0.150429	0.916269	SNX10	Hypermethylated in Adjacent Normals
cg09795127	0.751174	0.860208	0.805743	0.846691	0.897174	0.84842	0.833375	0.874282	0.935917	0.85115	0.859581	0.915522	0.906424	0.765714	0.861536	0.854454	0.827809	0.907934	0.928297	0.798958	0.920405	0.862602	0.369918	0.412893	0.641982	0.346378	0.933836	0.47192	0.415441	0.651976	0.426968	0.509854	0.683041	0.600543	0.197641	0.344925	0.407165	0.354432	0.24009	0.417466	0.345869	0.915904	0.238559	0.938439		Hypermethylated in Adjacent Normals
cg25643208	0.803389	0.8486	0.831104	0.806126	0.865402	0.88254	0.854921	0.873702	0.922771	0.876167	0.81405	0.920306	0.88842	0.792803	0.844737	0.852115	0.818248	0.907614	0.912734	0.8477	0.900865	0.873933	0.462214	0.327239	0.739398	0.256702	0.726026	0.502691	0.338243	0.637397	0.597292	0.417968	0.702569	0.583258	0.303183	0.498616	0.279194	0.364057	0.333196	0.294241	0.335625	0.68326	0.318126	0.828541		Hypermethylated in Adjacent Normals
cg04892766	0.767074	0.84934	0.774718	0.818103	0.836182	0.891481	0.840546	0.837677	0.950092	0.845719	0.867887	0.924618	0.897961	0.757885	0.812966	0.829262	0.822218	0.919347	0.918852	0.760434	0.8983	0.903479	0.48661	0.268125	0.699753	0.449424	0.733706	0.59435	0.630817	0.543937	0.49773	0.597066	0.563348	0.608171	0.260146	0.464968	0.271303	0.368153	0.22508	0.430481	0.221917	0.372912	0.208447	0.1939		Hypermethylated in Adjacent Normals
cg20926939	0.761604	0.843815	0.827625	0.878113	0.883478	0.878886	0.79006	0.879234	0.89635	0.869772	0.814307	0.915259	0.882261	0.762461	0.822373	0.836734	0.833403	0.930576	0.928796	0.88718	0.919419	0.911034	0.412305	0.234168	0.776863	0.329984	0.82448	0.368666	0.391956	0.698714	0.389204	0.430783	0.530902	0.602048	0.272517	0.302372	0.494292	0.249362	0.283267	0.249207	0.313361	0.568992	0.177714	0.27515		Hypermethylated in Adjacent Normals
cg06100608	0.758747	0.819383	0.839991	0.803452	0.865652	0.888516	0.825042	0.90885	0.853068	0.897974	0.835388	0.900717	0.891627	0.740931	0.823401	0.813855	0.834645	0.8675	0.924358	0.870407	0.914406	0.881968	0.689667	0.26327	0.704388	0.304738	0.81312	0.386212	0.453374	0.648286	0.392038	0.726603	0.526744	0.487207	0.251296	0.328537	0.670657	0.29599	0.244263	0.389416	0.248723	0.581456	0.159164	0.117162	KRTAP20-3	Hypermethylated in Adjacent Normals
cg14817783	0.752191	0.824262	0.828315	0.80332	0.920525	0.864666	0.828382	0.89183	0.928806	0.886721	0.843077	0.892671	0.900251	0.811638	0.846608	0.870113	0.849583	0.909131	0.941869	0.845442	0.924506	0.875019	0.572223	0.279166	0.772694	0.34024	0.821791	0.498887	0.424986	0.698521	0.442402	0.534513	0.608911	0.443082	0.251975	0.392745	0.394772	0.275742	0.253845	0.334146	0.238406	0.510679	0.188664	0.170123		Hypermethylated in Adjacent Normals
cg12731799	0.779689	0.819787	0.813212	0.813165	0.908153	0.863623	0.796864	0.882522	0.927172	0.896431	0.824253	0.891536	0.878155	0.821484	0.820493	0.814559	0.832886	0.925168	0.942034	0.888813	0.948337	0.893217	0.377704	0.170964	0.599537	0.279645	0.886896	0.38679	0.528829	0.845366	0.337932	0.33792	0.586737	0.58346	0.210172	0.442841	0.414954	0.204787	0.200328	0.216139	0.177231	0.737747	0.372161	0.920042	KIRREL3	Hypermethylated in Adjacent Normals
cg25274263	0.699537	0.815862	0.783018	0.818008	0.864692	0.863972	0.757165	0.896141	0.935675	0.891058	0.817471	0.916174	0.905339	0.78672	0.828961	0.843008	0.853295	0.907486	0.938411	0.841702	0.943636	0.901631	0.443483	0.301714	0.64555	0.365068	0.888323	0.46151	0.508397	0.512351	0.445446	0.380987	0.570323	0.565738	0.45165	0.330886	0.458187	0.412803	0.304154	0.494575	0.428926	0.928278	0.311357	0.898236	PTPN14	Hypermethylated in Adjacent Normals
cg19313373	0.729856	0.860069	0.83628	0.777054	0.887243	0.814956	0.831534	0.855391	0.943269	0.895715	0.823865	0.908196	0.88546	0.749764	0.801752	0.862316	0.797495	0.922126	0.929636	0.803517	0.915288	0.881299	0.37074	0.334664	0.555869	0.314516	0.8932	0.324601	0.416885	0.555121	0.387194	0.350812	0.520562	0.485837	0.186209	0.455668	0.327882	0.315527	0.344756	0.391291	0.210684	0.875074	0.175078	0.878044	DDR2	Hypermethylated in Adjacent Normals
cg25305774	0.766469	0.892835	0.81978	0.752983	0.887769	0.83854	0.86339	0.926305	0.938368	0.922973	0.847594	0.915894	0.879624	0.749614	0.771344	0.911534	0.839075	0.897934	0.940245	0.808461	0.936859	0.902138	0.404865	0.273632	0.686749	0.147412	0.924213	0.284559	0.540475	0.61262	0.226371	0.618076	0.688095	0.49614	0.226343	0.399623	0.29965	0.394957	0.300144	0.477895	0.213439	0.870404	0.207089	0.895489	RAD54B	Hypermethylated in Adjacent Normals
cg03779973	0.802036	0.812717	0.666032	0.836883	0.913913	0.872681	0.84246	0.900379	0.955462	0.88598	0.781584	0.914224	0.913519	0.768697	0.825766	0.861633	0.838115	0.895747	0.895952	0.764025	0.926492	0.854378	0.318032	0.244163	0.675197	0.147574	0.8778	0.549145	0.300491	0.738723	0.448221	0.283531	0.674155	0.334929	0.855318	0.297502	0.335111	0.232158	0.124278	0.373852	0.185532	0.71016	0.897348	0.922869	DCLK2	Hypermethylated in Adjacent Normals
cg26308909	0.820671	0.863262	0.719261	0.852571	0.908691	0.883777	0.8345	0.87186	0.958761	0.879811	0.801297	0.914058	0.931176	0.777858	0.784569	0.884054	0.819281	0.907178	0.937324	0.849325	0.939885	0.88613	0.60649	0.170754	0.688663	0.200295	0.956443	0.354387	0.471369	0.757215	0.368371	0.642422	0.703203	0.385846	0.219788	0.287155	0.343196	0.306134	0.47903	0.21681	0.150094	0.971434	0.120033	0.86023	MAD1L1	Hypermethylated in Adjacent Normals
cg17520909	0.830923	0.856312	0.710286	0.800072	0.898702	0.86682	0.831197	0.908612	0.911623	0.858758	0.754442	0.911278	0.92567	0.834387	0.880343	0.81718	0.893888	0.84114	0.896645	0.882796	0.91025	0.888072	0.657768	0.0932907	0.483267	0.0975463	0.385893	0.156917	0.305574	0.305821	0.487947	0.345939	0.291204	0.444628	0.298949	0.164507	0.265157	0.133403	0.097567	0.186246	0.189275	0.423016	0.0584298	0.128265	CRP	Hypermethylated in Adjacent Normals
cg07568233	0.834224	0.844722	0.815516	0.849305	0.864207	0.873261	0.851712	0.893874	0.879398	0.889022	0.831381	0.873732	0.875869	0.756311	0.867192	0.848157	0.874426	0.826396	0.917854	0.86892	0.889699	0.868215	0.532634	0.177747	0.629679	0.501102	0.778191	0.479068	0.514439	0.749313	0.447108	0.440465	0.446707	0.454087	0.330468	0.21937	0.358357	0.293883	0.282711	0.266861	0.330182	0.69329	0.129186	0.189471	RBFOX1	Hypermethylated in Adjacent Normals
cg09837314	0.80393	0.790571	0.836204	0.84949	0.904652	0.884058	0.849002	0.902595	0.871513	0.856182	0.830358	0.86148	0.894931	0.818081	0.854153	0.8591	0.875509	0.866047	0.895275	0.882239	0.874437	0.874611	0.713902	0.213741	0.638013	0.253537	0.828415	0.183478	0.603218	0.625298	0.516393	0.487817	0.419701	0.38559	0.268247	0.241492	0.396479	0.299304	0.227219	0.31312	0.274233	0.703489	0.141106	0.408543		Hypermethylated in Adjacent Normals
cg03026004	0.795563	0.799204	0.807807	0.828941	0.894616	0.887931	0.801647	0.886473	0.923609	0.80771	0.852034	0.89366	0.902486	0.767429	0.88519	0.84886	0.876156	0.861719	0.873405	0.824634	0.87394	0.850696	0.46394	0.360734	0.859005	0.499972	0.623978	0.230762	0.332246	0.509289	0.579466	0.579041	0.692722	0.455039	0.261541	0.216549	0.248573	0.23433	0.329163	0.155417	0.314387	0.870641	0.176167	0.505034	ARHGAP28	Hypermethylated in Adjacent Normals
cg25893560	0.80726	0.904546	0.776755	0.926549	0.869289	0.910936	0.857706	0.762567	0.977328	0.949078	0.827215	0.969308	0.926573	0.707769	0.833644	0.818638	0.783185	0.963477	0.979904	0.763439	0.966605	0.946639	0.430944	0.371725	0.646076	0.27827	0.849509	0.506413	0.501518	0.670802	0.284656	0.405711	0.583334	0.37574	0.229449	0.42772	0.341659	0.260661	0.175899	0.299254	0.169996	0.936448	0.148328	0.957667	KCNJ1	Hypermethylated in Adjacent Normals
cg26484108	0.837007	0.903214	0.801566	0.868102	0.852201	0.781447	0.836866	0.668634	0.909644	0.900085	0.853759	0.825668	0.933824	0.758566	0.803363	0.870184	0.803353	0.896015	0.917597	0.797461	0.936921	0.876335	0.698743	0.330283	0.674585	0.224902	0.912307	0.408242	0.452332	0.459347	0.576127	0.569479	0.611356	0.41335	0.2585	0.334282	0.369281	0.360845	0.24249	0.365377	0.270062	0.844827	0.155284	0.926178		Hypermethylated in Adjacent Normals
cg27093964	0.634368	0.749195	0.738549	0.843124	0.890919	0.791275	0.801305	0.803939	0.931399	0.860542	0.829904	0.831074	0.904133	0.721168	0.760645	0.824574	0.787125	0.91546	0.945731	0.710047	0.893092	0.840189	0.323594	0.160383	0.608165	0.299003	0.856119	0.383699	0.351463	0.517536	0.402551	0.425774	0.535423	0.381789	0.158112	0.280977	0.295128	0.234771	0.222781	0.244189	0.261809	0.932742	0.174186	0.897225		Hypermethylated in Adjacent Normals
cg21570818	0.684943	0.767718	0.715332	0.901037	0.858343	0.780681	0.793524	0.809048	0.902442	0.905994	0.759223	0.902953	0.899453	0.689801	0.80457	0.794682	0.835262	0.910735	0.940857	0.76781	0.893777	0.851473	0.53315	0.290135	0.670533	0.432554	0.919625	0.48256	0.466116	0.58883	0.4343	0.319139	0.558641	0.422855	0.247202	0.334266	0.536765	0.306076	0.279028	0.387403	0.253901	0.863721	0.31071	0.881825	FUT5	Hypermethylated in Adjacent Normals
cg06550986	0.645178	0.822552	0.742365	0.846545	0.86634	0.776813	0.775403	0.803048	0.909131	0.877148	0.767437	0.894258	0.825193	0.782088	0.76513	0.764033	0.787592	0.920995	0.934555	0.712526	0.932327	0.85593	0.428423	0.260877	0.599473	0.315223	0.821152	0.426475	0.412267	0.482568	0.541681	0.454939	0.576254	0.399795	0.205395	0.319747	0.459977	0.34053	0.199505	0.339667	0.326633	0.868194	0.27616	0.902921		Hypermethylated in Adjacent Normals
cg25979244	0.607644	0.776775	0.717534	0.817443	0.815685	0.800837	0.799855	0.834273	0.897296	0.863358	0.77131	0.927288	0.884712	0.645916	0.745354	0.81224	0.744733	0.934119	0.934953	0.737557	0.916668	0.855462	0.313227	0.36956	0.517203	0.346258	0.86343	0.332688	0.342836	0.439409	0.339648	0.334645	0.463689	0.467249	0.208024	0.325677	0.323624	0.326692	0.197424	0.318566	0.327033	0.853493	0.151611	0.910988		Hypermethylated in Adjacent Normals
cg09645818	0.554466	0.846393	0.662269	0.845447	0.88286	0.742236	0.763518	0.736233	0.941476	0.852593	0.722501	0.91535	0.864635	0.736795	0.779847	0.867094	0.771772	0.909906	0.919558	0.72609	0.948465	0.853744	0.272279	0.198023	0.661008	0.270366	0.925817	0.278792	0.401898	0.511592	0.336599	0.572913	0.633166	0.378337	0.236816	0.359672	0.220675	0.334844	0.174	0.3068	0.272503	0.864193	0.105437	0.921165		Hypermethylated in Adjacent Normals
cg12047425	0.56542	0.856829	0.742808	0.873409	0.91179	0.766235	0.80286	0.856804	0.986047	0.901895	0.836025	0.958744	0.939068	0.594418	0.736035	0.854676	0.766816	0.971837	0.986159	0.700567	0.9835	0.917503	0.436701	0.321582	0.627029	0.298388	0.974616	0.401256	0.389925	0.473568	0.392391	0.319228	0.525889	0.350439	0.290403	0.294656	0.349374	0.227789	0.195916	0.315777	0.205812	0.991177	0.191099	0.973208	ALPL	Hypermethylated in Adjacent Normals
cg16734433	0.545603	0.91396	0.73917	0.869943	0.87917	0.738598	0.776469	0.831022	0.967183	0.899285	0.740706	0.964464	0.932453	0.633558	0.757338	0.789137	0.745485	0.968749	0.947212	0.777592	0.984608	0.91544	0.399858	0.23521	0.605877	0.277353	0.981562	0.509888	0.387816	0.608577	0.561785	0.431622	0.526055	0.390609	0.26692	0.288348	0.344844	0.29078	0.217195	0.307969	0.255706	0.804974	0.14507	0.976817		Hypermethylated in Adjacent Normals
cg23703633	0.67511	0.84111	0.787481	0.899879	0.876547	0.728211	0.786761	0.875393	0.932992	0.920935	0.875674	0.946753	0.902475	0.650077	0.780713	0.779618	0.784536	0.945479	0.971561	0.746437	0.965021	0.889295	0.445103	0.232712	0.690764	0.343332	0.946519	0.447325	0.380057	0.658386	0.585134	0.387545	0.543784	0.389204	0.238112	0.293129	0.504936	0.296141	0.1987	0.323438	0.240276	0.932531	0.149264	0.959165	ANK3	Hypermethylated in Adjacent Normals
cg06346857	0.632818	0.822249	0.730465	0.856295	0.867676	0.756853	0.809854	0.847285	0.982346	0.872933	0.83812	0.958696	0.921933	0.66842	0.710389	0.772513	0.740335	0.965429	0.986771	0.715792	0.981811	0.8543	0.479337	0.379068	0.621458	0.34546	0.95144	0.435126	0.43376	0.488393	0.517294	0.437209	0.558628	0.409204	0.374918	0.352988	0.427893	0.343817	0.261928	0.380988	0.268403	0.986977	0.253157	0.967581	ALPL	Hypermethylated in Adjacent Normals
cg12620035	0.666836	0.923967	0.777271	0.675727	0.836119	0.869976	0.731228	0.824302	0.968149	0.845463	0.713306	0.956401	0.869313	0.758212	0.773638	0.88747	0.759101	0.966901	0.960041	0.769106	0.964843	0.891805	0.38294	0.219377	0.619992	0.171701	0.622412	0.503949	0.437561	0.865465	0.441076	0.358342	0.591543	0.461952	0.249592	0.333513	0.385578	0.317974	0.228721	0.325057	0.321796	0.488541	0.151503	0.114976		Hypermethylated in Adjacent Normals
cg00406319	0.500812	0.946132	0.749964	0.805331	0.84015	0.850709	0.75094	0.72253	0.975066	0.850377	0.686674	0.963186	0.80029	0.726744	0.676971	0.804919	0.786419	0.956451	0.960406	0.786248	0.964399	0.937376	0.516513	0.203507	0.690806	0.255889	0.903481	0.618109	0.424589	0.635315	0.551357	0.353558	0.603279	0.482666	0.232033	0.384673	0.327165	0.308312	0.230055	0.337059	0.212011	0.57831	0.952835	0.180907		Hypermethylated in Adjacent Normals
cg03729603	0.767216	0.809778	0.739889	0.720911	0.85007	0.816372	0.752304	0.916902	0.863954	0.88378	0.802247	0.839152	0.755503	0.7851	0.851012	0.722588	0.779153	0.738243	0.910967	0.846813	0.836323	0.799605	0.734157	0.169829	0.608459	0.281397	0.765304	0.380393	0.432448	0.617996	0.282701	0.489795	0.416723	0.346766	0.345941	0.252036	0.358858	0.238676	0.456495	0.225094	0.228037	0.513657	0.146228	0.154597	CACNG3	Hypermethylated in Adjacent Normals
cg17007164	0.816358	0.856414	0.822043	0.764018	0.802009	0.858254	0.742229	0.837733	0.841076	0.906323	0.780499	0.893236	0.778041	0.827807	0.813097	0.765091	0.801262	0.815688	0.910964	0.900494	0.844973	0.860946	0.704269	0.230927	0.625326	0.349808	0.555967	0.327292	0.372337	0.473701	0.356685	0.57765	0.472482	0.405435	0.286929	0.270681	0.288017	0.27181	0.190297	0.241542	0.21392	0.46176	0.100643	0.185591		Hypermethylated in Adjacent Normals
cg26730050	0.771924	0.775966	0.751585	0.790994	0.785556	0.747576	0.805314	0.804102	0.8498	0.866325	0.729105	0.880274	0.809761	0.628575	0.833945	0.737575	0.789585	0.737754	0.858613	0.81829	0.850348	0.852909	0.512213	0.366509	0.626612	0.257734	0.774805	0.437509	0.556777	0.582663	0.48593	0.469733	0.500005	0.371506	0.40839	0.414645	0.30839	0.241227	0.229641	0.14379	0.18653	0.303264	0.329091	0.229206		Hypermethylated in Adjacent Normals
cg11211197	0.74016	0.863616	0.84886	0.736715	0.691982	0.873635	0.811935	0.836225	0.90618	0.729367	0.75885	0.878394	0.776661	0.785316	0.762424	0.741702	0.770172	0.850477	0.896184	0.721821	0.86357	0.789622	0.636989	0.179729	0.586555	0.176003	0.718596	0.108686	0.447412	0.521489	0.307251	0.512752	0.525014	0.470079	0.248929	0.214402	0.380681	0.214943	0.289725	0.182928	0.935178	0.408782	0.0996028	0.140164		Hypermethylated in Adjacent Normals
cg05353872	0.679231	0.832169	0.832529	0.739771	0.90233	0.80535	0.764717	0.932905	0.877386	0.658221	0.789987	0.849275	0.848128	0.759729	0.871838	0.645057	0.757272	0.803386	0.931029	0.834218	0.734076	0.81441	0.644859	0.273392	0.496721	0.145976	0.636236	0.240336	0.356428	0.468617	0.606161	0.349468	0.401449	0.367834	0.102285	0.197974	0.293893	0.378116	0.173436	0.281354	0.312559	0.396543	0.216615	0.309985	OR2M3	Hypermethylated in Adjacent Normals
cg02485729	0.849309	0.703388	0.832088	0.710505	0.863915	0.829324	0.688475	0.887804	0.905798	0.800266	0.792511	0.763393	0.855768	0.700631	0.819488	0.818633	0.848306	0.786514	0.760166	0.74123	0.837275	0.85363	0.727847	0.21386	0.657498	0.118006	0.712164	0.41637	0.388813	0.402339	0.586429	0.540278	0.629182	0.473845	0.270943	0.3241	0.319837	0.302717	0.298803	0.306673	0.421831	0.521623	0.1442	0.253567	TMEM132C	Hypermethylated in Adjacent Normals
cg16692653	0.780418	0.581993	0.818185	0.747648	0.845028	0.872317	0.800498	0.876253	0.866491	0.840864	0.785316	0.825557	0.843832	0.702762	0.838543	0.822883	0.774201	0.835104	0.781568	0.77962	0.821746	0.794553	0.5907	0.183286	0.658486	0.23968	0.711489	0.324443	0.501449	0.705822	0.270306	0.633676	0.618901	0.612821	0.166677	0.329554	0.411138	0.13078	0.137262	0.288633	0.313717	0.414048	0.205328	0.178269		Hypermethylated in Adjacent Normals
cg11388664	0.772251	0.630218	0.853552	0.857136	0.82463	0.86852	0.76106	0.879361	0.897533	0.811305	0.863931	0.878278	0.857981	0.8268	0.85538	0.813201	0.860103	0.756982	0.833484	0.908446	0.869824	0.829191	0.528436	0.268663	0.507013	0.24909	0.720673	0.259851	0.433633	0.73703	0.317692	0.262522	0.382083	0.556748	0.205519	0.364541	0.335244	0.286324	0.270743	0.371974	0.227078	0.40618	0.42752	0.276772	CADM3	Hypermethylated in Adjacent Normals
cg04414975	0.80004	0.877847	0.821842	0.764954	0.889025	0.863814	0.790183	0.917813	0.895071	0.854409	0.797972	0.886303	0.803426	0.818033	0.80603	0.683167	0.800647	0.867387	0.934892	0.86131	0.917086	0.838859	0.59266	0.277675	0.692865	0.188569	0.771577	0.455949	0.468606	0.52275	0.565908	0.456088	0.593093	0.491582	0.279328	0.327412	0.330151	0.272071	0.284341	0.298929	0.252327	0.505625	0.183023	0.275335	TMEM132D	Hypermethylated in Adjacent Normals
cg09032137	0.808072	0.808421	0.775916	0.768427	0.890508	0.848206	0.831527	0.89691	0.912108	0.828934	0.764597	0.882134	0.871136	0.786373	0.842281	0.73215	0.821821	0.879496	0.910425	0.825463	0.87813	0.854582	0.805114	0.226848	0.542814	0.244889	0.809446	0.475206	0.306644	0.630892	0.293761	0.284917	0.67154	0.253304	0.608903	0.312905	0.530378	0.246808	0.334578	0.237025	0.536752	0.625702	0.388784	0.16755		Hypermethylated in Adjacent Normals
cg18685330	0.804394	0.898075	0.821528	0.809199	0.917302	0.815992	0.815867	0.867517	0.906952	0.890531	0.75843	0.885967	0.775569	0.84779	0.819954	0.745026	0.790099	0.888668	0.856491	0.826359	0.864735	0.83998	0.653251	0.253392	0.631821	0.230243	0.72541	0.263439	0.379483	0.474813	0.41823	0.349121	0.437272	0.569358	0.25058	0.365704	0.284133	0.289241	0.267996	0.202109	0.193654	0.459588	0.248934	0.385312	WBSCR17	Hypermethylated in Adjacent Normals
cg14555736	0.777443	0.855079	0.837498	0.666447	0.872861	0.810525	0.830068	0.917238	0.892087	0.910279	0.829749	0.929455	0.807247	0.811089	0.774442	0.796995	0.792463	0.91716	0.919867	0.813802	0.880584	0.880304	0.676194	0.209668	0.677222	0.117954	0.66714	0.311528	0.432393	0.468676	0.521417	0.534978	0.4587	0.463747	0.338753	0.194003	0.262211	0.241894	0.225347	0.269326	0.497846	0.366761	0.356072	0.310798	TMEM132C	Hypermethylated in Adjacent Normals
cg17144184	0.746603	0.868784	0.754901	0.698425	0.864029	0.87605	0.833936	0.906562	0.904793	0.901183	0.769499	0.904064	0.793266	0.877853	0.796889	0.849714	0.785849	0.899601	0.922444	0.77945	0.908125	0.864482	0.541688	0.192764	0.681404	0.207959	0.691709	0.249908	0.682722	0.728977	0.147212	0.601233	0.593247	0.61787	0.204844	0.333903	0.271204	0.364099	0.311178	0.311493	0.607558	0.325559	0.266782	0.145176		Hypermethylated in Adjacent Normals
cg13028819	0.700438	0.894731	0.778234	0.785737	0.876151	0.83544	0.803113	0.920383	0.909832	0.889855	0.835241	0.913742	0.840495	0.841659	0.859745	0.727069	0.81925	0.843442	0.940494	0.825592	0.922094	0.892817	0.769963	0.113951	0.376629	0.0703895	0.904304	0.183981	0.201571	0.324328	0.244028	0.208142	0.300677	0.441062	0.0837421	0.17053	0.149092	0.0695703	0.0678434	0.115099	0.922392	0.311708	0.107874	0.961303		Hypermethylated in Adjacent Normals
cg15852352	0.690303	0.888129	0.828984	0.796702	0.884602	0.767947	0.802878	0.954682	0.886881	0.903326	0.8145	0.908857	0.855658	0.843144	0.78155	0.811407	0.81911	0.895371	0.931596	0.830806	0.898621	0.843632	0.320054	0.249424	0.53838	0.231282	0.583008	0.29134	0.518481	0.551639	0.335281	0.536029	0.399643	0.441574	0.293912	0.311581	0.32198	0.289656	0.237165	0.323608	0.258589	0.444737	0.172523	0.14796	OR10T2	Hypermethylated in Adjacent Normals
cg15115960	0.723185	0.873089	0.832468	0.780111	0.904158	0.868169	0.825123	0.93569	0.934179	0.902886	0.862816	0.882768	0.778931	0.831304	0.739436	0.748009	0.859939	0.849804	0.935547	0.858631	0.881931	0.906091	0.829672	0.181992	0.640474	0.205001	0.820527	0.423478	0.327019	0.709769	0.42686	0.592313	0.463079	0.419081	0.276802	0.271777	0.280035	0.225664	0.296605	0.290139	0.232501	0.4859	0.0928872	0.814322		Hypermethylated in Adjacent Normals
cg12743248	0.801307	0.823916	0.795036	0.686221	0.893366	0.812639	0.809587	0.889004	0.838461	0.81307	0.772967	0.850104	0.850704	0.776087	0.811185	0.832625	0.822421	0.865429	0.871542	0.85522	0.907915	0.845445	0.513263	0.186323	0.647997	0.0985929	0.462302	0.139893	0.376458	0.379552	0.0870338	0.340141	0.439153	0.30202	0.294034	0.292315	0.335991	0.239263	0.173176	0.158441	0.246634	0.490954	0.132788	0.0596148	EFCAB1	Hypermethylated in Adjacent Normals
cg01202700	0.806796	0.881674	0.767345	0.69189	0.876225	0.812601	0.746383	0.861572	0.803946	0.834533	0.782845	0.867363	0.82809	0.756332	0.767495	0.77471	0.806969	0.880491	0.869496	0.909512	0.831075	0.804979	0.594837	0.230552	0.634754	0.18862	0.769095	0.387618	0.388225	0.467187	0.521543	0.66085	0.522124	0.464715	0.196985	0.216221	0.306431	0.241048	0.240815	0.29007	0.263296	0.460235	0.152304	0.402341	TMEM132D	Hypermethylated in Adjacent Normals
cg08985530	0.754857	0.801343	0.760894	0.677814	0.870334	0.843556	0.771498	0.804892	0.89233	0.80599	0.764355	0.899722	0.823459	0.71691	0.747684	0.835798	0.805837	0.906918	0.882809	0.797897	0.911893	0.857193	0.63586	0.242585	0.716548	0.124097	0.770777	0.519696	0.355352	0.476956	0.545616	0.509614	0.561933	0.398654	0.19573	0.234012	0.25007	0.36875	0.258041	0.305214	0.269185	0.568439	0.233819	0.705127		Hypermethylated in Adjacent Normals
cg19793904	0.714384	0.870091	0.740196	0.646224	0.851241	0.78611	0.697621	0.855519	0.892854	0.824703	0.772166	0.92011	0.80062	0.759821	0.762294	0.80073	0.786955	0.887788	0.890446	0.845304	0.909845	0.886896	0.570107	0.292214	0.63133	0.222113	0.653919	0.388814	0.407361	0.43996	0.639973	0.481936	0.588378	0.580229	0.238394	0.315744	0.334591	0.292317	0.255145	0.331479	0.322653	0.461826	0.129683	0.234074	TMEM132C	Hypermethylated in Adjacent Normals
cg25188238	0.743674	0.881383	0.837643	0.643992	0.880645	0.890299	0.788821	0.887765	0.91421	0.855157	0.812369	0.898974	0.8109	0.733036	0.80756	0.724592	0.799945	0.870775	0.91117	0.856249	0.912281	0.897115	0.381296	0.20313	0.638792	0.0756186	0.619413	0.28994	0.533434	0.487272	0.351884	0.387066	0.493839	0.383711	0.209206	0.326525	0.284816	0.211053	0.284592	0.33322	0.149366	0.756289	0.10835	0.4878	XKR4	Hypermethylated in Adjacent Normals
cg08957001	0.658866	0.876818	0.831239	0.710032	0.902858	0.867734	0.863987	0.919077	0.899151	0.894335	0.857856	0.921452	0.909495	0.699918	0.876773	0.784593	0.837509	0.908135	0.94596	0.883032	0.92145	0.860154	0.74646	0.303256	0.585425	0.787174	0.714053	0.233172	0.440607	0.849963	0.49887	0.331692	0.672975	0.363698	0.100724	0.205124	0.622376	0.294494	0.440437	0.298606	0.212091	0.727746	0.880188	0.475478	TSNARE1	Hypermethylated in Adjacent Normals
cg24333364	0.701781	0.832832	0.827391	0.710404	0.815222	0.860584	0.796168	0.897064	0.911186	0.893273	0.888579	0.9019	0.838624	0.726391	0.791431	0.776093	0.754238	0.896934	0.961176	0.715487	0.916661	0.800347	0.465293	0.213101	0.548616	0.151293	0.686592	0.381411	0.390377	0.450924	0.396795	0.311222	0.492867	0.469944	0.187807	0.226084	0.29658	0.275723	0.253426	0.284389	0.232465	0.524097	0.117515	0.344867	TMEM132C	Hypermethylated in Adjacent Normals
cg03441279	0.736472	0.736284	0.749457	0.804579	0.871197	0.833472	0.767059	0.859117	0.937362	0.887352	0.819574	0.881739	0.913058	0.654293	0.858006	0.871825	0.837345	0.872232	0.896775	0.83429	0.927049	0.861553	0.264044	0.227931	0.492416	0.29989	0.933325	0.194206	0.333049	0.506851	0.301081	0.392552	0.669818	0.380629	0.261696	0.388759	0.304923	0.286809	0.113077	0.360682	0.303408	0.966387	0.205008	0.926864	BCL9	Hypermethylated in Adjacent Normals
cg16108887	0.740538	0.741233	0.774382	0.817084	0.866543	0.833239	0.788084	0.860254	0.911583	0.868225	0.821469	0.902083	0.889887	0.642015	0.791672	0.859654	0.840631	0.853505	0.905351	0.771605	0.908018	0.868553	0.52297	0.428616	0.700713	0.292518	0.785513	0.361872	0.420868	0.803296	0.600565	0.465778	0.671737	0.416083	0.285146	0.320833	0.331814	0.351094	0.228757	0.261993	0.130707	0.90387	0.296475	0.534916		Hypermethylated in Adjacent Normals
cg20456954	0.74747	0.811353	0.702703	0.707133	0.886433	0.80146	0.762625	0.849388	0.923221	0.828531	0.783311	0.874125	0.895924	0.628264	0.822112	0.84794	0.830794	0.848246	0.908587	0.751526	0.900534	0.866725	0.424505	0.323608	0.777546	0.122632	0.926144	0.35895	0.44737	0.626226	0.218141	0.495292	0.628074	0.431051	0.219419	0.370478	0.246896	0.398713	0.241697	0.474558	0.196588	0.932383	0.281161	0.931274	ARFGEF1	Hypermethylated in Adjacent Normals
cg27403658	0.750768	0.75647	0.731282	0.828498	0.876962	0.78268	0.800971	0.849404	0.899298	0.855117	0.762006	0.857878	0.824573	0.704882	0.793715	0.829025	0.790341	0.83966	0.889313	0.705752	0.894072	0.800062	0.34618	0.160186	0.562421	0.256416	0.763857	0.324838	0.325328	0.348241	0.344202	0.351863	0.508057	0.533075	0.180894	0.291792	0.280022	0.253054	0.184142	0.154062	0.211888	0.850346	0.198904	0.0941508		Hypermethylated in Adjacent Normals
cg21903684	0.799758	0.75543	0.772314	0.808875	0.858677	0.810385	0.788862	0.869705	0.901809	0.826801	0.79858	0.884288	0.870706	0.723113	0.804279	0.844919	0.828569	0.852329	0.902944	0.744003	0.899278	0.844057	0.336861	0.294523	0.761264	0.330609	0.840986	0.531867	0.452834	0.492115	0.600046	0.487762	0.767069	0.584116	0.204753	0.322707	0.396117	0.321889	0.295363	0.498622	0.252677	0.861685	0.181564	0.571703		Hypermethylated in Adjacent Normals
cg08945443	0.749168	0.681039	0.838802	0.737183	0.866704	0.852088	0.799453	0.824355	0.930758	0.845767	0.769901	0.892843	0.897873	0.7063	0.778267	0.809949	0.851609	0.881271	0.863244	0.77673	0.918674	0.863504	0.424441	0.325021	0.743598	0.287091	0.851599	0.421597	0.547934	0.588784	0.702589	0.405625	0.563031	0.516607	0.340888	0.324696	0.372638	0.281861	0.283898	0.287885	0.250961	0.838661	0.890415	0.859384	MSS51	Hypermethylated in Adjacent Normals
cg23960736	0.727049	0.760478	0.761176	0.809252	0.876094	0.7903	0.82153	0.874871	0.879395	0.879033	0.769149	0.871115	0.82269	0.724436	0.810312	0.78236	0.848468	0.769989	0.899769	0.877021	0.925049	0.803021	0.518461	0.343175	0.678285	0.270617	0.641214	0.260626	0.394121	0.467717	0.47281	0.305788	0.478132	0.428024	0.244169	0.22963	0.227387	0.220685	0.278736	0.185246	0.13646	0.339716	0.172824	0.140655		Hypermethylated in Adjacent Normals
cg07944396	0.815023	0.776631	0.791079	0.798993	0.846908	0.82023	0.81957	0.887364	0.848485	0.852137	0.799214	0.860897	0.830319	0.774263	0.823689	0.833434	0.842253	0.750658	0.903665	0.862581	0.888322	0.836725	0.418254	0.147525	0.606138	0.42152	0.801293	0.391784	0.463148	0.655811	0.460593	0.401766	0.366776	0.38356	0.231127	0.178457	0.282949	0.17191	0.260227	0.207955	0.363986	0.553965	0.145135	0.139919	RBFOX1	Hypermethylated in Adjacent Normals
cg24778576	0.812235	0.763325	0.763595	0.78331	0.905582	0.890866	0.791803	0.882348	0.916226	0.862769	0.798877	0.877687	0.867763	0.658384	0.868554	0.796447	0.856955	0.847406	0.933943	0.871063	0.903126	0.866046	0.69393	0.326715	0.712274	0.119148	0.828564	0.491643	0.520858	0.563839	0.640615	0.496635	0.580453	0.604229	0.220949	0.206796	0.270846	0.277044	0.204588	0.336313	0.277347	0.541082	0.136705	0.684623	TMEM132D	Hypermethylated in Adjacent Normals
cg21291134	0.604381	0.801155	0.831455	0.819533	0.865394	0.834998	0.728007	0.918607	0.890411	0.87975	0.814148	0.846646	0.767416	0.692431	0.708508	0.784412	0.849599	0.877319	0.871064	0.815731	0.866811	0.83516	0.361678	0.242937	0.506773	0.150578	0.62262	0.254295	0.418644	0.494315	0.273242	0.397576	0.388269	0.389279	0.154532	0.342514	0.248716	0.322081	0.147628	0.287462	0.222609	0.374837	0.131072	0.123261	APCS	Hypermethylated in Adjacent Normals
cg26196424	0.706164	0.80695	0.848573	0.816119	0.899156	0.819273	0.787897	0.912026	0.896271	0.910448	0.791958	0.871139	0.836452	0.726706	0.764727	0.847127	0.836439	0.899599	0.822024	0.803646	0.935657	0.823391	0.426759	0.231702	0.640342	0.299691	0.636099	0.607946	0.383553	0.524167	0.393199	0.370957	0.467664	0.540826	0.363031	0.374099	0.565443	0.255343	0.249658	0.178356	0.724864	0.561589	0.345966	0.244298	C14orf37	Hypermethylated in Adjacent Normals
cg17192862	0.72463	0.81102	0.848996	0.712686	0.850769	0.787745	0.839561	0.891012	0.90621	0.908153	0.770466	0.810678	0.751941	0.721778	0.74819	0.799589	0.779667	0.909701	0.90334	0.755963	0.935229	0.87056	0.592953	0.316659	0.630481	0.184801	0.683139	0.324559	0.394175	0.355282	0.499544	0.380416	0.476753	0.362015	0.288757	0.283538	0.280864	0.264711	0.225947	0.314677	0.39413	0.420492	0.869912	0.599588	RIMBP2	Hypermethylated in Adjacent Normals
cg11281110	0.673055	0.829728	0.784506	0.776618	0.84972	0.803304	0.796659	0.91059	0.904784	0.906931	0.72487	0.888028	0.741719	0.728206	0.765251	0.828059	0.771194	0.82829	0.902111	0.739002	0.928636	0.876171	0.543551	0.340418	0.618295	0.307281	0.764922	0.461734	0.498606	0.650644	0.383948	0.386426	0.498596	0.361993	0.410568	0.427555	0.326881	0.232419	0.215738	0.177004	0.177751	0.560252	0.181956	0.669475		Hypermethylated in Adjacent Normals
cg15873474	0.727135	0.88805	0.807788	0.781531	0.846948	0.891361	0.84814	0.881487	0.835107	0.906782	0.838818	0.879944	0.821722	0.779606	0.824609	0.849699	0.811341	0.872601	0.892722	0.838689	0.873114	0.836481	0.40673	0.265272	0.723983	0.183037	0.684783	0.232351	0.5754	0.715686	0.423305	0.549002	0.528245	0.449431	0.185252	0.251305	0.353958	0.273905	0.225389	0.320723	0.250251	0.454282	0.19676	0.4237	CDH4	Hypermethylated in Adjacent Normals
cg11476306	0.7028	0.859464	0.824124	0.705633	0.878968	0.812337	0.78163	0.885907	0.847477	0.865726	0.829023	0.866154	0.84761	0.75566	0.828212	0.864137	0.785044	0.866584	0.866377	0.754852	0.879809	0.857826	0.55105	0.759761	0.707149	0.364938	0.739049	0.34365	0.523223	0.564424	0.466259	0.474526	0.595148	0.51267	0.262451	0.42155	0.431787	0.319019	0.322164	0.315606	0.138937	0.81411	0.206961	0.152785		Hypermethylated in Adjacent Normals
cg22963629	0.753051	0.836522	0.799872	0.808252	0.871864	0.807923	0.760317	0.911403	0.897701	0.867015	0.827451	0.81281	0.769154	0.777478	0.808252	0.804034	0.757578	0.844617	0.880964	0.801596	0.859011	0.85109	0.518652	0.168714	0.601785	0.260789	0.577855	0.347841	0.348633	0.369879	0.267948	0.392673	0.553277	0.360631	0.172808	0.324891	0.417056	0.299355	0.213888	0.14778	0.618755	0.638355	0.243178	0.101097		Hypermethylated in Adjacent Normals
cg09790780	0.742468	0.818204	0.838536	0.782602	0.81586	0.801433	0.748581	0.917944	0.832679	0.863777	0.800259	0.862	0.79462	0.769051	0.788798	0.799662	0.775688	0.855938	0.871675	0.865491	0.810809	0.806163	0.533071	0.237175	0.485116	0.273484	0.602854	0.337087	0.356455	0.539594	0.364339	0.386111	0.383295	0.787713	0.262535	0.222115	0.303265	0.1835	0.242859	0.229153	0.264759	0.388793	0.160896	0.188754	RBFOX1	Hypermethylated in Adjacent Normals
cg24432768	0.694689	0.867034	0.757818	0.769739	0.873742	0.829334	0.78696	0.905208	0.830929	0.85619	0.769125	0.817864	0.843382	0.834283	0.79742	0.876909	0.815312	0.870775	0.754781	0.774161	0.873465	0.886189	0.356439	0.234819	0.72424	0.171981	0.420092	0.124712	0.316873	0.536626	0.296939	0.374808	0.410253	0.634114	0.13317	0.409478	0.321579	0.259915	0.245186	0.28439	0.250572	0.414184	0.130551	0.126419	CD1D	Hypermethylated in Adjacent Normals
cg25724842	0.719845	0.837376	0.774213	0.818564	0.896962	0.749817	0.784809	0.838401	0.880784	0.851515	0.798058	0.89013	0.842477	0.81374	0.806453	0.895949	0.852338	0.903349	0.879792	0.882557	0.802494	0.868655	0.346144	0.240631	0.527688	0.271704	0.479341	0.166993	0.379102	0.43735	0.500241	0.573911	0.559615	0.515934	0.63866	0.322519	0.686782	0.239082	0.258277	0.138546	0.835852	0.44472	0.215079	0.360056	PACRG	Hypermethylated in Adjacent Normals
cg16327839	0.751353	0.81367	0.799662	0.861381	0.874698	0.840541	0.799664	0.863469	0.912081	0.867216	0.796138	0.879663	0.823879	0.820124	0.853723	0.819573	0.846564	0.887681	0.875332	0.869617	0.789387	0.806096	0.571058	0.203782	0.68007	0.375949	0.758174	0.51609	0.529851	0.680049	0.352102	0.468861	0.595036	0.660145	0.352169	0.534679	0.453196	0.294798	0.210017	0.307578	0.157354	0.453963	0.169911	0.198863	SPATA19	Hypermethylated in Adjacent Normals
cg05916059	0.731261	0.849448	0.842026	0.824687	0.811138	0.841962	0.882612	0.85725	0.890996	0.805148	0.844988	0.821605	0.827988	0.80083	0.8806	0.822331	0.805449	0.827608	0.904148	0.724585	0.814271	0.832244	0.579111	0.178554	0.519917	0.194577	0.723	0.366032	0.785002	0.664802	0.398193	0.575206	0.350697	0.372901	0.331619	0.317384	0.301757	0.219372	0.396964	0.258725	0.318825	0.616271	0.101931	0.500592	HS3ST4	Hypermethylated in Adjacent Normals
cg08084339	0.780775	0.821035	0.844591	0.803306	0.85987	0.827631	0.824924	0.929451	0.876182	0.87847	0.839914	0.858602	0.84146	0.729903	0.863735	0.798115	0.851667	0.873961	0.870131	0.719924	0.83663	0.818031	0.51821	0.295415	0.7201	0.330551	0.585468	0.398465	0.440279	0.765742	0.349317	0.473009	0.699071	0.503583	0.286081	0.583258	0.506335	0.303453	0.258675	0.28545	0.36183	0.323161	0.283475	0.22626		Hypermethylated in Adjacent Normals
cg12305265	0.74554	0.901942	0.826762	0.794726	0.835197	0.772826	0.833775	0.91658	0.866846	0.877868	0.829305	0.900212	0.757947	0.888903	0.797278	0.85526	0.843381	0.786685	0.857406	0.723199	0.859434	0.818854	0.566198	0.149586	0.721037	0.210229	0.572979	0.219317	0.271994	0.458911	0.764317	0.796794	0.510388	0.444751	0.755803	0.221952	0.514695	0.230744	0.181876	0.159099	0.847247	0.324158	0.0956134	0.495236	PARK2	Hypermethylated in Adjacent Normals
cg10835986	0.719723	0.815706	0.767777	0.807053	0.760062	0.791734	0.790618	0.885965	0.817214	0.853453	0.77931	0.883115	0.861442	0.765635	0.753162	0.826537	0.804975	0.861126	0.853707	0.764483	0.859666	0.769685	0.466688	0.261422	0.578763	0.26155	0.710821	0.488398	0.446293	0.355844	0.307205	0.42753	0.580264	0.416464	0.373789	0.37287	0.37268	0.349595	0.231225	0.179715	0.13409	0.884415	0.555031	0.141019	HECW1	Hypermethylated in Adjacent Normals
cg16319142	0.758536	0.814244	0.80837	0.761034	0.802986	0.762102	0.788372	0.880435	0.824666	0.871855	0.843821	0.820157	0.882496	0.737848	0.772859	0.818415	0.824166	0.894184	0.891761	0.877032	0.900252	0.806078	0.407591	0.306114	0.66799	0.331402	0.85017	0.382848	0.411518	0.500646	0.262373	0.422229	0.614378	0.450848	0.152805	0.336726	0.476092	0.354832	0.212758	0.475594	0.0934181	0.952681	0.170619	0.37268		Hypermethylated in Adjacent Normals
cg03337918	0.699531	0.851348	0.80674	0.782871	0.828888	0.713008	0.812856	0.854149	0.899343	0.89911	0.809946	0.836169	0.88797	0.77205	0.815398	0.760359	0.810541	0.8549	0.832861	0.792144	0.833092	0.752945	0.427918	0.249418	0.638352	0.160147	0.752823	0.225373	0.508861	0.45367	0.237364	0.51739	0.615764	0.415207	0.205582	0.386938	0.305638	0.419411	0.254467	0.396753	0.181456	0.452222	0.185477	0.957151	PLEKHF2	Hypermethylated in Adjacent Normals
cg10649130	0.701642	0.794961	0.788021	0.791371	0.856051	0.768736	0.831423	0.853909	0.846764	0.822661	0.782105	0.883037	0.877856	0.760829	0.83347	0.904246	0.856696	0.896826	0.815367	0.744279	0.900085	0.70898	0.632268	0.191545	0.692528	0.425193	0.734378	0.500855	0.503859	0.44296	0.281801	0.55774	0.785717	0.326498	0.170083	0.32055	0.344959	0.336274	0.269243	0.352949	0.347359	0.536591	0.387937	0.745198		Hypermethylated in Adjacent Normals
cg21289437	0.73517	0.876444	0.829132	0.830934	0.87597	0.824646	0.797319	0.905786	0.865267	0.862198	0.830197	0.864768	0.869135	0.810566	0.800746	0.81223	0.845892	0.937933	0.934714	0.871855	0.923975	0.842092	0.667275	0.357546	0.55692	0.252397	0.823998	0.494322	0.5035	0.629915	0.377475	0.396631	0.50742	0.382972	0.366444	0.409406	0.351331	0.289697	0.275832	0.233967	0.343501	0.493023	0.207682	0.324316		Hypermethylated in Adjacent Normals
cg05030450	0.768077	0.88992	0.859913	0.841207	0.891155	0.842618	0.834028	0.914668	0.834863	0.923942	0.86431	0.864135	0.891196	0.796608	0.81627	0.79986	0.819687	0.890299	0.880242	0.858411	0.913415	0.861864	0.68926	0.2018	0.690174	0.271483	0.474642	0.288769	0.449973	0.412105	0.794617	0.45163	0.478364	0.413848	0.173594	0.376184	0.515582	0.223409	0.239648	0.192366	0.264307	0.540412	0.104974	0.149748	TENM2	Hypermethylated in Adjacent Normals
cg16531181	0.738656	0.90886	0.841515	0.822016	0.897075	0.816522	0.896981	0.864656	0.87437	0.882086	0.900104	0.907181	0.856864	0.829589	0.804748	0.809336	0.84935	0.938852	0.927535	0.843253	0.890051	0.856256	0.597457	0.296157	0.597769	0.302823	0.803258	0.452848	0.404302	0.71016	0.58886	0.68124	0.473551	0.551823	0.344967	0.349928	0.326435	0.315683	0.274109	0.316015	0.280934	0.551582	0.167068	0.475083		Hypermethylated in Adjacent Normals
cg06203976	0.745552	0.809002	0.828331	0.76497	0.826594	0.872382	0.861588	0.863696	0.901439	0.842145	0.880192	0.81254	0.864334	0.790617	0.795106	0.771226	0.829694	0.917179	0.883112	0.88456	0.851568	0.840914	0.708161	0.266161	0.468067	0.22722	0.498226	0.255509	0.337517	0.712843	0.310865	0.625641	0.419324	0.523897	0.227421	0.343035	0.308843	0.293736	0.220834	0.31916	0.258274	0.37407	0.413068	0.307073	CADM3	Hypermethylated in Adjacent Normals
cg14349078	0.754964	0.871165	0.897586	0.876341	0.891695	0.858406	0.856565	0.939512	0.84304	0.889722	0.892194	0.876892	0.847241	0.817251	0.796182	0.848119	0.82916	0.911914	0.849346	0.805342	0.890028	0.820645	0.427193	0.310582	0.62097	0.457217	0.530538	0.336097	0.441458	0.398343	0.473599	0.455404	0.674369	0.504062	0.333317	0.379731	0.667836	0.333914	0.286982	0.310727	0.372857	0.770127	0.29325	0.182397	PCSK5	Hypermethylated in Adjacent Normals
cg17566002	0.743675	0.86862	0.906843	0.839478	0.897628	0.847168	0.816665	0.918605	0.852136	0.938555	0.911401	0.829228	0.834095	0.760944	0.831057	0.883473	0.83966	0.906225	0.889183	0.860667	0.814892	0.849595	0.405308	0.240811	0.648394	0.326945	0.817933	0.309463	0.38843	0.582421	0.424695	0.448034	0.557214	0.446173	0.358745	0.308414	0.386881	0.287893	0.284873	0.332268	0.253058	0.627706	0.157666	0.253768		Hypermethylated in Adjacent Normals
cg14718495	0.662228	0.826707	0.862756	0.85844	0.882796	0.846153	0.780741	0.927853	0.892289	0.921032	0.882813	0.878584	0.837477	0.788596	0.850715	0.82674	0.894221	0.87317	0.930344	0.825081	0.847104	0.839116	0.269203	0.319422	0.65776	0.355895	0.801783	0.418952	0.423716	0.640174	0.496809	0.485736	0.593034	0.479045	0.321951	0.334605	0.378368	0.306183	0.235456	0.379304	0.206796	0.649495	0.189341	0.28864	KCNH8	Hypermethylated in Adjacent Normals
cg01659038	0.719891	0.81911	0.854278	0.837917	0.893195	0.870084	0.823081	0.914298	0.897258	0.911363	0.868875	0.889295	0.835246	0.784107	0.867818	0.833436	0.834225	0.871063	0.874174	0.86189	0.839497	0.833762	0.457657	0.382583	0.739357	0.381104	0.765108	0.344301	0.440059	0.44447	0.708878	0.524959	0.696936	0.53014	0.233624	0.41124	0.4708	0.271824	0.2596	0.298186	0.171249	0.676583	0.138322	0.139277		Hypermethylated in Adjacent Normals
cg23822732	0.711374	0.886306	0.857866	0.911327	0.889299	0.854988	0.822314	0.913895	0.871495	0.92754	0.839199	0.860087	0.819154	0.833997	0.827344	0.806415	0.869685	0.868563	0.922123	0.82884	0.874821	0.859663	0.523273	0.273033	0.577415	0.313675	0.73536	0.388497	0.533685	0.846143	0.474992	0.732802	0.464988	0.459569	0.263529	0.226535	0.481273	0.253882	0.313424	0.293897	0.259785	0.566999	0.0880015	0.253177		Hypermethylated in Adjacent Normals
cg12593431	0.677003	0.862084	0.794773	0.790252	0.88188	0.755564	0.87953	0.872143	0.79077	0.886429	0.826986	0.881959	0.816083	0.753549	0.756763	0.808282	0.784827	0.919663	0.91862	0.869726	0.952615	0.865279	0.743812	0.249785	0.48955	0.205373	0.650784	0.45358	0.379993	0.588402	0.304601	0.339097	0.436981	0.279168	0.360544	0.335767	0.321659	0.250741	0.265987	0.19132	0.243119	0.402605	0.146672	0.396841		Hypermethylated in Adjacent Normals
cg05492975	0.702456	0.892719	0.846878	0.805871	0.804212	0.794911	0.85042	0.902635	0.874347	0.874815	0.841028	0.909672	0.850214	0.843952	0.669253	0.824925	0.813524	0.921179	0.883403	0.864403	0.915482	0.825465	0.458847	0.398475	0.579742	0.226519	0.847413	0.282578	0.553202	0.561096	0.368981	0.493515	0.591543	0.429272	0.214985	0.295733	0.361893	0.343982	0.353933	0.482345	0.822769	0.585529	0.153117	0.569157	CDH4	Hypermethylated in Adjacent Normals
cg05687660	0.630276	0.86707	0.831495	0.756804	0.880077	0.819715	0.830334	0.918018	0.893846	0.839368	0.8452	0.897131	0.775149	0.793674	0.720764	0.88788	0.816714	0.91562	0.903701	0.824689	0.900373	0.826658	0.370521	0.156223	0.629978	0.118769	0.615352	0.373046	0.524627	0.422583	0.207758	0.498035	0.512343	0.357716	0.24838	0.325055	0.401993	0.244896	0.522606	0.268694	0.0879181	0.534392	0.130989	0.197024		Hypermethylated in Adjacent Normals
cg21991633	0.607978	0.917792	0.822083	0.827274	0.884878	0.884567	0.819712	0.935714	0.82944	0.880422	0.825528	0.888695	0.819896	0.760121	0.737539	0.791528	0.825967	0.935551	0.921863	0.810906	0.891824	0.812742	0.51408	0.249964	0.612131	0.256625	0.592727	0.347715	0.432367	0.532406	0.35424	0.368635	0.488078	0.410747	0.375913	0.349008	0.262353	0.271018	0.255521	0.283098	0.271662	0.479283	0.226634	0.370421		Hypermethylated in Adjacent Normals
cg02909446	0.651222	0.808284	0.781737	0.834111	0.822626	0.708997	0.75798	0.872473	0.825556	0.866402	0.792591	0.763283	0.879318	0.688049	0.677257	0.812818	0.759106	0.882021	0.749783	0.649936	0.940998	0.768492	0.433701	0.252541	0.66002	0.316674	0.668764	0.344308	0.424421	0.505895	0.5051	0.40088	0.579926	0.41483	0.285869	0.435288	0.356734	0.373417	0.260616	0.340572	0.271538	0.665833	0.0951992	0.62529	SPOCK2	Hypermethylated in Adjacent Normals
cg21646032	0.735523	0.782226	0.764117	0.844	0.82793	0.710119	0.730691	0.899305	0.777237	0.838635	0.797513	0.864328	0.842366	0.723211	0.701608	0.774508	0.758195	0.926783	0.736287	0.721601	0.887534	0.76485	0.528618	0.230091	0.562784	0.324183	0.771894	0.324378	0.384809	0.496865	0.368228	0.434824	0.517767	0.382475	0.203078	0.390405	0.306059	0.261264	0.221221	0.314991	0.228306	0.624236	0.151679	0.851965	RARB	Hypermethylated in Adjacent Normals
cg08960549	0.672318	0.77461	0.751419	0.840288	0.872096	0.71024	0.728875	0.846649	0.859733	0.873845	0.792102	0.840032	0.844413	0.701394	0.754899	0.777175	0.782803	0.858738	0.861465	0.789892	0.861677	0.804934	0.343121	0.184101	0.488455	0.218713	0.808134	0.585259	0.423871	0.631722	0.417641	0.367974	0.756063	0.40811	0.336297	0.260912	0.450544	0.223555	0.206438	0.459087	0.343032	0.618748	0.105884	0.876508		Hypermethylated in Adjacent Normals
cg06411879	0.618334	0.805952	0.751478	0.867788	0.879576	0.704689	0.750254	0.823418	0.854085	0.880401	0.831802	0.781448	0.831598	0.719246	0.734651	0.726536	0.768674	0.853458	0.851892	0.703197	0.844309	0.783822	0.357438	0.212168	0.583281	0.255366	0.770784	0.376645	0.345787	0.577545	0.873848	0.385979	0.45115	0.378037	0.239208	0.343057	0.411588	0.282255	0.265472	0.320534	0.256332	0.892582	0.126079	0.9345	NEBL	Hypermethylated in Adjacent Normals
cg05539265	0.646876	0.782216	0.746625	0.831342	0.850679	0.725389	0.743865	0.824701	0.815623	0.870812	0.831694	0.89667	0.863028	0.66838	0.745121	0.807034	0.736749	0.881238	0.941574	0.687313	0.925426	0.726961	0.414766	0.243987	0.574192	0.120216	0.838421	0.292454	0.427785	0.521221	0.341719	0.366121	0.4885	0.35698	0.2844	0.339514	0.325958	0.293377	0.226008	0.306534	0.216464	0.505776	0.196782	0.904729		Hypermethylated in Adjacent Normals
cg20033652	0.720425	0.769674	0.819361	0.786367	0.820115	0.76005	0.753471	0.782277	0.837212	0.859511	0.824729	0.896266	0.89008	0.667111	0.810213	0.807446	0.843096	0.912022	0.888674	0.676902	0.888626	0.790652	0.449613	0.288824	0.657411	0.545824	0.659637	0.299644	0.321674	0.396021	0.731294	0.337818	0.517043	0.41197	0.481002	0.367975	0.451176	0.287948	0.217212	0.193284	0.29659	0.740626	0.69964	0.721438	NIN	Hypermethylated in Adjacent Normals
cg06974428	0.550176	0.828171	0.75224	0.853116	0.826935	0.681044	0.773399	0.874197	0.881034	0.800135	0.84219	0.935916	0.888654	0.686958	0.692471	0.773326	0.696562	0.944071	0.883066	0.685569	0.941887	0.832614	0.231252	0.191922	0.640925	0.202646	0.794221	0.299806	0.357534	0.426839	0.522773	0.400962	0.474781	0.401398	0.211504	0.307608	0.364984	0.260511	0.192287	0.218186	0.226405	0.764192	0.534315	0.850639	PIP4K2A	Hypermethylated in Adjacent Normals
cg20727124	0.659255	0.783576	0.776984	0.861847	0.768037	0.68264	0.773822	0.801924	0.872577	0.819555	0.843255	0.870864	0.803632	0.670375	0.7188	0.878313	0.730274	0.959044	0.9329	0.719183	0.931551	0.859099	0.522242	0.26392	0.575991	0.279836	0.933042	0.399991	0.40342	0.534255	0.341078	0.430575	0.552512	0.38924	0.253584	0.337069	0.455732	0.351732	0.272839	0.388581	0.283285	0.917713	0.124254	0.911161	LINC00323	Hypermethylated in Adjacent Normals
cg24926465	0.701384	0.813679	0.773633	0.790433	0.84686	0.725742	0.816108	0.841591	0.838046	0.86109	0.749918	0.781142	0.769818	0.651316	0.737146	0.711266	0.711111	0.910819	0.849738	0.656856	0.895532	0.812516	0.308487	0.156894	0.546591	0.211741	0.583987	0.256339	0.309596	0.43666	0.462288	0.405429	0.429627	0.308069	0.198923	0.278027	0.314206	0.260202	0.244202	0.306053	0.138371	0.404093	0.116542	0.839333	KCNAB1	Hypermethylated in Adjacent Normals
cg00865690	0.684324	0.80485	0.719405	0.750523	0.810272	0.756674	0.776925	0.782258	0.887187	0.779228	0.715974	0.812849	0.754369	0.616286	0.684672	0.687651	0.716891	0.862363	0.889517	0.725866	0.843111	0.690138	0.454223	0.190858	0.629667	0.251892	0.563384	0.374985	0.312147	0.441301	0.426613	0.464193	0.558829	0.419029	0.300221	0.386903	0.312137	0.332546	0.147402	0.256159	0.294762	0.517995	0.159609	0.0895311		Hypermethylated in Adjacent Normals
cg02981942	0.773881	0.764454	0.660033	0.853444	0.870068	0.778986	0.779942	0.846449	0.863763	0.861169	0.719885	0.824722	0.867607	0.679433	0.744707	0.784968	0.696075	0.830866	0.870745	0.729217	0.881061	0.701141	0.413802	0.532819	0.775615	0.32661	0.809204	0.300491	0.245012	0.527563	0.39487	0.580634	0.626885	0.538441	0.416598	0.268774	0.203176	0.123957	0.403469	0.377538	0.175424	0.883642	0.398109	0.929494		Hypermethylated in Adjacent Normals
cg19378216	0.716295	0.766107	0.747063	0.698173	0.78964	0.737535	0.759984	0.856259	0.83219	0.836475	0.739581	0.819561	0.7992	0.718328	0.722747	0.810742	0.78955	0.770339	0.883647	0.724948	0.858493	0.787329	0.363413	0.246939	0.683625	0.396999	0.671793	0.39635	0.370946	0.493081	0.377176	0.421976	0.743741	0.440454	0.423852	0.22395	0.229026	0.248885	0.293978	0.268856	0.235056	0.427262	0.750031	0.130092	BPIFB1	Hypermethylated in Adjacent Normals
cg06393354	0.652302	0.800563	0.76825	0.735603	0.84844	0.770121	0.7981	0.82698	0.839271	0.85174	0.798794	0.834366	0.792806	0.662618	0.736089	0.776474	0.749231	0.804496	0.864442	0.765093	0.818752	0.807849	0.295123	0.166217	0.486505	0.150721	0.626111	0.279811	0.532283	0.543055	0.359517	0.336103	0.431194	0.547244	0.177391	0.258947	0.311779	0.318628	0.177934	0.337795	0.402471	0.547446	0.113579	0.125528	OR2M3	Hypermethylated in Adjacent Normals
cg18744273	0.706596	0.73684	0.796156	0.780524	0.852681	0.728998	0.686655	0.871085	0.78803	0.831458	0.759835	0.812058	0.79637	0.699331	0.737143	0.759654	0.800898	0.807082	0.842698	0.782481	0.872149	0.76451	0.697024	0.266448	0.586495	0.234187	0.757928	0.456451	0.425404	0.618926	0.398681	0.265167	0.534273	0.391108	0.293632	0.368168	0.249874	0.228062	0.147171	0.149664	0.648685	0.368014	0.22749	0.102292		Hypermethylated in Adjacent Normals
cg26738880	0.697762	0.788351	0.785332	0.797793	0.876818	0.79407	0.776064	0.894141	0.899479	0.842773	0.772992	0.86796	0.814306	0.688971	0.668658	0.745289	0.762055	0.69939	0.897955	0.743828	0.877402	0.819042	0.469452	0.239936	0.641316	0.18583	0.722105	0.292583	0.368282	0.566931	0.375769	0.398874	0.500771	0.668186	0.195672	0.387912	0.284392	0.218265	0.172061	0.181378	0.179876	0.543727	0.251331	0.342488	DPP6	Hypermethylated in Adjacent Normals
cg18166959	0.635386	0.75416	0.72411	0.798171	0.824397	0.706912	0.775869	0.812808	0.783797	0.833461	0.793101	0.824736	0.78165	0.640648	0.720431	0.759304	0.72001	0.707764	0.878787	0.640543	0.854388	0.778435	0.326819	0.181176	0.412146	0.153865	0.814408	0.401466	0.335403	0.392887	0.225552	0.310084	0.390706	0.324033	0.123262	0.195975	0.226318	0.328066	0.142188	0.325387	0.227825	0.860055	0.0864858	0.666916		Hypermethylated in Adjacent Normals
cg10471825	0.62063	0.728463	0.72949	0.772235	0.868329	0.723402	0.765896	0.89943	0.823576	0.835754	0.726098	0.867734	0.791076	0.748098	0.64602	0.6564	0.671905	0.779426	0.808457	0.809432	0.82416	0.836007	0.327586	0.20626	0.655572	0.123895	0.686944	0.404625	0.355374	0.440456	0.376954	0.501355	0.450766	0.433236	0.178577	0.19961	0.379182	0.242444	0.265107	0.223981	0.137327	0.337208	0.154631	0.0974986		Hypermethylated in Adjacent Normals
cg02897974	0.661773	0.796891	0.776759	0.741527	0.811044	0.736556	0.686076	0.907632	0.884539	0.836104	0.773308	0.880324	0.768441	0.711	0.620617	0.611113	0.651854	0.828646	0.876506	0.830072	0.87685	0.829086	0.501472	0.254833	0.614837	0.375715	0.694613	0.354302	0.426935	0.505207	0.318562	0.331926	0.449294	0.324682	0.332175	0.374345	0.245474	0.251921	0.182183	0.0970633	0.537966	0.373542	0.119433	0.147275		Hypermethylated in Adjacent Normals
cg15700197	0.670878	0.783041	0.827125	0.737729	0.780323	0.784968	0.76652	0.907458	0.889907	0.799618	0.854103	0.813791	0.773495	0.72686	0.662868	0.644166	0.723666	0.820547	0.890651	0.744486	0.784865	0.788029	0.334298	0.254073	0.490203	0.225965	0.644553	0.285161	0.322301	0.47951	0.312691	0.286429	0.380514	0.404644	0.154705	0.321032	0.271178	0.318728	0.164871	0.290832	0.172733	0.348978	0.104664	0.134739	OR10J1	Hypermethylated in Adjacent Normals
cg02195405	0.649768	0.851284	0.724818	0.891638	0.767582	0.735256	0.87479	0.90588	0.827352	0.920688	0.807012	0.831395	0.781727	0.782544	0.745752	0.585584	0.752549	0.789468	0.873503	0.804436	0.932942	0.856296	0.546604	0.160804	0.443376	0.805692	0.499707	0.199882	0.429199	0.661355	0.321471	0.434008	0.420592	0.423065	0.153301	0.26202	0.167307	0.209769	0.147301	0.19375	0.160032	0.313602	0.724479	0.243326		Hypermethylated in Adjacent Normals
cg01182154	0.683734	0.815567	0.849944	0.822568	0.796494	0.762155	0.853721	0.876936	0.837784	0.91734	0.776947	0.848506	0.779059	0.699573	0.786183	0.677656	0.77204	0.88815	0.901794	0.880237	0.886753	0.838466	0.506404	0.327781	0.618616	0.240359	0.771864	0.484241	0.609984	0.666185	0.452112	0.314221	0.544672	0.400194	0.320712	0.476235	0.327546	0.31373	0.175799	0.164626	0.26085	0.547844	0.245488	0.234087		Hypermethylated in Adjacent Normals
cg14696870	0.642638	0.848757	0.879667	0.727834	0.903547	0.844433	0.760745	0.875221	0.842364	0.843217	0.820029	0.877907	0.831276	0.756132	0.798743	0.755556	0.759185	0.82622	0.894488	0.718238	0.781512	0.850698	0.350165	0.227517	0.507333	0.196824	0.630206	0.25653	0.373467	0.466884	0.325446	0.311785	0.396503	0.409938	0.197134	0.303229	0.290704	0.286522	0.190973	0.356336	0.225371	0.437596	0.13302	0.122243	FCER1A	Hypermethylated in Adjacent Normals
cg04742384	0.666326	0.853642	0.798438	0.704865	0.842988	0.780656	0.826751	0.897994	0.793357	0.844697	0.869647	0.805216	0.799672	0.764201	0.81487	0.803809	0.817427	0.886155	0.866201	0.787609	0.796929	0.803561	0.520646	0.292071	0.551957	0.328414	0.656411	0.267644	0.435849	0.485559	0.336644	0.389441	0.45255	0.454057	0.163232	0.312015	0.312942	0.34117	0.29631	0.332498	0.20338	0.498734	0.17954	0.220065	CBLN4	Hypermethylated in Adjacent Normals
cg02050028	0.615508	0.840285	0.853768	0.722265	0.800582	0.821333	0.719618	0.864591	0.763116	0.783693	0.818328	0.771306	0.755334	0.753194	0.769712	0.78988	0.751642	0.760153	0.85382	0.799354	0.739349	0.794485	0.428116	0.221194	0.632852	0.200262	0.658633	0.397552	0.495505	0.592694	0.311782	0.345379	0.489788	0.385437	0.222278	0.325128	0.491924	0.364458	0.419589	0.178312	0.295571	0.657475	0.192156	0.195317	HECW1	Hypermethylated in Adjacent Normals
[truncated: 248 more rows]

## Sheet: C) Heatmap.probes.27k
Supplemental Table 5. DNA Methylation. C) Illumina Human Methylation 27K (HM27) probes with altered DNA methylation in Adjacent Normal samples.
	Median Methylation in Adjacent Normal	Gene Symbol	Methylation Direction
[truncated: 1,000 more rows]

## Sheet: D) data.matrix.27.methylation
Supplemental Table 5. DNA Methylation. D) Illumina Human Methylation 27K (HM27) data matrix for comparison of DNA methylation profiles between cancer-adjacent normal and tumors.
[truncated: 1,001 more rows]
