# Supplementary material for: DNA defects, epigenetics, and gene expression in cancer-adjacent breast: a study from The Cancer Genome Atlas
Source: NPJ Breast Cancer. 2016 May 4;2:16007–. doi: 10.1038/npjbcancer.2016.7 (PMC5515343; doi:10.1038/npjbcancer.2016.7)
Supplement: Supplementary Table 6 [file npjbcancer20167-s7.xls]

## Sheet: ActiveRNASeq107.KH
Supplemental Table 6. RNAseq Matrix used in the unsupervised cluster of Figure 2A of 3,280 variable expressed RNAs.
gene	TCGA-BH-A0DL	TCGA-BH-A0BW	TCGA-BH-A1FN	TCGA-BH-A1FR	TCGA-BH-A0B3	TCGA-BH-A18Q	TCGA-BH-A0BV	TCGA-BH-A0H7	TCGA-BH-A0DP	TCGA-BH-A0DQ	TCGA-BH-A0AZ	TCGA-BH-A0DV	TCGA-BH-A0DT	TCGA-BH-A0DK	TCGA-E2-A153	TCGA-BH-A0BJ	TCGA-BH-A0BS	TCGA-BH-A0BT	TCGA-BH-A0C0	TCGA-BH-A0DG	TCGA-BH-A0C3	TCGA-BH-A0DO	TCGA-BH-A0AU	TCGA-BH-A0B7	TCGA-BH-A0E1	TCGA-BH-A0HA	TCGA-E2-A1LB	TCGA-E9-A1N4	TCGA-BH-A0H5	TCGA-E2-A1LH	NA|TCGA-BH-A0BM	TCGA-BH-A208	NA|TCGA-BH-A0BQ	TCGA-E9-A1N5	TCGA-E2-A1L7	TCGA-BH-A1FB	NA|TCGA-BH-A0E0	TCGA-BH-A1FE	TCGA-BH-A18U	TCGA-BH-A1FU	TCGA-BH-A1EW	NA|TCGA-BH-A0B2	TCGA-BH-A18K	TCGA-BH-A18R	TCGA-BH-A1FM	TCGA-E9-A1N9	TCGA-BH-A203	NA|TCGA-BH-A0BA	TCGA-BH-A1EV
MGC52282|124221	0.264989	-0.867608	1.6397	0.946472	-0.19532	-0.324062	-0.778394	-1.02442	0.371681	-0.438956	0.632292	0.561044	1.47762	-0.110305	-0.20734	-0.360332	0.156864	-0.97041	-0.023763	-0.251526	1.74048	1.12774	1.62399	-1.86593	-1.68285	1.74457	-1.94106	2.1799	0.401007	1.09222	0.173938	1.02162	1.104	1.77487	0.371894	-0.699134	2.26063	-0.586201	1.26224	0	0.279568	0.39558	-1.75406	-0.726337	-0.780283	-0.06298	-1.07375	0.815559	-0.35434
GAD1|2571	0.528966	1.52884	0.870666	0.510033	1.41261	1.68241	1.59253	-1.29093	0.105143	0.616466	0.588144	-0.512846	0.500616	0.523637	0.52611	-0.211809	0.305387	0.499969	-0.389813	-2.10289	-0.489539	0.276264	1.64697	-0.717413	0.272903	0	-0.470753	3.83093	-0.45047	-0.56663	0.248724	0.17014	-1.16251	-0.726956	-0.479584	0.771317	1.40915	-0.437747	-0.26731	0.563526	0.34562	1.39212	-1.02047	-0.57789	0.590576	-1.3295	0.244655	0.964081	0.379184
GUCY1B2|2974	0.693896	-0.66105	0.758811	-0.431932	1.18116	0.932464	2.36677	-0.232895	0.072323	-0.232398	-2.16121	0.239403	0.487698	0.774361	0.999165	0.28849	-1.95842	-0.763852	1.56131	-1.04486	0.437234	-0.138337	-0.75436	-0.585805	-0.476438	-0.164408	-0.734681	4.04943	0.285602	-0.508595	2.55471	-1.09371	0.168498	-1.01868	0.174635	-0.200425	-0.082324	-0.964606	0.734419	-1.37841	0.12361	-0.073544	-0.547505	-0.104817	-0.158727	0.72854	2.22025	2.52461	2.28519
ZNF215|7762	1.34203	1.82271	0.047905	0.037774	0.408393	0.00166	-0.130703	0.129143	-0.851943	0.10404	-0.809316	0.976653	0.63794	0.272037	1.38139	-1.03459	-1.16124	0.183091	-0.483879	0.807632	0.613714	0.892394	0.25229	0.307789	-0.634766	1.15647	-1.13	-0.251488	0.232631	-0.956426	-1.03798	1.20335	-0.16426	0.100614	-0.063547	1.16267	0.716152	-0.412523	-0.274514	-0.333256	1.60533	-0.398941	-0.94283	0.930884	-0.384203	-0.128396	0.038569	0.211703	0
CLDN10|9071	2.82842	0.587972	-0.955424	0.866085	-1.43847	1.15802	-1.45268	4.24483	-0.955808	-0.578548	-1.51297	0.379132	-1.12752	-0.798741	0.634767	-1.20406	-3.09445	0.616668	1.05525	-0.874208	-0.293941	0.138061	-0.145747	0.991482	3.84895	-3.5221	3.2744	3.12815	0.606741	1.58249	-2.14695	-2.00626	0.092931	0.534039	0.740171	1.82322	-0.529606	1.01157	0.412326	-2.99836	-2.52737	3.37226	-3.93128	-0.005437	-3.33602	-0.413263	0.712287	2.69674	-3.83173
LDHC|3948	-0.909346	-0.134976	-0.229715	0.449877	1.12225	3.75904	0.506793	4.26892	-0.802578	3.91428	-0.149641	-0.513729	-0.696635	0.018314	-0.796637	0.465409	0.053018	3.76215	3.923	0.859659	-0.549233	0.690461	1.44972	-1.45523	0.535084	3.70275	-1.53053	3.3632	0.074711	0.695588	-0.167124	0.917728	-0.163365	-0.229501	-0.954345	0.033498	-0.416155	0.698896	1.4803	2.68367	-0.309728	-0.515645	-1.34336	-1.31563	3.06776	-2.65228	3.64071	2.81122	-1.26554
KRTAP5-8|57830	0.606299	0.1809	-0.521461	-0.712142	0.31599	0.18721	-1.43717	-1.09807	0.165817	-0.512483	-1.44142	0.264979	-0.319336	0.030579	0.719008	-1.01895	-0.238634	1.27783	0.16562	0.259894	-1.0335	0.469127	0.35336	-0.939587	-0.7565	0.970509	-0.243536	1.69121	0.590413	3.38114	0.85931	-0.373918	0.030352	-0.29889	0.360962	0.227214	0.684506	-0.244816	0.188587	0.926348	-1.96386	0	1.17236	-1.3848	0.146065	-0.273271	1.17453	0.018616	-1.75004
ANKRD43|134548	-0.001071	0.048565	-2.77037	-0.560546	2.51943	0.742866	-1.02603	0.695608	1.46046	-0.486545	-0.403459	0.349436	1.16458	0.085122	-0.401269	0.054011	1.84576	1.20261	0.539598	0.233272	-0.356576	-0.031356	-1.14609	-2.74496	-2.06449	-1.30764	-1.10029	1.86688	0.75645	1.66713	0.052615	0	-1.69254	-2.60664	-1.00959	1.05549	-0.507895	-0.423453	-0.119272	-1.19392	3.00969	0.591025	-0.743196	1.56768	-0.018892	-0.603161	-0.647932	-0.181282	0.590905
SYT17|51760	-0.708286	-1.29187	-1.22526	-0.137503	0.394897	-0.087689	0.106602	1.19808	1.61418	0.481858	0.500495	0.351095	0.35473	0.72117	-0.428119	0.313959	0.399709	0.849348	0.480282	0.416009	-0.604192	-0.250296	-0.253052	-0.043061	0.548805	-0.550062	-1.0879	-0.254106	0.234897	0.553177	-0.613551	-0.32603	-0.110414	-0.9212	-0.189849	0.504631	1.38634	0.298714	-0.757961	-0.15481	0.877808	0.118091	0.927084	0.592141	0.278042	-1.84979	-0.30722	0.636412	-0.21023
GFRA1|2674	0.097511	-1.35423	-0.354259	0.386554	0.280426	-0.535974	0.814186	1.15082	0.18879	0.460848	-0.75442	-0.67516	0.544579	0.189809	-0.685636	-0.357738	-0.337168	2.52585	0.527404	-0.494942	0.110044	0.319566	0.521918	-0.748623	0.096024	-1.78794	-1.66311	-1.55259	0.015298	-0.292185	0.659631	0.193767	-0.467071	-3.02087	-1.00441	-0.191938	-2.20654	-1.05813	1.19346	-0.130164	2.49074	-0.832456	-1.64303	0.442808	-0.154585	-0.47539	0.515568	0.64625	0.521105
GSTM3|2947	-1.76246	-1.04244	0.665994	-0.428307	2.05432	1.10384	-0.616178	0.894848	1.21048	1.89759	-0.325807	-0.467761	-0.954251	0.566999	-0.212988	0.504391	0.26452	1.34377	0.27492	1.19625	0.71093	0.61953	-0.130098	-0.332769	0.21823	-1.10163	0.184269	-0.835923	-0.136454	0.799522	0.110669	-0.893056	-0.454691	-0.9308	1.18947	0.7665	1.50063	-0.273424	0.124876	0.018365	0.730048	0.349261	0.68004	-0.847773	1.01527	0.154869	0.944368	-0.285271	-0.007348
FAM110B|90362	0.062209	-0.632789	0.257298	0.249045	0.714779	0	0.19409	-0.020261	0.649035	0.486054	0.514357	0.158788	0.057593	0.221465	-0.055633	0.338142	0.367619	0.603226	0.793982	0.536124	0.142801	0.138797	0.13991	-0.292257	0.046498	-0.14407	0.313968	-0.498145	0.558037	1.01434	0.174676	0.15397	-0.152072	-0.570167	-0.108788	0.523697	-0.049735	-0.017065	-0.772131	-0.02485	0.112815	-0.01941	0.637415	0.420553	-0.028451	-0.459892	-0.612187	-0.158431	-0.432924
HOXB2|3212	0.30116	-0.841632	-0.906446	0.526756	0.667908	0.931682	-1.06474	0.502017	0.759767	1.5426	-0.584157	0.066522	0.020726	0.952149	0.21231	0.489928	0.336698	0.324933	-0.228399	0.175045	0.030968	0.031117	0.920452	-0.878975	-1.55669	-0.136347	-0.399854	0.465707	0.077856	-0.877957	-0.461654	-0.012908	-0.594219	0.186736	-0.414085	-0.523466	-1.3974	-0.627219	0.472175	0.140524	0.561448	-0.215076	0.70991	0.799608	-0.789413	0.04527	-0.29934	-0.366391	-0.578963
HIST1H4E|8367	-0.9401	-0.236681	-0.482814	1.32642	-1.81537	-0.944227	-0.398445	0.313436	0.286252	0.748366	1.9191	1.45552	-1.72739	2.40716	1.39496	2.34155	0.214865	-0.005558	0.841613	-0.286505	0.496846	-0.077272	0.003875	1.51397	1.28192	-0.575979	-1.56111	0.974903	-0.541006	-1.33505	1.2875	2.24956	-1.51605	1.47673	0.404989	0.680816	1.13811	-0.206252	0.227151	0.337454	-0.925521	-0.546399	0.947877	-0.10506	-0.985453	2.48692	-1.6938	0.610571	0.511086
KLRC3|3823	0	1.83988	0.397039	0.00343	2.28251	1.31784	-1.0434	-0.382495	-1.3084	-0.118963	0.449917	0.39556	-0.971829	1.39238	-0.47239	0.544623	-0.845092	-1.06551	0.144226	0.715851	1.37884	0.978258	-1.05608	0.261364	0.958954	3.05509	-0.621158	1.14145	0.399037	-0.726131	0.560615	0.01967	1.02688	-0.096745	1.85219	1.65383	-0.67231	2.12559	0.389586	1.81479	2.03609	-0.284428	0.290625	-0.40642	0.768209	0.064367	0.416125	-0.864449	-0.376241
HSP90B1|7184	0.018932	0.32664	0.295149	0.018423	-0.074203	-0.270889	0.104492	-0.013917	0.073991	0.341126	-0.077263	0.040553	0.106656	0.479119	-0.017472	0.174577	-0.135258	-0.113049	-0.024137	0.147069	0.075588	-0.008555	0.027889	0.140518	0.30019	0.117467	0.064528	0.154979	-0.193756	-0.187764	-0.065685	0.319957	0.145434	0.187529	0.266646	-0.175776	0.066627	0.207096	0.098995	-0.114554	0	0.247518	-0.388299	-0.088091	0.041929	-0.065625	0.019097	-0.027091	0.34486
CHRDL2|25884	1.09074	3.28009	2.30084	0.850265	-0.2541	-1.76139	-1.31514	0.663006	-0.972522	-0.291244	-0.956977	0.579443	2.73337	1.13052	1.03342	3.85775	-3.92417	0.357791	0.785626	1.5129	2.54764	-0.631446	-0.912802	0.374856	2.44048	-1.71503	2.60342	1.12116	2.02032	4.47988	-0.337049	-0.737571	-2.65518	2.01568	3.70865	-3.45832	0.320877	0.461907	4.22415	-1.34422	-1.19009	3.97983	-1.51317	-3.07056	-1.53955	1.49978	0.336966	-1.52856	-1.11353
ARNTL|406	0.83673	1.08545	-0.090102	1.08634	0.149043	-0.289178	-0.293715	-0.317655	0.207401	0.063274	0.483369	1.46367	0.109833	0.436372	0.126392	0.648146	-0.25305	0.882965	0.890502	0.589022	0.499768	-0.141457	0.40163	0.247388	0.682927	-0.233621	0.079195	-0.228516	-0.364444	1.35349	1.03899	-0.474085	-0.280266	-1.24499	0.036559	-0.213465	-0.007781	1.05141	0.333877	0	0.491083	0.104449	0.532525	-0.365963	0.917749	-0.082812	0.087695	-0.611718	-0.082795
CREG2|200407	-0.106621	0.345745	-0.819419	-1.0101	1.60299	2.00474	-1.73512	1.60397	0	-0.810442	1.5826	-1.6178	-1.47895	-0.803745	-0.18844	1.6831	1.46336	0.242882	0.282699	-1.62303	-0.331636	1.75613	0.252315	-1.23755	-0.054606	0.257424	1.00911	0.365454	-1.29239	-0.086763	0.743422	0.649962	1.21161	1.40326	-0.32168	0.514219	0.001564	1.45718	-0.404943	0.043427	1.05998	-1.29796	-0.125673	-0.682985	1.58501	-0.434591	1.1396	1.18089	0.759527
CACNA1B|774	0.401195	-1.14642	2.02831	1.0827	-0.474133	-1.60299	-2.64233	1.39721	-1.49209	-0.717768	-1.06162	-0.525108	-1.38615	0.989417	0.928845	0.583248	-0.121948	-1.24922	1.46296	-2.53023	0.346184	1.37945	1.08213	-2.14475	-0.961808	1.35028	4.73421	-0.361955	0.385194	0.590997	-2.17857	-0.994116	2.14712	1.08102	-1.22888	0.022054	0.479345	0.134917	0.790782	1.4581	1.00076	0.116767	1.13712	0.2172	0.677807	0.658207	-0.352562	2.03924	0.745377
TDRD12|91646	-1.11266	1.40157	1.17917	-1.4311	0.181998	0.809312	-0.715039	3.9805	-0.420926	-0.700513	5.62256	-0.453976	3.72341	-0.341235	0	0.396308	4.86672	3.10802	-0.206606	-2.04402	6.18636	1.20874	-0.119024	-0.07358	0.552595	-1.74853	6.35543	0.838827	-0.1286	4.56758	-0.370434	-1.50791	5.7035	6.75991	0.913887	-2.49174	-1.61947	5.33446	2.86194	0.429746	-0.617759	0.913353	1.12096	-0.782008	3.68619	0.603879	-1.28139	1.03134	-0.883932
FTCD|10841	-0.785029	-1.91763	-0.381413	2.01195	1.07659	2.08532	0.394025	-0.436416	-2.26351	-0.488974	1.58224	1.28861	0.842643	1.10273	0.479543	-1.99531	1.10685	0.979481	0.60429	1.15796	1.44944	1.22974	1.89588	0.669008	-0.027546	1.9941	0.816173	1.54493	1.02903	0.234828	0.382073	0.649659	-0.946015	-1.27526	0	0.572776	-0.061139	0.586114	1.79718	1.53491	-0.355375	-1.97637	0.780933	-0.361394	0.584697	0.887001	-2.12377	1.18056	0.081118
SPAG8|26206	0.109119	-0.804133	0.124719	0.833085	-0.186432	0.739386	-0.91285	-0.303838	0.657513	-0.403484	0.354267	-0.128417	0.665073	-0.981724	0.271123	-0.675381	-0.047136	0.501079	0.648455	0.603418	0.829336	0.320865	0.630869	0.541468	0.563677	0.536445	-0.770786	0.066497	0.442095	0.040221	0.137937	0.310643	-0.140644	-1.40267	-1.00201	0.570787	-0.004363	0.495584	0.406628	0.170343	-0.019518	-1.86285	0.631397	0.765938	0.45716	-0.056067	0.122141	0.208343	0.06183
CCNK|8812	-0.015651	0.110918	0.233054	0	-0.090458	-0.02264	0.188155	0.037576	-0.0386	-0.006576	0.12827	-0.117585	0.052546	0.163125	0.06063	0.073935	-0.167165	0.084397	0.042904	0.177583	0.298742	0.153322	0.098488	-0.036502	0.086964	0.029216	0.162084	-0.035484	-0.076699	0.120017	0.085095	0.127477	-0.014591	0.086435	-0.050353	0.007507	0.071594	0.396282	0.00057	0.119038	-0.081298	-0.057698	-0.235892	-0.04472	0.195255	0.025224	0.11641	-0.06991	0.058288
NKAIN4|128414	-1.65468	0.594612	2.02473	0.026655	0.791753	-0.073993	-0.113249	1.96266	0.451863	-0.188807	1.29744	-0.581259	0.424393	-0.182192	0.872763	0.719851	0.084989	-1.30544	0.904416	-0.001309	-0.294881	-1.37691	1.02608	-0.200791	1.56711	-0.290784	-1.27592	-0.740023	0.32921	2.53498	0.664098	0.364879	0.354111	1.02494	-0.284925	1.55097	1.16025	-1.50602	-0.072616	1.40206	-0.640325	-1.2612	1.71848	0.35377	-1.70026	1.06837	-0.375917	-0.104311	-0.426083
SH2D5|400745	-0.27779	0.174576	1.00947	-0.181269	0.261901	0.718083	0.415824	2.75473	-0.171169	-1.98186	0.411382	1.67031	-0.065155	0.024963	2.12429	-1.48807	-0.70776	-1.51337	0.696493	1.0131	0.497285	0	-0.503697	0.176248	0.359237	1.50134	0.101004	0.859547	-0.463734	0.408087	1.14243	0.741842	0.444426	0.095404	0.829115	-0.241913	0.215379	-0.713943	-0.28054	0.87219	1.56689	-1.46913	-1.29684	0.145846	0.899241	2.20162	-1.61653	1.27278	0.950891
PCDH8|5100	0.881616	4.44949	1.65431	0.826196	-0.900591	0.140554	-0.068608	0.592242	-1.91855	0.440736	-0.487997	0.048379	0.18739	-1.55261	1.40928	1.87298	-0.870355	2.07913	0.649478	-0.371798	1.72708	0.42247	-2.66619	-0.571206	-2.38812	0.146206	0.675489	-1.11032	-0.304264	1.28003	1.64288	-3.00554	-0.279339	0.160004	0.15209	0.180558	0	-0.876538	0.556968	1.29468	-1.59565	-0.631619	-0.459256	1.1533	0.388844	-0.768251	2.35023	0.332695	2.0108
ENC1|8507	0.859544	1.25716	0.627166	0.647644	0.48092	0.638156	-0.002556	0.273453	-0.925962	0.136835	-0.369804	-0.042376	0	-0.713948	0.027283	0.602735	-0.648318	0.784242	0.687768	-0.018726	0.212286	-0.300446	-0.292071	-0.544069	-1.71623	-0.691932	0.072264	-0.099296	-0.745843	0.32732	1.4192	-0.530022	0.107131	0.022297	-0.551869	0.519419	-0.560349	-0.291363	0.240365	0.172156	0.315343	0.256218	-0.441524	-0.138176	-0.112534	-0.3757	0.786176	0.008425	1.35135
ZC4H2|55906	0.007827	0.292394	0.608844	0.046851	-0.090302	-0.005892	0.157434	-0.28757	0.15008	0.216092	0.226734	0.112366	0.089921	-0.128602	-0.265291	0.117089	0.141005	0.28095	0.172992	-0.002577	0.205424	0.290457	-0.18138	0.269569	0.089589	0.451348	0.335344	-0.091703	0.079553	-0.098887	0.265606	0.335451	0.370535	0.297741	0.370599	-0.090776	-0.108168	0.543766	0.055811	-0.087518	-0.672205	-0.143212	0.381522	0.056731	0.084449	-0.502823	0.123492	0.061918	0.17525
CRYBB2|1415	-2.14969	0.302524	-0.692632	-1.46836	-2.02519	0.84607	0.9767	-0.854284	-0.04315	0.053079	-1.19764	1.62422	0.870148	1.05983	0.377749	-0.1902	0.005047	1.007	1.6318	1.61909	0.795128	1.12798	0.53107	-0.695804	0.495633	1.02161	1.22894	-0.234914	0.834139	0.454979	-0.729624	1.57027	1.08149	0.079159	0.542025	1.64092	-0.071711	-0.001135	0.754299	0.5851	-1.72007	-0.171254	0.416146	-2.14102	0.974759	1.69215	-0.903618	-0.290629	-0.184209
C21orf129|150135	1.07683	1.01466	-2.37265	0.436418	1.33898	2.50571	-0.288487	-1.94951	0.668951	0.805919	0.292182	0.150476	0.96757	-1.35723	2.37001	-1.87039	0.909875	0.426391	-0.68582	-0.591546	2.7588	0.354703	1.57336	2.73251	-1.60794	0.704002	0.455633	2.19341	1.73894	-0.640245	1.63455	1.86205	0.166042	-0.150223	1.12488	2.07621	0.110427	-2.09626	1.1445	0.074908	1.43249	0.387861	0.883398	0.348496	1.61649	1.33389	-0.413879	-0.322278	0.983632
NRG4|145957	-0.877242	0.312089	0.21735	1.21928	-0.337551	0.855612	1.30178	0.155282	0.644434	-0.996183	-0.925036	-0.388526	0.335393	-0.989568	0.387331	0.234403	0.277681	-0.527738	1.41897	-0.808685	0.482765	1.13753	-0.103238	1.31373	0.982149	1.22384	-0.498448	1.15315	0.258776	0.464574	0.201915	-0.120659	0.283701	1.2176	0.492721	-0.256402	-0.96909	1.38698	0.120008	-0.727194	0.552356	-0.483616	-0.311228	0.353781	0.662396	-0.205211	-0.631018	1.25829	0.640975
GBP3|2635	1.30547	0.732379	0.236005	0.934163	1.21271	0.446747	-2.36109	-0.813714	-0.136854	1.02092	-0.071259	0.518098	0.091725	0.77086	0.34938	-2.26833	0.065076	0.810637	0.023318	0.194609	0.704901	-0.289621	0.592934	-0.167135	-0.89894	0.232943	0.46625	0.921464	-1.77845	0.031431	0.249528	-1.94108	0.524008	0.659478	0.37818	0.25893	-0.730631	-0.165633	-0.112018	0.229851	1.10035	-0.409999	-0.325879	0.335436	0.467073	-0.652377	-0.278107	0.178275	-2.29368
IL9R|3581	2.01586	3.62872	0.122571	-1.39009	1.37501	1.38376	-1.11488	1.03134	-0.964879	0.979413	0.202563	-0.412967	1.31099	-0.183856	1.04101	0.303108	-1.91658	1.59985	0.487674	1.31887	0.873398	-0.793844	0.872387	0.704395	0.887364	1.8775	-1.69266	1.75022	1.64938	1.70319	-1.65135	1.27002	0.611518	0.608198	1.88335	0.871197	-0.329725	1.24712	1.318	1.47076	1.26495	-0.092983	-0.50566	-0.062973	0.205022	-0.814578	-0.825348	0.902243	0.894062
A2BP1|54715	1.04184	-0.675673	0.066103	0.553445	0.318543	2.32727	0.631704	0.611469	0.9786	-0.213215	-0.175833	1.40502	0.406524	-0.655402	1.56952	2.41655	0.834249	2.39139	-1.15376	0.262359	-1.76791	-0.265286	-1.76898	0.237775	-1.49091	0.926268	-0.164283	0	0.855942	1.28416	2.19905	0.698959	0.617867	-0.26909	-1.75796	-0.507199	0.950092	-0.979229	-0.545826	0.705313	1.82514	-1.73441	1.60787	-0.107115	1.28605	0.450882	-0.881815	0.744438	1.21612
PVALB|5816	-0.148794	2.25115	-0.276551	-2.27462	0.975872	1.89776	-0.192089	-0.075585	3.68971	0.62538	1.80349	4.61738	1.71594	2.65956	1.57151	1.58848	3.55636	3.41576	-0.981823	0.112397	-1.01114	-1.67838	-2.59705	0.66782	0.00283	-1.59206	-0.577283	-2.0413	0.027875	1.97066	0.633999	-1.9364	2.59715	-1.86137	1.11431	2.66473	1.6245	0	0.461365	3.92861	-1.20455	-0.240552	5.01074	1.85988	1.75344	-1.69911	-2.70988	-0.083629	-0.142463
THEG|51298	-0.505358	2.91051	-0.955092	1.43921	-1.11764	-0.24642	0.829825	0.468302	1.08676	0.223728	1.70995	0.053762	1.77768	2.64545	1.40081	1.13239	-0.672367	1.52224	0.316952	1.82621	-0.145344	1.15098	0.853656	0.434089	-2.19013	1.99627	-1.44852	-0.590425	-0.843218	0.362527	-1.40704	0.514334	0.181684	-0.147487	0.864647	0.115512	-0.749125	0.321502	2.21439	1.81461	1.68983	0.151332	0.060645	-1.23362	-1.28757	0.599705	1.66685	-0.189508	0.723379
GPR162|27239	0.011399	0.035503	-1.52683	0.699782	0.072868	-1.61947	0.351846	-1.06742	2.3017	-0.473054	0.511525	1.6424	0.919197	-0.260481	0.363964	0.011702	-1.04011	0.712768	-0.4524	1.33435	0.014744	0.001254	-0.789085	-1.18271	0.021642	0.001131	1.32344	0	0.080614	0.560237	1.24485	1.17793	0.372209	-0.084414	-0.019973	0.137188	0.182645	-0.67143	0.136778	-0.367938	-0.058871	0.71874	-0.254207	0.361639	0.686478	-1.37971	-1.70173	0.534256	-0.641239
C16orf89|146556	0.619539	-0.54385	-0.843555	-0.24999	0.706226	0.967682	0.956032	0.372412	0.108497	0.614762	0.826781	-1.07653	-0.135768	0.240084	-0.186538	0.339981	0.952365	1.7106	0.8034	0.229831	-0.522074	0.610901	0.385953	-0.183745	0.071794	-0.374281	1.29582	-0.718295	-0.141822	-0.332244	-1.55093	-0.426407	-0.986627	0.470685	1.01597	-0.015405	-0.445811	-0.984194	0.789067	0.319167	-1.79842	1.08449	-0.632659	-0.010146	-0.377659	-0.776671	-0.348184	1.19471	-0.100364
PCDHB5|26167	0.088477	-0.09656	0.812668	0.349676	-0.945927	0.202306	1.68709	-1.25337	-0.750388	0.243107	0.117921	-0.055634	0.43358	-0.346665	0.938056	0.193785	0.02103	0.544918	0.810031	0.61211	0.135479	1.08011	0.283997	0.660435	0.854332	0.139568	-0.259129	-1.12067	0.831497	-0.114007	0.012131	-0.128168	0.097443	0.191252	1.47815	-0.63858	-0.508291	0.419454	0.824697	0.173661	-0.026765	0.198365	-0.522404	0.196674	0.620187	0.823571	0.561615	-0.175228	1.04302
CDH22|64405	0.459983	3.67007	1.38807	1.6215	1.54617	1.80788	-2.83134	1.31499	1.76168	1.13751	0.118532	-0.01384	0.746636	-0.730235	2.07955	0.230605	2.14836	0.731502	-0.565707	1.36804	-0.521019	0.074851	-1.62156	0.058407	-0.691494	-0.723377	-0.708674	-0.551085	0.859047	-0.861138	0.841727	-0.598334	1.95798	-2.10815	0.105603	0.080851	-0.972841	-0.246848	1.04222	-0.146052	-0.451394	-1.22433	-0.414585	0.078702	0.559062	0.67855	-1.37181	0.716853	3.48152
LTBP2|4053	0.526239	0.097724	-0.293555	-0.282028	-0.724657	-0.032455	-0.116613	-0.039134	1.2696	-0.445958	0.555119	0.385233	0.213543	-0.11286	0.218162	0.062783	0.306232	0.52646	0.518744	0.063667	0.094212	0.140973	0.289279	0.208728	-0.06497	0.571568	0.211528	-0.206737	0.462734	0.260175	1.28131	0.203473	0.34809	-1.04246	0.731291	0	-0.531147	-0.501347	0.434645	0.634841	-0.760694	-0.944661	1.13437	-0.209229	0.142408	-0.190961	0.226744	0.449922	-0.265739
GALNT10|55568	0.430471	0.025638	-0.399754	-0.064371	0.2255	0.04874	-0.377423	-0.371209	0.437461	0.339503	0.154232	0.236952	0.165646	0.400788	-0.070629	0.12951	0	0.288821	0.366251	0.212228	-0.223908	0.006217	-0.005957	-0.197719	-0.373661	-0.174532	0.05899	-0.365967	0.083815	0.508846	-0.086692	-0.078637	0.019357	-0.27248	0.242796	0.179599	-0.271897	-0.338216	0.455378	0.552452	0.099436	-0.058462	0.723792	-0.168321	0.221351	-0.299108	-0.20466	0.171326	0.304828
DKFZP586H2123|25891	-0.007755	-0.97552	-0.845863	-0.699979	-0.245056	-0.043512	0.40409	0.086811	0.295977	-1.86181	0.130707	0.107088	-0.555425	-0.201537	0.435917	0.616262	0.433907	0.64021	0.320189	0.248397	0.141485	-0.68336	-1.29231	-0.613339	0.042186	-0.875732	0.364861	-0.811186	-0.125922	-0.946986	1.22415	-0.381834	-1.16741	-0.395507	0.173921	-0.12092	-0.816577	-1.41743	0.36028	-0.658401	-1.31975	0.10866	0.222461	-0.977393	0.819244	-0.462121	0.397439	0.075194	-0.222081
FAM40B|57464	1.74452	2.12205	1.22848	2.02713	0.148329	1.08487	1.05833	1.19372	-0.376603	0.104046	0.560908	0.249337	-0.270637	0.664353	0.750627	1.62076	-0.084417	2.1261	1.06328	0.729629	0.436178	1.03847	-0.671762	-0.419193	-0.14	-0.009539	1.03993	1.09062	0.574737	-0.734029	1.24359	-0.58225	0.277744	0.978362	-0.151779	2.54786	1.11951	-1.05889	1.52344	-0.241331	0.698436	-0.383344	2.92754	-0.263128	0.28957	0.456567	0.006854	0.245648	-0.254577
LINGO2|158038	1.59754	1.43989	0.518696	-2.57892	-0.135755	-0.09461	-0.496392	0.94204	1.16817	0.427982	-0.138225	1.3982	1.65265	3.08677	2.69347	1.11425	-3.10542	1.84397	-1.70116	0.26754	-1.31544	0	-0.191575	-1.80637	-1.00869	-1.3114	-1.88167	0.461856	-0.861391	1.59236	0.159767	-0.655814	2.07046	-0.580639	-0.568542	0.682359	-0.445333	-0.789753	1.40927	-0.525467	-1.83081	0.13326	-0.109484	-0.666848	-0.135808	2.20606	0.686225	-1.70989	2.40568
HS6ST3|266722	1.36708	1.75021	-2.88623	1.01824	0.726961	1.53959	0.198214	3.32563	2.81065	-0.382615	-0.243239	2.00553	0.70902	2.85725	2.75271	0.014799	-0.670618	1.71661	0.484363	-0.291364	-0.728552	-1.18516	-2.39943	-1.24028	-3.58087	-1.39432	-2.13861	-0.910621	0.447972	0.829934	0.996757	-1.244	0.713919	-2.53804	-1.14745	0.942147	2.0762	-2.1622	0.739396	1.04068	1.21178	-1.57628	0.55757	-0.999766	-0.562738	3.23392	0.136871	-0.859921	2.95335
UGT2B7|7364	0.663051	-1.63944	2.33499	2.61206	2.57199	0.489052	0.565259	1.75834	-2.40022	-0.040847	0.814645	1.33939	-0.294206	4.71779	4.38419	2.91222	0.385034	-0.572375	0.840673	0.224635	1.59014	-1.81398	-0.732837	0.449678	-0.454826	-0.268262	1.09435	3.47416	2.03515	0.682959	1.88297	-0.264805	-0.667826	0.462461	1.80172	2.11399	0.129548	-0.621148	0.577872	-0.549477	-0.662163	-1.37625	0.534883	-4.08298	-1.13711	4.81626	0	-3.54113	0.596321
GSTT2|2953	0.729373	0.84316	1.22691	-0.255935	0.915714	1.1723	1.72206	-0.932564	2.17448	-0.517809	3.32988	-0.996049	-0.714319	5.88519	7.18024	0.113988	-0.437607	1.36115	1.99003	-1.77714	2.52789	-0.768977	-0.267088	1.60837	0.514417	0.840384	2.36985	-0.83515	1.80651	1.47927	-0.083894	1.05028	0.664631	-1.51436	-0.578044	-0.414632	1.913	-1.17248	1.80648	-0.545612	1.15405	0.7462	2.08125	-0.28537	-0.823413	6.601	-0.956384	0.439917	-0.437546
HIST1H1D|3007	-1.09492	0.357523	-1.22268	1.58664	-1.97019	0.708408	0.669174	2.37064	0.465223	0.108079	3.47211	3.62264	2.28769	4.21917	2.6027	1.73927	0.381995	1.57658	-2.12056	0.558604	-0.120651	-1.81693	-1.73579	1.68109	2.79009	2.66157	-1.71593	2.67805	1.11156	-1.48987	-0.109246	2.92481	2.32913	0	1.2751	0.847925	-0.016711	2.14136	1.48737	0.6401	0.334755	-0.701217	1.47111	-2.08602	0.181751	4.3321	-0.848619	2.04069	-1.45125
PCSK9|255738	0.269005	-0.558702	0.75422	2.9716	-0.371841	-0.500606	2.81063	0.799064	0.747663	0.920589	1.99181	1.2996	2.71613	3.73466	4.76448	0.726162	-1.07854	-3.46904	0.679422	0.156967	1.75104	-0.370707	0	-0.557077	-0.181445	0.793607	0.730296	-0.733583	0.972938	-2.2136	1.45975	1.24562	1.306	3.36388	-0.448474	0.802418	1.37516	-2.66961	0.348753	0.616986	-2.38882	3.08303	0.069479	0.097112	-0.056395	3.44982	-1.25027	0.732154	1.44002
MSMB|4477	-0.705975	2.6426	-0.196295	2.91418	0.248778	-0.879938	2.76728	3.21411	1.62313	7.21037	1.24632	3.06815	3.46605	5.62845	3.73923	-1.17924	-0.399012	1.11751	1.82636	0	4.22563	-1.27608	3.25133	3.52068	0.346115	-0.51176	-1.91209	-2.37592	2.752	1.72899	-2.45563	1.95117	1.35548	-0.781007	1.35209	1.55235	1.97484	-0.142146	-0.486282	1.90351	2.6623	-0.31226	-0.139945	-0.407799	1.69353	4.15595	-1.04466	1.92265	2.21082
CNTNAP2|26047	-1.34738	0.901488	-1.19951	4.05202	-0.715742	1.61979	0.787628	4.52046	0.640672	4.20761	1.26387	3.57903	3.21354	5.43968	4.56171	-0.413245	-0.980918	-0.923847	0.588475	-0.941802	-0.147793	-0.459474	0.223155	-0.617696	-1.78835	-2.23118	-0.692901	3.79538	-0.495796	0.50143	-1.17507	0.833778	3.12333	1.08453	-2.05538	1.59543	0.255428	3.08875	-1.10616	0.663264	3.86088	1.29024	2.11025	-1.88621	0.73444	5.38626	1.28028	0.570015	4.48725
CCDC48|79825	0.104408	-1.09614	0.69783	0.507123	0.253017	0.359327	-0.61098	0.233831	0.439512	-0.008503	0.155817	0.75294	0.838259	1.56908	1.38583	0.346424	0.00954	0.767386	0.898962	0.2833	-0.226966	-0.242497	-0.669254	-0.57423	-0.949981	-1.14693	-0.559648	-0.430302	0.172462	0.95816	-0.342813	-0.810987	-0.124528	-1.79469	-0.460682	0.74922	0.347768	-0.263981	0.160819	-0.361022	0.475548	-0.098995	0.253354	0.356862	0.129782	1.55598	-1.0908	0.188773	-0.876576
FAM5C|339479	-3.56371	-1.52653	-3.69145	4.40304	4.48559	1.33892	-0.607224	-3.2683	1.96906	3.39399	1.24636	3.81356	3.60296	7.10114	6.69168	0.575127	-3.40887	-0.407019	2.08286	0.411529	-1.61889	2.03587	1.18745	2.38201	-0.119507	1.19255	4.48027	-1.06401	1.74206	0.848337	-0.043451	-2.54415	3.1269	-2.46913	2.78338	2.93962	-0.263367	1.83281	-2.98165	0.493024	6.13138	0.69613	0.809472	-1.97022	1.19817	6.86308	-2.31764	-0.691383	-1.33521
SLC12A3|6559	2.47703	3.17454	2.87979	2.98864	1.30622	1.62494	-0.736242	-1.98226	-0.036557	1.06264	1.25939	1.60316	3.29236	5.36481	3.97772	-0.903142	-1.12283	-0.928258	0.503816	-0.624302	1.08217	0	-0.333922	0.761179	-1.6407	-0.913776	0.422877	-0.04099	1.1212	2.23392	-0.857603	0.549176	2.8466	0.817021	-0.322896	0.343018	0.009936	0.455882	-0.695609	-0.542811	-1.26332	0.923209	-0.71191	-1.26922	0.846779	6.12894	-0.446635	1.08012	-0.049173
UGT2B11|10720	1.15905	-4.28384	-6.2425	6.04354	0.463568	0.615203	-0.674395	-3.38621	-2.66237	0.961924	2.39262	5.54735	5.5831	7.83954	6.83431	-0.183372	0.560027	0.211557	3.97488	-3.23885	0.317615	1.85885	-0.013342	2.5302	-6.79966	-3.21457	0.359293	3.80979	2.39343	1.08297	0.462319	-3.10048	0.709046	-5.3418	-1.74529	3.93108	-0.734045	-2.82847	-0.961193	-3.53175	5.23759	1.38497	2.51272	2.98258	2.97819	7.39939	0.932819	0.298111	-2.56737
UGT2B28|54490	0.816308	-1.78192	-1.61606	9.17136	0.330914	2.66848	1.16292	-1.74609	-1.12763	0.231709	4.12977	8.15223	8.4319	10.5823	10.2236	-3.66696	0.24256	3.47778	4.91136	-4.97309	3.79004	2.45533	-4.68259	3.06342	-3.40467	-3.6776	-1.20343	1.24831	3.50714	3.20705	0.422937	-1.82081	2.02619	0.161598	-3.08672	7.17352	-1.96351	-1.05278	0	-2.72167	0.847416	-1.84061	5.15003	1.03307	5.99117	9.69351	4.12936	-0.403618	-4.39806
DDC|1644	-0.835255	-0.38289	-2.5478	3.75314	0.026363	3.24809	0.121361	-2.12466	-2.31374	0.630766	3.90707	3.26813	3.76968	5.89798	5.66965	0.138523	-1.26523	-0.070744	-2.44593	-0.02982	1.52475	2.10551	-0.476319	-0.96618	-0.78324	-1.05617	1.1285	-0.920288	-0.0212	0.991979	0	0.599433	2.17368	-0.325376	-2.05014	3.3299	2.07292	-0.686446	-0.838005	0.198609	-0.668658	-0.026593	3.73071	-0.089646	-0.880527	7.79825	0.633305	0.452259	0.300588
BRI3BP|140707	0.129727	0.894065	-0.686092	1.46635	0.151297	0.125642	0.235902	1.17712	0.600827	0.796667	0.346418	0.554865	0.578916	2.26456	2.18598	-0.157159	-0.204074	-0.130801	0.638384	0.040717	0.035507	-0.013012	0	0.19611	-0.15263	-0.248646	-0.127033	-0.643384	-0.068661	0.05984	0.151401	-0.374667	0.053303	0.536542	-0.161864	0.436933	0.134154	-0.755053	0.324303	0.77051	0.198588	0.309284	0.286203	0.257688	0.18064	2.26576	-0.325524	0.335418	0.137896
IVD|3712	-0.054252	-0.44625	-0.619255	1.15456	0.05359	0.071787	0.205797	0.180608	0.238929	0.433641	0.164814	0.120382	0.64212	2.26933	1.78494	0.213021	0.177956	0.470528	0.172224	0.075349	0.089091	-0.037593	0.212135	0.28261	0.379586	0.206449	0.335683	0.073994	0.046906	0.134785	-0.025286	0.042445	0.066614	0.266911	0.207455	0.509489	0.17997	-0.470014	-0.079179	0.009505	-0.00027	-0.082793	0.193793	-0.10631	0.076873	1.74665	-0.088098	-0.060355	-0.304339
PGC|5225	-0.900586	0.136818	-0.4433	8.08705	0	0.095401	-1.94405	0.395048	3.49155	0.980507	3.44406	4.92801	3.52157	7.16466	9.62076	0.442095	-0.745518	-1.55113	1.07377	0.025354	0.459527	-1.6226	0.458456	0.875456	0.736467	-0.536465	3.93772	1.01442	1.49851	2.7918	-0.480292	-1.8808	0.523467	1.23202	-0.530607	5.92	1.76255	-1.7517	0.409024	-1.1655	-1.47074	-1.50689	2.57235	-0.306874	2.14161	7.10805	0.327007	7.77418	0.065123
FIBCD1|84929	-0.061659	-1.4166	-0.637127	5.0317	-1.74432	-1.28814	-0.327392	4.78413	-0.418944	0.012047	1.33121	3.95955	4.43112	6.87986	7.11192	-0.909329	0.870915	0.304234	-0.57276	-0.478573	-0.18706	0.40885	1.57748	-0.414933	-0.646982	-0.919963	0.831762	-0.480447	1.43695	1.05781	-0.077257	-1.2643	2.07857	1.22587	0.500977	3.4523	0.431522	-2.72016	-1.28676	-2.13396	-1.85447	-0.475346	1.50436	1.04656	1.47801	7.30691	0.962183	1.76906	0.234208
GGTLC1|92086	0.757765	-0.012219	-0.177383	2.21692	-0.924894	0.268224	0.492033	2.41594	-0.942855	-0.583525	0.710082	2.48351	2.411	4.45291	4.648	0.325132	0.912741	1.10729	1.09466	-0.98099	1.11783	-0.186795	0.631365	-0.595509	0.587431	0.89952	2.41672	-1.13474	0.349471	0.877232	0.370671	-0.02984	0.37443	1.3672	0.320445	2.47818	1.44361	-1.90074	1.85459	0.676474	0.187479	1.34412	1.10138	0.544014	0.490065	4.22984	-0.803323	4.14488	-1.40596
HIST1H3D|8351	0.231455	0.005768	-2.4213	3.71284	-0.643873	0.034724	-0.004509	2.44541	0.294179	0.778117	1.72845	2.14356	2.82399	5.28403	4.43548	-1.19229	0.198836	1.40473	0.831053	-1.11021	-1.40858	-0.905774	1.17543	0.492819	-1.66695	0.443951	1.19523	1.84683	0.965349	1.42128	0.821579	0.710572	-1.34455	1.55129	0.186399	2.612	3.201	0.97714	1.27312	0.551401	-0.168985	1.21009	3.12261	-0.101184	0.508067	5.36359	-0.126215	1.36701	-0.317416
GSTM5|2949	-0.259926	-1.59838	-0.420027	4.68914	0.267733	-0.157359	-0.812751	0.309308	-0.61621	0.211422	0.345768	3.53261	4.86918	6.05333	2.57059	-1.00707	-1.63919	-1.13484	-0.921259	0.06589	1.40347	-0.408238	-0.754819	-1.88813	-1.27585	-1.13468	-1.40466	-3.20112	-0.849833	-1.83981	-0.639086	0.098076	-0.317663	-4.40685	2.04786	0.11332	-0.139372	-0.415355	-1.18368	-0.269705	-0.513517	0.43861	-0.206922	0.882545	2.2354	4.85323	0.727685	-0.850028	-0.288595
APOD|347	-1.04553	-1.56166	0.964489	2.07738	-0.665248	-0.508798	-0.550243	1.00149	0.310131	-0.338218	0.172834	1.34074	1.55679	4.25249	3.27575	-0.55684	-1.4494	-0.983528	-0.579763	0.065937	0.766178	0.201201	-0.569578	-0.762019	0.199993	-1.39867	-1.24653	-1.71276	-0.524317	-0.723314	-1.49542	0.56335	0.841434	-2.44187	-0.988348	1.78953	0.113824	-0.031503	-0.883205	0.025624	0.828508	-0.939991	0.421859	0.955555	-0.177602	4.01343	-0.405999	0.28004	0.254908
HPGD|3248	-0.030309	0.460135	1.20003	5.95366	-0.449431	-0.305807	-0.295505	-1.69981	-0.274762	0.239857	2.1015	3.96495	4.53007	6.99891	6.72663	-0.306311	-1.0206	-1.10765	-0.935823	0.2775	0.274046	-0.300949	-0.85981	-0.700336	-1.20385	-1.09305	-0.065446	-0.337221	1.51093	0.173381	-1.66577	-0.531176	0.670586	-0.370971	-0.505106	3.70145	0.799498	0.241584	-0.551284	-1.1401	0.480559	0.38885	1.36355	0.450869	2.53693	6.91374	0.129856	0.661006	0.428584
MYOM2|9172	0.055968	-1.97567	-0.107071	4.88754	0.166625	-2.83426	-0.066148	-0.233414	-1.64819	0.418472	1.11566	2.95971	4.13976	5.95221	5.48376	0.731533	-1.86786	-1.20053	-0.90831	0.878097	-0.077806	0.00664	-0.149216	-1.07495	0.330424	-0.797658	-0.214295	-1.02214	0.961219	-0.623257	-0.217297	0.804233	-0.380624	0.423136	0.12479	0.221752	0.603849	-2.20334	0	-0.202083	-2.07858	0.772971	-0.082837	0.325339	2.02281	4.86002	0.557071	-0.611183	0.050631
CUX2|23316	0.6263	-0.825442	2.18279	3.5152	-1.42447	0.542991	-1.59247	0.314723	-1.09099	2.10694	3.02494	4.27665	3.69883	4.67603	4.91495	0.491139	-0.164715	-1.97014	3.40483	4.04404	0.181735	0	0.237298	2.58995	1.7456	0.496167	2.43523	0.077678	2.45955	0.952637	1.14238	0.354033	-0.556849	0.732142	1.09215	2.17953	-1.45452	1.70744	1.37479	-2.50219	-0.710678	2.30849	3.06276	1.3829	1.11743	4.90995	-0.432976	0.465409	-3.06293
IQGAP2|10788	-0.036807	-0.15925	-0.094305	0.844501	0.333169	0.415713	0.153362	0.636458	0.652034	0.568685	0.606296	1.27739	0.771319	1.69109	1.37874	0.574605	0.727001	0.057734	1.06112	0.900827	0.363318	1.024	-0.117717	0.25614	0.679031	0.375855	1.04824	1.38393	0.663542	0.826543	-0.271443	0.692647	-0.551136	0.401376	-0.366711	0.773434	-1.42149	0.64781	0.015303	-0.85945	0.062294	-0.085815	0.043241	0.745514	-0.245481	1.8082	0.172065	-0.131949	0.08685
RAB3B|5865	0.444739	-1.10286	-2.005	0.891804	-2.16754	2.74808	-0.920522	0.740327	1.75306	1.3258	2.51803	3.71218	1.54492	3.04401	1.73793	1.66744	0.670072	1.47234	1.90449	1.8352	1.06781	2.15553	0.941263	2.00312	-2.24018	0.946366	-0.32844	-0.154894	1.47607	1.63457	0.35039	1.00048	0.716743	-0.782316	1.5372	1.78807	3.13955	0.972027	-0.487591	1.50166	0.196329	-0.898571	3.40305	1.21893	1.39943	3.00921	0.069475	1.19698	-2.23342
PHF8|23133	0.031829	0.02041	-0.139802	0.253712	0.341557	0.185568	0.042763	0.050045	0.337951	0.876579	0.494742	0.5003	0.471496	0.873288	0.869695	0.044513	0.044772	0.383514	0.640522	0.531191	0.403059	0	0.53153	0.351952	-0.048371	-0.069643	0.031326	-0.01738	0.228029	0.481285	0.109343	0.054968	-0.133023	-0.302376	-0.034253	0.479851	0.245019	0.111121	-0.004334	0.386369	0.424727	-0.002983	0.468165	0.141438	0.28695	1.31457	0.013203	0.164944	-0.05843
SPRED2|200734	-0.142504	-0.626335	-0.300121	0.067659	-0.299332	0.355671	0.219227	-0.636223	0.096491	0.151814	0.373063	0.874184	0.495844	0.951419	0.618559	0.033715	-0.012565	0.012435	0.297902	0.214979	-0.027678	0.090493	0.035852	0.1025	-0.062191	-0.005587	0.120395	-0.38493	0.167612	0.101979	-0.17076	0.275825	0.647839	0.112902	-0.058138	0.059243	0.285011	0.213739	-0.232915	0.140767	-0.000752	-0.044001	0.481082	0.128739	0.20205	0.679901	-0.188129	0.05597	0.103768
SMPDL3A|10924	0.019315	-0.051201	1.3157	0.840111	0.518928	0.095037	-0.129218	0.243013	0.080536	0.509508	0.824057	0.58712	0.364444	1.18386	1.23693	0.359284	-0.14134	-0.260818	-0.015343	0.257938	0.063754	0	-0.075514	0.093205	-0.181547	-0.135184	-0.29764	-0.200113	0.255897	0.17442	-0.164952	-0.069406	-0.525685	-0.45004	-0.170513	0.443908	0.019284	0.048379	0.24833	0.011866	0.117501	-0.294922	0.249141	0.213893	0.180761	1.6357	-0.314211	0.172182	0.753428
KYNU|8942	0.335529	1.78379	1.10513	2.48528	0.644039	0.298037	-0.542248	0.364355	-0.035388	0.275241	0.264922	2.30711	2.14479	3.63796	3.51305	0.078063	-0.596729	0.121603	-1.47396	0.055576	0.235105	-0.641025	-1.04724	-0.364954	-1.83274	-2.1949	-0.574918	1.45417	0.934703	0.010888	0.091238	-1.76301	-0.26755	-1.99638	0.03116	1.20595	-0.689707	-0.77997	0	-1.69212	-2.04011	0.251606	0.35626	-1.35007	-0.095527	3.76433	0.115598	0.010631	1.69881
TLR7|51284	0.469781	1.23615	1.83503	1.55955	0.673655	-0.172431	-0.631059	-0.701397	-1.14183	-0.381256	0.100651	0.32765	0.729672	2.28092	2.24876	-0.088217	-0.593496	-0.509947	0.00874	0.445621	-0.326597	-0.525053	-0.136136	-0.364059	-1.61149	-0.565209	-0.647294	0.629904	-0.133243	0.181269	-0.050686	-0.504283	-0.344	0.154476	0.551888	0.429594	-1.03496	1.28141	0.298956	0.272082	0.059352	-0.113752	0.05032	-0.395678	-0.050963	2.91313	0.064822	0.479625	1.3401
ST6GAL1|6480	0.625767	1.63076	0.876413	1.02011	0.569446	-0.013222	-0.702106	-0.742677	-0.375155	-0.34666	-0.287893	0.529027	0.335934	1.54955	1.62463	-0.314538	0.106317	-0.177713	0.133868	-0.216841	-0.194988	-0.402274	-0.245376	-0.372155	-0.234254	-0.188625	-0.862254	-0.227701	-0.31578	0.183032	-0.233258	-0.580399	-0.154725	-1.12262	0.091834	0.397064	-0.775625	0.461617	0.113669	0.071332	0.367888	-0.236045	-0.027453	-0.016405	0.213995	1.72543	0.093858	0.655764	1.07233
CLDN14|23562	-1.18991	1.06989	0.004309	3.29902	-1.06518	0.391003	0.766803	-0.894275	-1.08314	-0.308815	0.084301	2.92819	2.77767	3.18977	5.09267	-0.815154	0.550053	0.481622	0.370594	-2.12128	-0.244863	0.89533	-0.133813	-0.238076	-1.55271	-1.82579	-1.81092	-0.274906	0.794147	0	0.106613	-0.170126	0.819107	-0.108346	2.93502	1.23836	-0.111702	-0.456061	-0.022658	-1.45482	-0.438273	-0.796208	-1.62392	0.142556	1.67172	4.80865	-0.943609	2.06118	1.70181
ABHD3|171586	-0.227589	0.359335	-0.012596	0.897498	0.125595	-0.372448	-0.461853	-0.384793	-0.09196	-0.084635	-0.16129	1.01083	0.276758	1.27802	1.23589	-0.79063	-0.048767	-0.063112	0.261822	-0.053001	-0.482044	-0.648258	-0.225745	-0.271752	-0.885237	-0.681169	-0.709537	0.210844	-0.239553	0.245957	-0.475499	-0.607546	-0.648832	-1.16576	-0.420376	0.494532	-0.475397	0.074392	-0.070165	-0.394547	1.35798	-0.386562	-0.419922	0.710598	0.090061	1.80326	0.11024	0.137965	0.091659
SCP2|6342	-0.202991	-0.485343	-0.137179	1.16015	-0.101777	-0.271446	-0.221578	-0.07024	-0.014763	0.3457	-0.155175	0.701931	0.570755	2.22313	1.94344	-0.336853	-0.222376	0.011727	0	-0.131051	-0.336152	-0.141383	-0.307791	-0.01521	-0.193095	-0.544233	-0.24334	0.532013	-0.185246	0.053111	-0.578387	-0.313184	-0.278312	-0.597834	-0.451057	0.355449	0.419715	-0.063082	-0.290661	-0.385136	0.052246	-0.209128	-0.032931	-0.080762	0.060174	2.43308	0.269121	-0.194875	0.192111
ABCC2|1244	0.073787	0.312056	-1.10461	3.88033	-0.233267	0.044606	-1.18368	-3.48861	-1.28519	-0.996232	1.08694	2.36628	3.47831	5.39014	6.0329	-0.70906	-1.30733	-1.52777	-0.028515	-0.908316	-0.031841	-0.921398	0.247245	-0.47217	-1.14717	0.071788	0.842562	0.434532	0.342789	-0.655764	-3.77899	0.093468	-1.03826	-1.2299	-0.460014	2.57138	-2.96909	0.119463	-0.394609	0.160254	1.10489	-1.39052	0.482238	-0.075093	1.6862	5.96821	0.046988	1.14145	0.029485
STARD4|134429	0.325935	1.04803	0.342943	1.5043	0.077686	0.901459	-0.887329	-1.78288	-1.30434	-0.155569	-0.35566	0.662634	0.733234	1.92398	2.12992	-2.14737	-1.17809	-1.29283	-0.104135	-0.120106	0.001476	0.089197	-0.148688	0.016046	-1.88504	-0.968896	-1.57764	-0.04152	-0.884212	-1.10162	-1.46029	0.101697	0.417956	0.388384	1.04956	0.432227	-2.50281	0.757643	-0.013826	0.656542	0.783374	-0.562785	-0.512459	0.269007	0.596133	1.65718	0.299474	0.407053	0.706658
ADD3|120	-0.099591	0.047906	0.008965	0.837443	-0.074849	0.046221	0.036145	-0.799894	-0.368347	0.918888	0.172821	0.202285	0.337139	1.47165	1.42108	-0.217274	-0.930637	-0.625245	0.057442	-0.044772	0	-0.286206	-0.18825	-0.046483	-0.721482	-0.77014	-0.740372	-0.297731	-0.16753	-0.721336	-1.16995	-0.060696	-0.226129	0.045989	-0.54201	0.040646	-1.37505	0.291165	-0.140494	-0.314983	0.358643	0.426324	-0.268949	0.260747	0.126599	1.8219	-0.058845	0.076122	0.691819
PRKACB|5567	0.055135	0.698997	0.144	0.629258	0.147061	-0.010858	-0.161991	-0.563439	-0.353879	1.08739	0.037582	0.202896	0.245409	0.764235	0.662947	-0.39494	-0.09055	0.78927	0.337999	0.148298	-0.019441	-0.065971	-0.210493	-0.185625	-0.410389	-0.029153	-0.34101	-0.277306	-0.298406	-0.184231	-0.244645	-0.163656	-0.37255	-0.001872	0.082634	0.201673	-0.872132	0.581871	-0.475722	-0.198993	0.212165	0.535017	-0.168733	-0.112966	-0.100416	1.26299	0.191517	0.228957	0.360688
RHBG|57127	0.275515	-1.59402	0.060239	1.44246	3.77869	2.34181	1.08016	3.45862	0.867634	2.00457	3.19126	-0.387778	1.62568	0.426336	-0.518712	0.913259	2.27847	1.30309	0.735255	0.022065	-0.686435	0.81637	2.01306	-1.59234	-0.409405	-1.68234	2.03286	-0.546452	-0.647365	1.36581	0.373835	-0.026675	0.699523	1.04846	2.84714	1.57446	3.30474	-0.31261	-0.46417	2.68858	1.38326	2.34727	2.10454	1.66267	0.715611	-1.78939	-0.800159	0.826094	-0.817637
FAM57B|83723	0.397168	-0.150436	-2.05257	0.756753	-0.215114	1.39309	-0.160713	0.994926	2.82578	1.12623	2.83487	1.0558	1.74732	2.32057	1.06231	-1.55005	1.40012	1.33166	0.956443	0.465711	-0.564693	1.05351	1.38823	0.529266	-0.702741	0.43936	-0.970632	-1.0098	2.82374	2.76757	1.34647	2.00182	1.19969	-0.244961	2.39942	1.28107	1.37576	0.393959	-0.342517	0.980175	1.89721	1.55638	0.963171	0.543321	1.67379	0.139618	-2.67851	-0.052253	-0.696082
CDH2|1000	0.463686	1.29223	-0.633703	1.56791	0.355689	2.06488	2.46195	-0.403004	-0.591892	-0.302946	3.99452	0.490558	-0.070895	0.9668	-0.008659	0.011715	3.53775	1.01351	1.46085	0	-2.1459	-1.35363	0.101006	-0.993003	0.404103	-1.72678	0.697319	-1.42107	-1.16827	-0.53183	1.27183	-0.213237	0.887692	0.758855	4.89656	0.362854	1.87801	-0.059481	0.398227	3.41228	0.053	1.56957	3.42054	-1.55868	2.19471	-1.3103	-0.144237	0.885966	0.334215
SCRG1|11341	0.451501	0.603385	0.430651	1.21686	0.244957	0.766877	-0.579562	-0.146007	1.44938	0.622075	1.06479	1.02984	1.07919	2.94465	-0.68176	0.431568	0.195516	1.93066	0.486195	-2.02841	1.09092	-0.413103	-1.53628	-1.64288	-1.19688	0.267194	0.544927	-2.91894	0.246988	1.81536	0.358912	-0.376806	1.85689	1.41747	1.27306	1.67774	2.59395	-1.68513	1.03374	0.544953	-2.18186	0.618673	2.98318	-0.886642	-0.021221	-1.11742	-0.41775	-0.31367	-0.844373
TYW1|55253	-0.199401	0.052393	-0.070891	-0.276646	0.217333	0.129504	-0.003108	0.145213	-0.030999	0.112146	0.450924	0.21173	0.072258	0.30652	0.245954	0.175297	0.119917	0.028439	0.268925	0.181049	0.091237	-0.111389	0.117604	0.317258	0.302566	0.349943	0.131589	0.519803	0.03115	0.036432	-0.147002	0.508438	0.156189	0.115843	0.305268	0.151071	-0.03807	0.200912	-0.358528	0.18107	0.225542	0.218543	0.025245	-0.081138	0.055797	0.401799	-0.283837	-0.362118	-0.215202
TMEM145|284339	-0.298942	-2.16847	0.573302	2.76109	0.825742	0.959996	-0.342263	1.99665	1.3927	0.430144	0.138789	1.26015	1.17676	0.588828	-0.508206	0.101057	0.993509	0.898589	0.938405	-0.552392	1.73917	0.978891	0.738126	0.833156	1.18608	0.91317	0.565326	2.72034	-0.636801	0.984018	1.60671	-1.60113	0.973062	0.795909	0.071027	0	0.679653	-0.887068	-1.03863	1.43604	1.39375	-1.22721	-2.05493	0.195146	-0.666151	-0.363847	0.210346	0.7371	-1.39209
MPPED2|744	0.239762	-0.689479	0.301716	1.4488	-0.034242	0.721104	0.211937	0.616215	0.691586	0.787482	-0.460782	1.32894	0.591099	1.07324	-0.66945	-0.282715	0.460759	1.02561	0.905094	0.200379	0.771171	0.08425	0.654865	0.546129	0.291826	0.603891	-0.683971	0.514097	0.973695	0.679575	1.66905	-0.122186	-0.323294	-0.000352	-0.109985	1.25604	-0.867707	0.272193	0.984105	-0.080889	-0.416258	-0.390143	0.95151	-0.384104	0.518984	0.433033	1.13948	0.317877	0.259028
GFAP|2670	0.258216	0.135182	0.569211	-2.00396	0.292064	-0.169864	-0.129224	0.228994	1.54963	0.108337	0.516257	0.987779	0.4043	-0.548241	0.19323	2.24567	-2.19106	1.47138	0.009505	1.35517	-0.917799	0	-0.240746	-0.975798	0.261633	0.167211	-0.563823	1.87448	1.00875	2.01202	-0.214648	0.277902	1.00032	-2.16094	2.30938	0.559065	1.01315	0.05314	0.687174	0.323535	-0.423466	0.288233	1.66026	0.196296	-1.35682	-0.583726	-1.31251	-1.52078	-0.352669
CYP4F8|11283	4.03952	-1.53362	-0.746373	2.73365	-0.968283	1.26863	-0.588782	1.69203	-0.042838	-0.054332	-0.67116	6.42559	4.62385	2.67937	1.9042	-2.8337	5.74528	-1.12192	5.34711	0.445078	2.09023	3.53975	2.44829	1.74813	-0.090461	-1.84428	-3.41461	0.4435	0.853621	3.45535	0.984402	1.00768	-1.7844	-2.11357	0.206544	3.87189	0.454689	-3.64453	3.55705	-0.888438	2.20614	0.182245	4.28832	8.91117	1.37078	5.17448	-0.846709	-1.92087	-1.06215
CYP4X1|260293	0.805502	-0.964754	-1.57395	1.41157	1.42322	-0.264744	-1.15264	1.39503	0.375117	2.68599	-0.876917	2.31033	2.58088	-0.616382	0.106006	-1.03707	1.33558	-0.38484	2.50038	-1.08948	0.684343	-0.088994	1.04416	1.40027	-2.14861	-2.25519	-4.95965	1.11913	0.939068	0.763676	0.566924	-0.98602	-1.22455	-5.11355	-2.19657	-0.923936	0.440792	-1.73275	0.429472	-0.278838	1.02926	-0.354179	-2.07414	1.785	-0.224485	0.573808	0	-0.261953	2.82201
C14orf162|56936	-2.88304	-1.43083	0.310951	0.12022	1.14832	0.282607	-0.341612	2.11279	4.39339	0.698295	-0.345944	2.61671	2.18741	2.25248	2.7319	0.491488	0.271749	0.636237	1.73495	0.644757	0.061778	1.09505	-0.524225	-0.107226	-0.246214	-0.197147	-0.182493	-1.38326	0.975274	2.04357	1.12196	-0.541646	0.125748	-0.248464	-2.51311	1.32261	2.41731	-0.412536	0.506376	-0.14825	0.453331	-0.167638	1.00471	2.03233	1.07147	2.65922	-0.052005	1.57427	0.219988
CFTR|1080	1.23253	3.72106	0.422511	0.449392	2.65807	0.405329	1.3286	-0.67351	-0.014418	6.27887	1.20557	1.3875	2.50659	-0.130224	1.29552	0.924977	0.73839	0.280896	-1.73175	-1.63752	-0.268018	-0.276228	1.5054	3.25753	-0.917023	-2.92695	-0.689793	-0.103071	2.83596	2.47035	-0.133847	0.635552	2.22044	1.02624	1.86904	-1.93319	0.475165	-1.26779	1.43417	0.666358	-1.98688	-0.897342	-2.72498	-2.54539	2.02122	-0.033987	0.984944	2.46903	4.24755
DPYSL4|10570	0.817906	0.536813	-1.46419	-0.751105	1.6154	0.875219	2.85092	2.17989	-1.936	0.623868	1.92375	0.122898	-0.756036	0.516024	1.22572	2.12847	0.697218	2.15694	0.728095	0.947839	-2.12324	1.77512	-0.887204	0.589691	-2.33165	1.89369	1.9951	2.12815	3.28836	-2.36381	0.217067	-0.364043	-0.166178	0.418962	0.010107	-1.02589	2.63301	-2.4414	1.56774	1.3392	-1.07961	2.28794	-1.3323	-0.327764	-1.58104	1.02171	0	1.87469	-2.94643
COL13A1|1305	0.222472	0.978256	0.32148	0.156774	0.114476	0.729887	2.93743	1.73165	0.359534	0.95834	2.07959	-0.558008	0.404104	1.61094	0.68739	0.327988	-1.71774	-0.523155	0.034526	-0.740023	1.51978	0.405151	1.90955	1.92928	2.59031	3.66137	0.33212	2.36419	0.79487	-1.91989	-0.053909	1.0095	-1.10075	1.46319	1.32328	0.903459	1.51861	1.75917	0.835084	1.55263	-0.948252	0.762007	1.44333	1.55919	0.553316	0.62537	-0.998421	-0.026628	-0.68835
INSL3|3640	-0.926855	1.61305	1.40486	1.07666	0.3678	-0.930867	1.73028	-1.63122	-0.012762	0.276192	0.195405	-0.268174	0.285856	-1.45414	0.770782	1.61781	-0.186893	0.007687	0.369432	1.04861	1.34012	0.936005	0.891643	0.334566	0.517575	1.96087	2.40621	1.44757	-0.205798	0	-0.921598	1.4852	2.19764	1.33798	0.613109	-1.30594	-0.111703	1.02933	0.462789	1.50863	-0.037703	0.051809	0.224146	0.889207	-0.164786	-1.08482	-0.680555	-0.054302	-0.283044
ABCA4|24	0.295814	-0.822952	-0.403106	-0.419314	0.28228	0.979305	-0.482182	1.02024	3.0976	0	1.93997	0.168886	0.549493	2.15204	-0.162731	0.718265	0.044941	1.95613	-0.270436	-0.270005	0.155086	0.102028	-0.49102	-0.906189	-1.24404	-1.10976	-0.633481	-0.251276	0.437384	0.233667	-0.414548	1.37661	-1.62307	-0.695046	-0.694783	0.55609	-2.66353	1.1017	0.747466	1.20689	0.58345	1.44849	-0.346777	0.430584	0.264315	-1.03906	-0.988479	1.08849	1.5199
WFIKKN1|117166	1.05135	0.252204	-1.39834	0.732871	0.39014	1.51193	0.887717	0.288025	0.321537	1.82771	1.58858	1.00472	-0.794882	0.818825	0.183069	0.537074	0.771888	0.564375	0.905375	0.119881	1.38224	0.208883	1.64915	0.616421	-0.148126	-0.421029	1.80869	1.20508	1.6892	0.260292	0.827717	0.182065	-0.58354	-0.327724	0.169801	0.02836	0.945054	-0.35628	-1.01027	1.5348	1.60533	1.19349	1.5882	1.46055	-0.550362	1.15639	-0.645846	-1.04192	-1.4893
PTPN20B|26095	0.20665	-0.474635	0.171598	-0.472732	0.624876	-1.61762	0.818502	0.281963	0.040053	0.751353	0.866225	1.03757	0.179872	0.296618	-0.33099	0.383222	-0.05796	0.320961	1.533	1.6374	-0.93156	0.378554	0.806187	0.747406	0.554878	1.48856	0.372632	0.980897	0.370499	-1.28074	0.639583	1.41738	0.447101	-0.685767	0.131503	0.301959	-1.4765	1.35021	0.922905	-0.649712	-1.45595	0.155192	-0.877606	1.06384	0.584342	-0.016631	0.994157	0.788823	0.978566
OCA2|4948	-0.649237	-1.12974	1.55859	-0.112107	0.037289	2.47791	-2.0849	-0.222429	2.09855	-0.912581	1.7562	2.14063	0.694655	0.238529	-0.054474	-0.344943	0.020267	1.08932	2.36739	0.236418	0.527931	1.52167	1.58424	0.871914	0.765386	1.10392	1.00969	1.51724	1.56696	1.14827	1.10658	1.38751	1.1638	-0.624763	-0.423637	0.623692	2.10982	-0.500465	0.54067	1.01537	-2.02697	0.306311	1.1094	-0.710984	1.28817	0.500882	0.630928	-0.403507	0.274618
SERPINI1|5274	-0.514938	-0.948561	0.806697	0.399115	-0.181812	0.628444	-0.918999	-0.455474	0.12624	0.477119	0.629849	0.398073	0.179131	-0.188064	-0.315157	0.188144	0.510355	0.308261	0.600998	0.311115	0.204073	0.407703	-0.13027	0.074844	-0.142241	0.87272	0.293412	-0.371145	0.431956	0.287154	0.134132	0.207674	0.627803	-0.22473	-0.197654	0.261162	0.462739	0.58671	0.275762	0.112646	-0.419935	-0.501495	0.526284	0.455483	0.40041	-0.025368	0.217329	-0.09281	0.466617
PTX3|5806	1.08833	1.82815	1.15807	1.98718	0.200356	0.21016	-1.13124	0.59926	-0.6459	-0.21461	0	0.212585	0.042293	-0.949203	0.801461	1.14567	-1.05707	0.594888	-0.924816	0.933329	-0.530052	-1.06382	-1.40179	-1.10692	-1.32707	-0.595225	-1.74573	0.108068	-0.254533	-1.48821	2.06229	-0.519908	-1.0533	-1.33579	0.504485	1.38613	-1.62081	-0.970488	2.17354	-0.358081	-0.978233	0.420067	-2.00217	-1.02345	0.562857	0.939845	1.01577	0.680658	1.25987
LEMD1|93273	0.18388	1.79381	0.603595	-0.027698	1.13166	0.649262	-1.23796	-0.636016	1.59012	-0.313566	0.342592	-0.120995	0.696074	0.763526	2.4034	1.55857	1.33882	1.22528	0.779674	0.458853	-0.571567	1.34623	-0.350177	-0.74057	-1.87956	0.307005	-1.13771	1.35258	0.582935	0.088322	2.54751	-0.326954	-2.09256	-1.42169	0.853433	0.274228	-3.02326	-2.36773	1.92365	0.02579	-0.501976	-1.53795	0.219368	-1.9229	1.89756	0.062423	0.899591	1.12149	1.90855
MANSC1|54682	-0.019084	0.068948	0.285201	0.24757	0.081765	-0.190084	0.194736	-0.008786	0.028068	0.186895	-0.063437	0.134283	0.178548	0.563301	0.525341	0.511277	0.178137	0.210903	0.251782	0.138244	0.055087	0.210226	0.035733	0.164871	0.248608	-0.222192	0.676943	0.344252	-0.160367	0.290485	-0.317308	0.088491	-0.249913	0.378597	-0.165112	0.074691	-0.485508	0.201617	0.165525	-0.386448	-0.236314	-0.049951	-0.813111	-0.122649	-0.184974	0.762384	0	-0.090303	0.072003
FCGBP|8857	0.539846	1.22894	1.72736	-0.005751	-0.871658	0.659873	-1.34645	-1.79067	1.38956	1.57515	0.202931	-0.440522	0.132079	0.000339	0.579856	-0.09942	-0.413236	0.17715	-1.41149	1.27503	-1.11351	0.732699	1.21403	0.920292	-1.5247	-1.82554	0.091402	1.71655	0.521509	0.373214	0.066902	-0.387838	1.44526	2.16761	0.898162	0.233975	1.34841	-2.30431	1.19858	0.69653	-1.92736	0.563809	0.815958	-0.155375	0.650313	-1.73599	-1.20348	1.02667	1.39199
FLJ26850|400710	0.576288	-0.293244	0.24209	-0.649089	-0.883991	1.30916	1.08549	0.772341	2.06148	-0.449554	1.32211	0.743052	-1.11794	-0.120904	-0.481037	1.04408	0.91181	0.826269	-0.771327	0.73793	1.27737	-0.052751	0.613386	0.445361	0.306406	1.49295	2.29616	0.284786	-0.931554	1.5222	0.790059	0.496426	1.26333	0.349233	0.739839	0.87523	-1.25244	-0.859917	-0.748359	-1.59556	0.491384	0.233017	0.042738	0	-0.375883	-0.073579	0.085534	-0.19504	-1.36494
ITIH2|3698	2.22881	-0.583499	-5.33363	0.901975	2.92727	-0.655321	5.05633	1.16657	1.46311	4.67736	3.97527	-2.43173	2.8617	4.85251	-0.356239	-0.924232	0.86799	3.13806	-0.398609	-2.13729	-1.75833	1.3294	5.52661	4.76096	3.94098	-1.75422	0.565325	1.14375	2.29128	0.528335	0.768991	4.22961	0.627574	1.87773	3.80803	1.0589	-0.355096	-2.24968	3.75579	2.15853	-1.52824	4.13769	-1.93939	-2.49673	-1.66616	-3.36383	2.05721	3.72633	-1.31414
C2orf54|79919	-1.59108	0.202358	-2.45582	0.468964	0.150261	2.3497	-0.219371	5.86303	0.653118	0.649886	1.63422	1.88858	2.1985	3.38416	2.86258	-0.663841	-0.021088	-0.104049	0.885743	-2.84449	1.25439	-0.090845	0.253369	0.862971	-2.05358	0.932252	2.33207	-3.2611	-1.51393	1.67676	2.19838	0.106687	0.540744	0.120464	0.67938	2.98708	1.81539	-3.76416	0.669233	-0.441038	1.29801	-1.40384	1.04531	-2.48928	2.14323	-0.286722	-1.25174	1.89813	2.7605
BEX1|55859	1.08154	-1.11814	0.650847	0.210531	-0.378758	1.56444	-0.362338	1.21537	1.18823	-0.081791	0.783836	1.5202	0.804387	1.18231	1.04053	1.54113	0.601481	1.60584	1.85067	0.792178	0.178545	0.690022	1.60562	0.578652	0.696537	1.5911	1.84224	0.638591	2.91599	2.0429	0.779296	0.342233	2.2227	0.417418	1.90698	-0.435094	0.778248	-0.566152	-0.736755	1.21509	1.89307	0.385026	0.773068	0	1.43478	-0.091098	-0.809736	-0.24233	0.156635
JAKMIP3|282973	0.210857	-0.466035	-0.860324	0.335994	0.74229	0.75556	0.504209	-0.696849	0.123721	-0.452399	0.671924	0.333157	-0.005334	-0.519686	0.001541	0.526662	0.82748	-0.383035	1.21375	0.367337	0.611538	1.06539	0.422444	0.258083	-0.048739	0.898561	0.182869	0.205971	0.37788	0.397939	-0.937492	0.698194	-0.476501	0.063969	0	0.250875	-1.10333	0.016944	0.809489	0.623924	0.656907	-1.32311	0.465193	0.468747	1.08503	0.508545	0.52943	0.192892	0.273766
ZHX2|22882	-0.141364	0.46728	-0.053196	-0.314033	0.196267	0.226734	0.131973	0.306992	0.3527	0.223961	0.580259	0.527683	0.019664	-0.265237	0.178149	0.145629	0.248627	0.015333	0.002643	0.333152	-0.009962	0	0.277425	0.157186	0.15557	0.354906	0.424621	0.212592	0.261993	0.52616	0.15321	0.54366	0.369774	0.09853	0.345393	0.094097	-0.027432	0.182435	-0.058979	0.117886	-0.333891	0.21972	0.090513	0.191888	0.157352	-0.001551	-0.164636	-0.065911	-0.23974
KCNMB2|10242	-0.202608	0.401794	0.587171	0.582022	-0.025469	0.247881	2.03259	0.244974	0.821618	2.0321	1.81496	-0.360264	0.342624	0.574144	-0.429851	0.876641	-1.10209	-0.148532	1.08292	1.61884	2.36833	1.44963	0.571449	0.955985	0.849457	0.264613	1.14926	-0.184575	0.529039	-1.3526	-1.53729	2.43723	0.420711	1.4593	-0.063943	0.570268	-0.464327	2.50417	-0.915818	0.301063	0.472167	2.63586	1.10036	2.08459	-0.832861	0	-0.389349	1.45109	0.794786
C9orf163|158055	1.23146	-0.053113	-0.896299	0.912985	1.20411	0.905442	0.510045	0.597417	1.33815	1.11252	0.616688	-0.431836	-0.555878	0.382278	0.137621	0.37168	-0.9355	1.78261	1.61177	0.884948	2.10246	1.18737	1.22274	1.06401	0.353913	0.595586	1.49781	0.524917	1.11594	1.21484	0.329756	0.016676	-0.207032	0.911285	0.186412	1.28529	0.572635	0.380235	0.299127	1.34497	1.19717	0.62513	1.47553	0.918186	0.323647	0.690131	0.062648	-0.080449	-0.124778
IGSF21|84966	0.205002	-0.127866	-0.014684	-0.095766	-0.228825	0.544062	-0.829458	1.1831	2.26186	-0.738083	0.305269	1.19148	2.1824	-0.70791	-0.139591	1.12859	0.359949	0.163046	2.00564	1.58294	-1.28296	1.47391	-0.667304	-0.20507	-0.958663	-1.12686	-0.001131	0.722612	0.711302	1.85157	0.744806	-0.55292	-1.35329	-0.952515	-0.179894	1.9434	0.502985	-0.963706	0.869455	-0.210027	0.643537	0.13535	1.37073	1.61528	0.119058	-0.001284	-0.621837	0.858699	-1.30127
FOXA3|3171	0.375256	0.82766	0.832449	0.056778	2.74785	2.03414	1.70115	-2.91411	-1.10298	2.22595	3.23443	-0.551064	0.587929	0	-0.360133	0.486939	3.85214	1.72478	0.224046	0.559261	0.150324	0.238047	2.43472	1.33181	1.74925	0.613873	3.07602	1.02716	-0.488687	0.39519	0.532444	2.39495	-1.20073	-0.114826	2.16029	0.581097	1.60541	0.109021	0.957507	1.84723	1.38987	3.45077	-0.321767	-0.879096	2.76736	0.217292	-0.963444	4.23572	-1.56593
FGL1|2267	1.15973	-2.29477	-2.87472	1.10431	4.86935	0.418665	0.379408	0.259167	-0.055479	4.79211	6.71092	1.13385	-2.5345	2.35006	4.13804	1.79745	0.215155	0.772295	-0.772851	0.643308	0.698394	-1.46941	3.56605	2.79434	3.31613	-0.383	1.43903	-0.247284	2.29576	0.442649	0.455139	1.35998	1.99877	3.3921	3.43018	-0.126294	2.8753	0.208972	0.642434	0.30975	-0.995574	6.93192	1.00451	-2.73831	1.96241	-0.168212	0.30639	4.3884	-1.51839
AMBP|259	-1.68462	-3.81722	-4.39717	1.83818	4.77093	2.29616	0.079374	1.4854	-0.577964	2.82091	4.56531	3.55225	4.09786	4.5548	5.6439	1.23437	3.87969	1.36531	0.952639	1.00837	-0.324613	0.008215	2.95977	0.884869	1.85926	0.264446	1.72392	-0.547318	0.299379	0.920225	-1.52744	-0.080001	0.961749	2.49768	3.30983	0.521182	2.49035	-1.79893	1.21951	1.67484	2.09078	5.35769	0.20328	-0.675984	3.09447	2.511	-0.023383	2.32538	-0.377944
UGT2B15|7366	2.0061	-3.0298	-3.97253	1.51323	6.23576	2.66798	1.03247	-1.89711	-1.50103	4.07992	5.79776	1.31637	0.036269	3.18986	-2.31711	2.21443	4.16905	1.86232	0.53166	0.808734	-0.314799	-0.308188	3.14153	0.194246	1.12446	-2.288	2.14034	-0.451772	1.60493	-0.799314	2.38649	1.15547	0.000706	3.39404	5.00905	-0.745851	1.9548	-1.21794	1.06967	2.83442	0.545723	5.72598	-1.13192	1.28728	4.1936	-0.587717	-1.3615	1.83512	-1.25347
BLNK|29760	0.769497	1.65968	0.818551	0.320966	1.24441	0.935336	-0.343921	0.656244	1.29549	0.216747	0.437439	0.481036	0.195631	-0.129244	0.190711	-0.221933	0.599792	0.714312	0.409399	0.129795	-0.003931	-0.039158	0.093902	-0.087546	-0.807602	-0.158301	-0.908755	0.04078	0.5394	1.14756	0.42977	-0.40702	0.007945	-0.689833	0.451432	0.627779	0.062901	0.501159	0.119462	0.197259	0.114311	-0.781913	0.081139	-0.114038	0.471692	-0.261582	-0.090716	-0.171559	1.77323
PPT1|5538	-0.108982	-0.063758	0.493648	0.445313	0.499822	-0.119367	-0.216338	0.453244	1.04672	0.424317	0.104602	0.362391	0.066083	0.009862	-0.362605	-0.1617	0.367104	0.51679	0.359929	0.320586	0.025931	0.009492	0.119433	-0.000823	0.226434	-0.700668	-0.302352	0.079662	-0.163596	0.361907	0.161208	-0.02434	0.100804	-0.260576	0.139552	0.22674	0.625618	0.132756	0.046336	-0.025674	0.039655	-0.163084	-0.160042	-0.164854	0.145484	-0.655627	-0.066717	0.050705	0.871127
TCEAL2|140597	1.13638	0.102623	0.496657	0.549759	0.293552	0.550986	-3.28473	0.904289	1.22099	-1.26841	0.597379	2.48521	0.484881	-1.17528	0.832745	1.12378	0.272954	1.09861	1.74474	-0.322757	0	0.373476	-0.141619	-0.362855	-0.459979	-0.006252	0.184128	-0.873939	1.01827	1.64303	1.25283	0.092605	-0.146454	-1.00214	0.090122	-0.035567	1.56991	-1.66812	0.758251	0.234358	-2.05966	-1.42321	0.56049	-0.403846	0.787303	0.375055	-0.33621	-0.938721	-0.4193
WDSOF1|25879	-0.049278	0.335405	0.45466	0.094087	-0.016436	-0.065384	-0.120586	1.13564	0	0.016061	-0.191474	0.54287	0.30795	0.359708	0.03756	0.198642	0.285256	0.333291	0.053721	0.038797	-0.028131	0.042711	-0.07699	0.266581	0.345937	0.09647	0.091155	0.306122	-0.252852	-0.002388	0.039479	0.189311	-0.019041	0.098297	0.090448	0.034603	0.491889	0.39685	0.212895	-0.139155	0.646929	0.198208	-0.173196	-0.210774	0.03345	0.117038	-0.147309	-0.192653	0.20909
HNRNPR|10236	0.123364	0.343446	0.02503	-0.191178	0.222155	0.133367	0.047089	0.454218	0.400763	0.19953	0.219123	0.528522	0.244113	0.241669	-0.065799	0.336783	0.135906	-0.033772	0.096426	0.144239	-0.182856	0.149917	0.022125	0.40642	0.285995	0.354607	-0.034733	0.350419	0.124645	0	0.305721	0.422094	0.120695	0.317172	0.134421	-0.035199	0.141707	0.074879	0.150068	0.174267	0.211233	0.181326	-0.098192	0.029352	0.266275	-0.219733	-0.066845	-0.245723	0.178969
HNRNPU|3192	0.093696	0.147258	0.090821	-0.193887	0.028346	-0.015051	0.190253	0.203495	-0.043341	0.219219	0.066801	0.470251	0.082233	0.161798	-0.176343	0.199503	0.086885	0.046898	0.054039	0.133673	-0.189905	0.00904	0.109493	0.180521	0.287668	0.204248	0.031688	0.254629	0.023538	0.136799	0.35145	0.189244	0.065315	0	0.012665	-0.040597	0.072019	0.36985	0.072296	0.068631	0.232511	0.201185	-0.182714	-0.021629	0.151046	-0.15308	0.031903	-0.169072	0.138317
CX3CR1|1524	0.595625	-0.886139	1.35143	1.19477	0.674444	0.083308	0	0.011855	-0.476058	0.378062	-0.309404	-0.587402	-0.749612	-1.01941	-1.65016	0.971594	0.185178	0.936865	0.918823	0.285519	0.335642	0.62962	0.332667	-0.09178	-2.44822	-0.078892	0.046356	1.33256	-1.02708	0.470927	0.575593	-0.659721	-1.18927	0.029859	-0.317127	1.08969	-0.19704	0.963337	1.14833	0.103986	-1.14735	-0.334211	-0.753235	0.000775	-0.298946	-0.35329	0.922792	0.515421	1.41509
C4orf49|84709	-0.023994	-1.14275	0.245837	0.001493	-0.314368	0.646523	-1.59785	-0.498112	-0.617743	-0.821003	-0.749791	0.872796	-0.811342	-0.728131	-0.266045	0.204855	0.276005	0.784964	0.725622	0.46304	0.785354	0.092563	-0.061633	-0.27039	0.372024	0.546587	-0.155777	-0.165632	-0.394626	-0.990277	0.614654	-0.554998	-2.0525	-0.014851	-0.92818	0.004958	-2.42391	0.709744	0.544306	-0.49758	-1.1655	-0.904487	-0.514579	1.52263	1.60964	-0.041121	0.948055	0.252435	0.079197
CHST4|10164	0.573007	2.50819	0.066727	1.7505	0.935836	0.641072	-0.296298	-1.60945	1.58412	2.6033	-0.175153	-0.053756	0.785666	0.384838	0.944539	0.417193	1.3252	-0.040941	-0.490151	0	1.45501	0.265879	1.00418	2.81847	-1.07538	-1.34827	-0.748604	0.290023	0.330534	0.536334	0.75222	0.062184	1.84089	0.082913	0.464961	-0.091521	1.02871	-0.563628	1.80058	1.51446	-1.82329	0.325149	-0.058932	-2.70376	0.490237	-0.647985	-0.00674	0.482069	1.83825
F7|2155	0.755929	-1.20671	-3.10884	-2.29952	0.825449	0.921768	1.27331	1.69536	3.18093	0.973279	0.778594	0.917056	2.60085	3.24956	0.689574	0.393658	0.015211	1.86034	1.55807	-0.212066	-0.299071	1.06939	0.114943	-0.526996	-0.174087	-1.29499	-2.60221	1.30314	1.57453	1.89685	0.176152	1.00828	0.558441	0.435764	-0.388647	0.912847	-0.824901	-0.372828	0.264163	-0.246041	3.49119	0.319533	0	0.612586	-0.967447	-1.60851	-1.07186	0.628461	1.60914
SCUBE2|57758	0.437009	-2.16702	-1.87155	-0.078705	0.636045	1.50511	1.24354	0.597904	2.4275	2.19406	1.18607	0.402161	0.475178	1.30314	-0.522342	-0.448574	1.10771	1.94531	1.86688	0.340161	0.261581	0.049793	0.548265	0.467755	0	0.188856	-0.987585	0.320115	0.9282	0.696222	0.914156	0.394011	-0.374597	-0.653878	0.436253	-0.041942	-0.029703	-0.31187	0.87408	0.448031	0.760272	0.518543	-0.292271	0.315062	0.230978	-0.98476	-0.715207	1.32697	0.31752
FBP1|2203	-0.197894	-0.975604	-1.42334	1.03628	1.24913	0.42444	-0.337372	1.63277	1.07896	0.908651	0.728925	0.803705	0.677155	1.19937	0.71032	-0.084068	0.901565	0.786434	0.749501	0.50915	-0.745015	0.190253	0.299874	-0.01774	0.308677	-0.649253	0.125073	-0.496237	0.328745	1.64106	0.588419	-0.318164	-0.056523	-1.04994	0.352797	0.410663	1.29312	-0.741829	-0.041065	0.144245	0.497078	0.115741	0.158988	0.444176	0.389746	0.878917	-0.650218	0.325048	-0.796128
C20orf103|24141	0.193784	1.46144	2.03447	0.496806	-0.549103	0.012825	1.45001	0.918209	0.912915	0.928999	1.87189	-0.006724	0.245157	1.16248	-0.394043	2.68182	-1.65127	0.624231	-0.403051	-0.82341	2.18878	0	0.328097	1.21418	0.715335	0.93429	0.948991	1.3331	1.08224	0.120585	0.271121	0.964243	1.57556	1.36958	0.840616	-0.300828	1.76131	0.642118	-1.83695	2.05489	-0.206631	2.15381	1.91732	0.64156	0.091898	-2.16215	-0.37779	0.851305	-0.470579
HSD11B2|3291	-0.613503	-0.847	0.525013	-0.005289	-0.569009	0.131027	1.03457	1.63417	0.218405	1.51617	0.188213	0.386846	0.066829	0.112854	0.169581	0.935447	-0.203123	-0.782268	0.354306	-0.879954	1.353	0.68049	0.27753	0.505557	2.15688	0.033027	0.315207	0.562309	0.429939	-0.848852	-0.456314	0.154799	0.967371	1.41827	0.683172	0.331889	0.995149	-0.681716	0.191127	-0.574889	0.211562	1.44929	-0.652097	1.21177	-0.92966	-0.179328	0.389052	0.446465	-0.411015
CAPN9|10753	0.310652	-0.172818	-2.69162	0.117712	1.38528	-0.760555	1.48031	0.954161	1.9466	2.56518	1.19582	2.09482	-0.936135	3.57505	1.73643	0.033276	1.59113	0.200751	0.349109	-0.620816	-0.144877	-0.701009	2.00466	1.90518	-3.51177	0.259748	-1.96258	-0.326935	-0.579783	1.77802	0.56599	2.05082	0.229428	-1.46894	2.38109	1.05705	0.770661	0	1.07732	0.908152	1.28088	0.602458	-2.26084	-0.555146	0.32948	1.84974	-2.58059	0.045685	0.49498
EDN2|1907	1.86618	2.41811	-0.81518	1.03992	1.31594	-0.890803	-0.515025	1.67634	1.20654	-0.236984	-0.2299	3.00948	0.378395	0.549945	2.4785	1.48797	1.34623	1.55341	0.309989	-0.180758	-0.637712	-0.556418	-1.11266	0.021884	-1.30415	-1.10755	-2.45541	-0.682277	0.372165	2.06129	1.63659	-2.03695	1.35225	-3.54674	1.64724	0.405517	1.34342	-2.32289	0.298177	-0.383055	-1.56809	0	-0.905693	-0.31102	-0.986479	1.3968	0.754358	-0.390563	1.7637
CHI3L1|1116	0.710176	1.05218	0.414465	1.54583	0.00948	-1.33974	0	-0.179596	1.20658	1.16517	-1.17681	1.25951	1.91642	1.74954	2.08864	1.19487	-0.758302	1.33293	-1.40497	-0.006479	0.806053	0.168789	-0.00011	-0.1175	0.124376	-1.08417	-1.58404	0.36512	1.08386	1.42384	0.734321	-0.722969	1.14907	-1.53697	0.593395	1.8791	-0.090017	-0.248165	1.36742	-0.243172	-1.30471	-0.866944	0.023167	-1.16856	-0.980095	0.837269	0.655571	-0.849142	0.254738
LRG1|116844	0.208408	0.022857	-0.808152	-0.051167	-0.116281	-1.69738	0.602475	1.83697	0.248862	2.27168	-1.31094	0.474429	0.65922	2.73114	2.02997	-0.222516	-1.48742	1.20917	-0.298541	0.15141	-0.629491	-0.54177	0.617416	0.516601	-0.678418	-1.54294	-0.92998	0.714468	0.714389	0.086298	0.446516	-0.144418	-0.443536	-1.7342	0.495121	0.312056	-0.335892	-1.27001	1.35543	0.227859	2.07419	0.38815	-1.76953	-2.06833	-0.418394	1.63229	-0.34293	-0.12125	-0.311704
ZMAT4|79698	-0.040377	-0.513971	1.19866	0.480698	-1.16361	2.04747	0.622559	0.59224	2.63857	0.985088	2.44534	2.52684	-0.268275	1.64388	0.326813	-0.454154	0.773536	0.453557	1.91484	0.239664	-0.928272	1.11883	1.35613	1.6576	-0.651287	-0.017281	-0.209022	0.381537	1.89213	1.17455	1.21939	0.818853	0.720675	0.39154	0.251623	1.23947	1.75947	-1.81761	0.200839	1.4467	0.095568	1.77781	1.13568	0.764763	0.573291	0.138675	1.08721	-0.737708	0.564919
CA14|23632	-0.097242	-0.040775	0.453062	0.798416	0.190925	1.23209	0.607878	0.461368	0.889149	0.947323	0.069152	0.23945	0.115407	-0.765853	-0.513006	1.46649	1.50131	0.252287	0.140121	2.40425	0.011257	1.18059	0.141488	-1.28707	0.895928	0.944959	1.36565	-0.241198	0.787248	-0.435796	0.322979	1.18548	0.267872	-0.324297	-1.56373	0.1277	0	-0.270392	0.541585	0.163822	1.389	-0.762451	0.284331	1.22176	-0.031522	-0.396589	-0.687517	0.268938	-0.705023
COL4A4|1286	0.240774	2.52766	0.547323	-0.201567	-0.301719	0.921594	-0.462487	-1.22827	-0.63439	0.666682	1.04409	0.407264	0.299394	0.409735	1.26231	0.564358	0.246758	-0.818662	1.25117	0.049921	0.948085	0.364579	0.964898	0.585794	0.105401	0.930479	0.668971	0.339779	0.212577	-0.318583	0.064576	1.52083	0.148901	0.211774	0.158735	0.251347	-0.615636	0.806867	-0.167885	-0.138185	-0.078762	1.85815	0.271175	1.29438	0.419168	1.26282	0.536365	0.971413	0.092503
FOXP1|27086	0.117245	-0.191531	0.320008	-0.019956	-0.034708	0.394365	0.002996	-0.158762	0.569691	0.021983	0.508922	0.194716	0.256245	0	0.089612	0.189835	-0.027693	0.214009	0.26022	0.153939	0.067652	0.319106	0.119213	0.283942	-0.170506	0.403706	-0.172282	0.197629	0.354087	0.204359	0.50952	0.053537	-0.11315	-0.538216	-0.096022	-0.213956	-0.218252	0.612724	-0.03341	0.063619	-0.246929	-0.191294	0.137943	0.072585	0.461228	-0.331523	0.313058	-0.187791	0.169002
STIM2|57620	0.193083	0.533993	0.559993	0.179387	0.039613	0.358233	-0.139385	-0.525523	0.409547	0.090431	0.263484	0.342639	0.27707	0.381973	0.081986	0.158567	-0.35821	0.192168	0.117423	0.263872	-0.018631	-0.204331	-0.062237	0.24016	-0.582108	0.222523	-0.271461	-0.003455	0.230869	0.099983	0.30752	0.087187	-0.083635	-0.349916	0.108153	0.078864	-0.135996	0.43532	0.316524	0.300716	0.341522	-0.236488	0.371449	-0.174848	0.362002	0.047648	0.108884	0.063014	0.295398
INSIG2|51141	-0.038384	-0.005964	0.427167	0.410246	0.768411	0.920474	-0.278597	0.773542	0.781874	0.093718	0.324674	0.460446	0.039571	-0.063143	-0.096065	-0.130898	0.575457	0.308183	0.315813	0.258021	-0.107244	0.164363	0	0.001608	-0.294548	-0.032292	-0.193687	-0.094898	0.072899	0.860958	0.168778	-0.128458	-0.651815	-0.689376	-0.21219	0.690664	-0.011401	0.44878	0.030969	0.139829	0.344324	-0.482682	0.118476	0.223176	0.573822	-0.001268	0.247209	0.115785	0.944639
MARCKS|4082	0.047324	0.391491	1.0232	0.567716	0.191375	-0.098544	0.005379	-0.291443	0.062965	0.186152	0.123213	0.866771	0.468259	0.61807	0.312478	-0.031943	-0.136889	0.027263	0.042702	0.45617	-0.24769	0.270874	-0.407875	-0.067108	0.061857	-0.022597	-0.173372	0.017082	0.433586	-0.009459	0.428789	0.015616	-0.808595	-0.189677	-0.099807	-0.172001	-0.879227	0.447434	-0.093562	-0.315423	0.066351	0.35557	-0.736206	0.023048	0.108345	0.440271	0.105774	-0.117655	0.706434
GATM|2628	0.160437	0.004694	0.583404	0.673864	0.797429	0.828876	0.192473	0.587237	-0.031444	0.168108	-0.142381	0.314258	0.35617	-0.101733	0.408021	0.00194	0.83203	0.586933	0.315792	-0.08834	-0.246516	0.093457	-0.125907	-0.277002	-0.212101	0.198146	-0.328489	0.157128	0.41142	0.459827	0.217929	0	-0.289467	-1.03227	-0.114935	0.436486	-0.28009	0.604771	0.079663	-0.346339	-0.143419	-0.402252	-0.651517	0.234862	0.154405	0.906031	0.095626	-0.020143	0.932339
CAMTA1|23261	-0.050134	-0.383525	0.253077	-0.07344	0.091985	0.224391	0.386173	-0.158221	0.142622	0.069168	0.034608	0.939933	0.262582	0.247624	0.189864	0	0.540339	0.291468	0.078121	0.097002	0.044587	0.154765	0.032974	0.082641	0.725752	0.416514	0.290436	0.442438	0.372448	-0.011035	0.446195	0.53061	0.552065	-0.071326	0.304853	0.149535	0.482023	0.468413	-0.089317	-0.051809	0.379523	-0.217035	-0.055118	-0.275472	-0.044538	-0.164591	0.016805	-0.479475	0.114854
MORF4L2|9643	-0.097742	-0.110959	-0.035258	0.160786	0.099056	-0.067567	-0.009383	0.047626	0.476035	0.1388	0.01684	0.497713	0.310007	0.215223	-0.119222	0.026526	0.128242	0.575082	-0.117248	0.15651	-0.287028	-0.067732	-0.131982	0.032928	0.189382	-0.046233	-0.016239	-0.124326	0.294609	0.167539	0.377103	0.158867	0.094414	-0.102495	0.075827	0.406972	0.154319	0.142413	0.087689	-0.094139	0.472699	0.301346	-0.109446	-0.098519	0.213042	-0.042294	0.005972	-0.136033	0.261458
TOB1|10140	-0.05224	0.651614	0.36838	0.64519	0.535172	0.3818	0.054936	0.340768	0.786054	0.208834	0.807832	0.578682	0.459636	0.656384	0.238861	-0.025549	0.394972	0.482968	0.251681	0.075325	-0.31139	0.353464	-0.014393	0.22133	0	0.63509	-0.338507	0.249529	0.696559	0.826378	0.052533	-0.387748	-0.000612	-0.72778	-0.330611	0.909865	0.361131	-0.179534	-0.06095	-0.247427	1.14856	-0.600318	-0.126089	0.097664	-0.218647	0.112347	0.895805	0.083507	0.556858
TMEM66|51669	-0.21199	-0.183389	0.424495	0.177662	0.17549	-0.023093	0.006846	0.120018	0.219027	0.534823	0.05474	0.285639	0.12613	0.514014	0.144465	-0.156295	0.264022	0.452238	0.025982	0.049862	0.039724	0.152458	0.043511	0.100726	0.354566	-0.065319	-0.135068	0.164766	0.078169	0.176587	0.1915	0.084439	-0.013166	-0.697238	0.047931	0.128174	0.398296	0.23661	0	-0.170862	-0.05557	-0.153836	-0.207237	0.056404	0.156185	0.252453	-0.138871	-0.099299	0.000309
NECAP1|25977	-0.183114	-0.188393	0.293435	0.107814	0.071416	0.012382	0.100396	-0.026376	0.086519	0.117207	-0.026971	0.241891	0.224822	0.229481	-0.144414	0.15233	0.170187	0.286594	-0.065476	0.022346	-0.005995	0.115693	0.035512	0.092	0.281344	0.100664	-0.105416	0.226482	0.043384	-0.034948	0.052588	0.221191	0.085676	-0.278376	0.012722	0.243597	0.048293	0.536709	0.2564	0.059964	0.242312	-0.352385	-0.349864	0.035515	0.18239	-0.007908	0.183292	0.020525	0.138979
NPTN|27020	0.043739	-0.231425	0.297879	0.120206	0.085516	0.198378	0.153758	0.122631	0.224138	0.33438	0.259402	0.158838	0.20647	0.10669	-0.083477	-0.053579	0.041848	0.394496	0.231658	0.121214	0.238091	0	-0.222238	0.063804	-0.162245	0.084093	0.017056	-0.067403	0.198676	-0.214413	0.34046	-0.026182	0.130477	-0.00418	0.155578	0.123126	-0.233201	0.181568	0.200289	-0.078222	0.314301	0.07573	0.226645	-0.040391	0.157317	-0.269652	0.174867	0.029378	0.385566
H3F3A|3020	0.154914	0.416696	0.763242	0.40081	0.566877	0.076895	0.280043	0.308314	-0.129332	0.656741	-0.390019	-0.020168	-0.144651	-0.024281	-0.358202	-0.24991	0.374806	0.354614	0.345469	0.112827	-0.384674	0.416012	-0.368952	0.226322	0.393589	-0.092681	0.091992	0.15874	0.312254	0.020844	0.802376	-0.553553	-0.747459	-0.135428	0.016304	0.293228	0.64371	0.443127	-0.231734	-0.569379	0.854604	0.576946	-0.637293	-0.405048	-0.252214	-0.749807	0.323786	-0.166228	0.593337
TMEM9B|56674	0.029648	-0.14566	0.57714	0.198782	0.260319	-0.128701	-0.057551	0.291808	0.102172	0.330734	-0.21498	0.330883	0.127489	0.290286	0.044385	-0.022599	0.196885	0.521817	-0.061763	0.106145	-0.226282	0.158464	-0.135689	0.002543	0.256227	-0.522309	-0.251556	0.274197	0.004206	0.10231	0.337023	-0.076526	-0.076983	-0.601837	-0.001668	0.170884	0.208498	0.207888	0.047827	-0.236081	0.112569	0.161311	-0.427041	-0.087155	0.133223	-0.101725	-0.057995	0	0.216874
UPRT|139596	-0.052444	0.159591	0.387994	0.20928	-0.08018	0.046811	0.257234	0.114355	0.204997	0.059153	0.273667	0.327351	0.096322	0.109338	-0.025657	0.014983	0.306929	0.197292	-0.1088	0.410445	-0.319948	0.063037	0.003715	0.229218	0.155189	0.293719	0.131699	0.237713	0.108371	0.253966	-0.08098	0.13558	-0.212509	-0.057364	-0.007509	0.08763	-0.106345	0.399569	-0.030385	-0.177997	0.303024	-0.069046	0	0.005366	0.192409	-0.10488	0.133621	-0.033348	0.120454
FAM18B2|201158	0.212922	-0.053326	0.32229	0.132804	0.183689	0.387089	0.293738	-0.395307	-0.057053	0.372306	0.20742	0.337055	0.104214	-0.076742	-0.21913	-0.041142	0.278573	0.376944	0.201578	0.131883	-0.114757	0.359084	0.036645	0.373674	-0.006566	0.568664	-0.469384	0.303529	0.596107	0.048519	0.016217	0.234148	0.439029	-0.254346	-0.056805	0.170858	-0.249563	0.652606	-0.094341	0.060675	0.777311	-0.070954	-0.340384	0.276572	0.120159	-0.191059	0.584015	0.52951	0.657052
LYPLA1|10434	-0.182816	0.121543	0.037647	0.30459	0.212625	-0.093086	0.050074	1.00889	0.199323	0.543683	0.164599	0.659647	0.481118	0.698123	0.304274	-0.681175	0.25804	0.703185	0.49823	0.299342	-0.136376	0.095962	-0.040709	0.422102	-0.142801	-0.029596	-0.007291	0.8044	0.15718	0.029738	-0.202628	-0.069755	-0.202041	0.036409	-0.177614	0.257321	0.040533	0.647086	-0.170794	-0.222605	1.4527	0.15669	-0.176593	0.104791	-0.012599	0.212334	0.371531	0.301345	0.634313
SERP1|27230	-0.099799	-0.134375	0.138854	0.494223	0.167531	-0.022237	0.128495	0.041044	0.030464	0.747251	0.002642	0.373943	0.310049	0.864665	0.363094	-0.354551	0.375866	0.660239	0.448405	0.169945	-0.030452	0.141721	0.143176	0.315056	0.399337	0.175329	0.094274	0.324284	0.362194	0.325426	0.123385	0.24567	-0.281108	-0.275617	-0.017609	0.367404	-0.370627	0.590166	0.196707	-0.284791	0.44254	0.151797	-0.437646	-0.068204	-0.091579	0.701225	0.105159	0.038825	0.320391
TMEM33|55161	0.03222	0.18922	0.349648	0.4116	0.074219	-0.020041	0.230761	0.084136	-0.019135	0.436041	0.001901	0.375656	0.364411	0.779281	0.644221	-0.131093	0.105956	0.451449	0.153316	0.224709	0.014949	0.204303	-0.032753	0.204291	0.181689	0.035887	0.105508	0.372552	-0.008919	0.130149	0.207965	-0.166771	-0.026527	0.009093	0.022669	0.351358	0.095402	0.570399	-0.092606	-0.226616	0.733924	0.155156	-0.168932	-0.184604	-0.144557	0.518021	0.331034	0.167098	0.365334
SCOC|60592	-0.015494	-0.118763	0.346266	0.176282	0.097579	0.152121	0.028178	-0.343727	-0.501039	0.21157	-0.077496	0.293111	0.248336	0.368328	0.071839	-0.671307	0.443391	0.612573	0.174778	0.286468	-0.178424	0.316089	-0.219989	0.25711	-0.126527	0.192153	0.088652	0.283145	0.090146	0.012238	0.262363	-0.078026	-0.375284	-0.063643	-0.022949	0.12308	-0.615863	0.616888	0.018892	-0.386729	0.786353	-0.136301	-0.221112	-0.015144	0.075253	-0.073804	0.589249	-0.067873	0.411828
PHYHIPL|84457	0.76932	-0.035676	1.82003	1.34139	-0.280908	0.901893	-0.489943	0.231071	-0.824149	0.192181	0.188169	1.58401	0.661973	0.421536	-0.417879	-0.109147	1.42025	1.13029	0.842536	-0.40482	0	0.692851	-0.71959	0.509568	0.793068	1.26945	-1.61989	0.625478	0.556214	0.501464	2.20186	-0.59309	-0.939556	-1.43431	1.64631	1.62992	-0.606416	0.30801	0.507237	0.265061	-0.55531	-1.37019	0.251458	-0.284075	0.64602	0.063487	1.26376	0.30555	0.540201
GAS2|2620	0.499552	0.858836	0.801101	0.97904	1.8961	1.18069	-1.54378	-0.342371	-0.16669	2.30273	1.72711	1.70624	1.51487	0.117724	0.295693	-0.497716	0.48047	2.14453	0.997436	0.062849	0.072588	-0.174245	1.31801	0.413029	-0.41596	-0.57338	-0.073254	-0.723004	0.770103	0.331492	0.620215	-0.852731	-0.427351	-1.95812	1.05397	0.737803	-0.337422	0.31818	-0.187815	0.964942	-0.464133	0.633476	1.33404	0.07115	0.859004	0.104524	0.205207	-0.199822	0.88355
WNT5A|7474	0.429597	0.851373	-0.292575	0.61006	0.276081	0.541115	-0.029324	-0.215471	0.960911	1.6828	1.02985	0.621886	1.00263	1.10376	0.850208	0.011402	-0.465439	1.05209	0.411269	0.057206	0.382764	-0.390815	-0.03438	0	-1.43097	-0.992092	-0.632497	-0.551235	0.868236	1.03037	1.21084	-0.388271	-0.338809	-0.874827	0.469861	0.85618	0.360152	-0.431487	0.120621	0.818308	0.433807	0.492522	1.01592	-0.108725	0.203995	-0.132013	0.352255	0.75849	2.4251
TMSB15A|11013	-0.27686	1.13705	1.61423	0.478666	-0.592766	0.579651	0.698658	0.414647	-1.24817	-0.217463	0.234844	-0.129197	0.642059	0.591806	0.757746	1.18976	0.800083	0.034194	-0.192914	1.63121	0.192805	0.942872	0.119634	0.787236	0.784664	1.53978	1.6354	0.560079	-0.267743	-0.061942	0.802321	0.904286	-1.29343	1.75991	0.202752	0.09608	-2.22427	1.33823	1.18673	-0.61987	0.775233	0.569332	-0.636859	0.184314	-0.212545	0.487142	0.911257	-0.219302	1.89375
CRHR1|1394	-0.295992	-0.221935	-1.14688	0.290456	0.765175	0.822145	0	-1.0006	1.26038	0.281666	-0.56772	0.574426	0.453261	1.71417	0.971555	0.271618	1.69193	1.66	0.521624	-0.553692	-1.26849	0.956197	-0.867596	-0.267585	-1.0373	0.74661	1.75599	-0.080438	0.758433	0.749423	1.72433	1.22304	1.78309	-0.683656	1.21793	2.62886	-0.146891	0.13275	1.35622	0.53977	-1.72767	0.753843	0.44733	0.118906	-0.506308	-0.760602	0.755821	0.030607	1.54588
SYNM|23336	1.13502	-0.161064	-0.087266	0.709374	0.041152	0.548853	-0.053228	-0.074823	0.152647	-0.487318	-0.250348	0.72198	0.26026	0.826765	0.700478	0.750626	-0.138508	1.1451	0.734215	-0.188848	0.128871	0.138717	-0.980989	-0.09294	-0.239838	-0.001924	-0.311639	-0.030407	0.199995	0.395033	1.34793	-0.911189	0.239771	-0.428903	0.274727	1.04626	0.126226	-1.27394	1.00626	-1.03321	-1.72153	-0.715005	0.918743	-0.538068	0.390327	0.609086	0.619176	-0.127418	-0.953529
JPH2|57158	0.55764	-0.908936	-0.754178	-0.435247	0.102077	0.360232	0.079478	0.374688	0.764451	-1.33185	0.017152	1.0707	0.549594	-0.387747	0.229004	0.291063	1.15946	0.363947	0.825282	0.054028	0.256182	0.141461	-0.924982	-0.340373	1.01446	0.544409	-0.341413	-0.869129	0.097962	-0.097409	2.09433	-0.151081	0.598993	-0.998308	0.692648	-0.491592	-0.795692	-1.12073	0.852929	-0.226105	-0.958833	-0.588939	0.403067	0.207309	0.019573	0.54826	-0.02448	0.505553	-0.932723
KRT6C|286887	1.1628	0.875424	-1.63634	-1.26001	-0.256164	0.107483	1.9924	1.95692	1.50143	-0.097003	1.33266	1.65569	2.65999	1.65221	0.473634	0.725939	0	1.21534	0.755245	-0.107477	-1.58151	-0.593314	-2.204	-1.00207	0.799821	-2.72943	1.06956	-1.06312	0.345051	-0.488677	3.24951	-0.199392	1.84704	-0.920675	1.51591	1.63352	2.80713	-2.11471	1.33	0.143954	-3.6639	1.30014	0.233265	-2.25481	0.768042	-0.362567	-0.769318	-1.90552	-0.227394
KRT16|3868	-0.300148	0.625285	-1.30006	-0.135579	0	-1.13122	0.74823	1.39013	1.22123	-1.00544	-0.724435	1.60533	1.07436	1.41866	0.975567	0.57147	0.139487	1.62596	-0.371091	-1.47364	-1.00272	0.090164	-1.11873	-0.605525	0.570368	-1.55195	-0.532985	0.065595	-0.277645	-0.16519	1.61304	0.86638	1.03038	-2.11356	0.696892	1.27976	2.13477	-1.46082	1.98724	-0.723977	-1.77878	-1.00441	1.69302	-0.92459	0.256127	1.21622	-0.478275	-0.777669	-0.500772
GJB5|2709	2.05828	1.59434	-0.407646	-0.802715	-0.525588	1.50381	1.84367	2.54987	1.28871	-1.31938	-0.383105	-0.541824	-0.368883	-1.47618	2.00366	1.67068	0.980033	1.94905	2.2794	0.690087	0.891393	1.55544	0.79416	0.423518	-0.283315	0.864121	1.90241	0.333405	-0.608733	0.151659	2.28894	-0.70271	-1.12436	1.13146	0.062625	0.072491	3.57018	-1.33547	1.83182	1.06704	-2.87772	1.70781	1.40368	-1.47558	1.05542	-0.621475	-0.854685	0.350155	0.883881
GPX2|2877	0.692879	0.83108	1.86264	-0.475451	-0.350057	0.460702	-0.341181	1.46053	0.941295	-0.66509	-0.107407	0.401313	0.945312	0.277991	0.62623	0.694331	0.105681	1.23931	0.709995	0.318178	0.54056	-1.03239	-0.399798	-1.56441	-0.565397	-1.75968	0.043511	-2.86095	0.051037	0.157764	2.0268	-0.968613	0.719321	0.426509	1.5124	-0.833097	2.4164	-1.49587	0.797735	-1.47901	-3.41662	0.236701	1.99584	-0.855766	-0.013839	-0.62576	0.628763	3.16539	-0.803351
S100A2|6273	0.115033	2.8223	-0.311848	-0.1977	0.496972	-0.376778	0.466474	2.54498	1.97469	0.243725	0.310086	0.972043	0	0.685904	-0.340174	1.67047	0.532056	1.30037	1.15123	0.23439	-0.601652	-0.144044	-1.0881	-0.817503	1.02369	-1.10006	-0.390217	-1.34165	0.236043	-0.22927	3.19852	-0.222113	0.74242	-1.59171	0.524709	-0.180361	2.56444	-1.68537	1.21357	-0.695248	-1.7975	-0.440462	-0.604014	-0.870568	-0.229388	-0.729098	0.320452	0.373573	2.45613
RASL11B|65997	1.0196	0.806612	1.0193	0.752353	0.932452	0.87569	1.04968	0.6313	1.59674	1.61662	1.3383	-0.152493	0.349066	1.64782	0.342136	1.32911	0.343826	1.51241	0.988114	0.43191	0.86258	-0.414639	0.429844	1.33382	-0.281011	-0.406348	0.24578	-0.20528	0.088018	1.55321	1.05725	0.259191	1.79648	1.46735	1.53811	-0.05275	2.58344	-0.683104	-1.18824	1.25403	0.684011	1.36617	1.14916	-0.377151	-0.737781	-1.22392	-0.993739	-0.389801	0.817095
AFP|174	-1.58592	-0.674098	-0.695463	2.21247	4.70415	0.650308	-0.524923	0.060158	3.84989	0.240004	4.55074	0.253279	3.0878	-1.9326	1.73354	0.248208	2.91066	3.9672	0.323862	2.96804	-0.993217	1.28288	-2.22691	-0.027538	0.608914	0.511563	-0.037167	-2.40795	3.24611	4.06989	2.40112	1.73389	-2.02441	-3.22801	-0.630965	1.75194	2.45569	1.70445	-0.058823	0.112549	-1.47819	3.10238	0.669376	3.40345	2.00685	0.371567	0.292571	-1.49926	-3.45675
ALB|213	-1.60178	0.330197	-6.95195	3.81977	7.62332	2.3475	-1.97674	-1.75601	2.22274	0.109759	6.71135	-1.13908	2.51403	0.720225	3.99247	-2.39058	4.88355	3.43458	0.361763	0.532838	-2.72717	-0.50925	-1.64073	-0.867632	-3.05329	0.26333	0.041153	-3.12496	3.1519	2.00577	2.17641	0	-1.80191	0.180254	1.96414	2.26021	2.99568	1.35189	1.86251	1.51404	-3.29766	6.16647	1.52755	1.65481	3.64928	0.954689	1.89417	-0.057636	-0.266865
SH3RF2|153769	0.397988	-0.516797	-0.584875	0.179054	-0.078504	0.696813	0.890851	0.029171	-0.22053	0.10953	-0.092226	0.517088	0.216914	0.157891	0.031174	0.150206	0.507131	0.623154	1.0548	-0.089747	1.31918	1.09889	0.227327	0.222926	0.454874	0.643595	0.884346	0.042149	0.091237	0.971389	0.003321	0.435808	-0.358437	0.50142	-0.229876	0.313037	-0.567465	0.240581	0.523073	-0.267811	-1.01971	-1.16602	0.391846	0.454163	0.195185	0.362065	0.696909	-0.124055	0.348131
PUS7|54517	0.132112	0.292393	0.367414	-0.528511	0.08014	0.140248	0.24412	0.110776	-0.010244	-0.100535	-0.03174	0.354094	0.120698	-0.000335	0.025429	0.420602	0.191343	0	0.15147	0.191691	0.154235	0.117836	0.203111	0.690518	0.466054	0.828619	0.51651	0.847542	-0.015795	-0.01644	0.016728	0.803977	0.568338	0.448896	0.220879	0.102972	-0.526345	0.843737	0.083475	0.251702	0.371194	-0.009813	-0.48865	-0.126955	-0.006524	-0.253861	0.037596	-0.606668	0.272252
ARRDC3|57561	0.259157	0.741465	0.419976	0.064032	-0.111965	-0.223605	1.0739	-0.068492	0.415521	-0.260362	0.757428	1.06667	0.376842	0.014387	0.651564	0.815997	0.936397	-0.217139	-0.423839	0.994753	0	0.791786	0.39071	1.24397	1.50029	1.8174	0.412054	1.17279	1.26303	0.033698	0.358822	1.21687	0.682014	0.280078	0.63283	0.39276	-1.40284	1.86504	0.138003	-0.366966	0.081895	0.05351	-0.277709	0.066205	-0.378541	0.30675	0.414083	0.256956	0.432319
RNF144B|255488	-0.022363	0.13702	-0.14742	0.017215	-0.039579	0.248951	0.341696	-0.076493	0.949156	0.013649	0.386757	1.07864	0.772767	0.780321	0.47552	0.106269	1.17825	0.121884	0.425483	0.578949	0	0.519637	0.028631	0.961179	1.97231	1.59489	0.079138	0.751077	1.20862	0.370577	0.217739	0.352726	0.948166	0.996009	1.27737	-0.015191	-0.002743	1.23311	-0.241144	-0.30166	-0.002561	0.016854	0.15721	-0.017431	-0.325427	0.336971	0.25998	-0.054185	0.438585
B4GALT1|2683	-0.326657	0.500872	0.255411	-0.243095	-0.391003	-0.105417	0.576979	0.125727	0.416139	-0.018887	0.443	0.730058	0.738021	0.726319	0.329878	0.180304	0.435728	0.496603	-0.268892	0.037311	-0.35783	0.218547	-0.111141	0.793162	1.69954	1.3387	0.204546	0.738441	0.741117	-0.037732	-0.047821	0.641354	1.157	0.517457	0.864364	0.333804	0.547451	1.64516	0.59705	-0.085441	0.189995	0.590217	-0.130647	-0.330793	-0.131131	0.395118	-0.206188	0	0.023996
IVNS1ABP|10625	0.701242	0.864116	0.507299	0.135408	-0.078245	0.001935	0.778083	-0.356931	-0.409312	0.19722	0.068614	0.602483	0.00368	-0.251488	0.404838	0.356578	0.699429	-0.179965	0.117096	0.186082	-0.00393	0.065386	0.333463	0.661844	0.993051	0.76835	0.603925	0.613413	0.603936	0.019556	-0.026822	0.61813	0.419701	0.847845	0.42781	-0.043204	-0.692543	1.04021	0.097584	-0.238925	0.419123	0.237145	-0.230763	-0.175561	-0.071815	0.051759	0.41663	-0.462581	0.483342
FANCC|2176	0.149331	0.426579	0.016121	0.216605	0.071998	0.002477	0.240858	0.125699	0.198711	0.320068	-0.083806	0	0.430992	0.518128	0.179909	0.445826	0.0208	0.344032	0.194387	0.391811	0.243434	0.425354	0.272605	0.335257	0.378551	0.498888	0.465183	0.346515	0.373252	0.398349	0.127686	0.061823	0.31175	0.754782	0.421857	0.418975	-0.2628	0.545651	0.128367	0.042119	0.306497	0.207884	0.21056	-0.050271	0.029646	0.466721	0.051252	-0.072505	0.188509
MRGPRX3|117195	2.70735	-0.068694	0.351143	-0.052551	0.060433	2.03122	-0.455494	2.12997	0.498134	-0.064521	-0.153775	1.38794	-0.225978	1.83892	1.41095	1.00136	2.90101	1.28529	1.13836	-2.66554	-0.000588	2.76028	-0.586568	-2.41755	1.59326	0.91208	-1.22973	-0.128823	-1.15059	0.715137	3.72056	0.826169	1.19627	-1.09864	2.10129	1.68474	-0.452418	-0.957274	-0.289352	1.72139	-2.51593	-1.09939	0.153841	0.459001	0.726964	-0.321759	1.34733	0.357086	-0.40001
TBC1D8|11138	0.117771	-0.337801	0.401459	0.226466	0.702951	0.220874	-0.07911	0.216128	0.711113	0.956925	0.28567	-0.002505	0.394409	0.605871	0.576966	0.312661	-0.195335	0.29181	-0.065173	0.211395	-0.00085	0.161789	0.443946	0.430438	0.433585	-0.144482	-0.361171	0.476478	0.565205	0.339252	-0.153994	-0.013962	0.823316	-0.568449	0.173693	0.251968	2.24135	-0.391136	0.154614	0.310158	0.184448	-0.150756	0.49419	0.033738	0	0.146044	-0.269778	-0.176474	0.117343
CEACAM6|4680	1.14612	1.10055	-0.461366	-0.02191	0.293987	1.30414	1.68514	3.08441	0.158829	1.52555	0.43326	-0.168641	0.582275	3.56186	-0.102726	0.554219	1.36959	0.569124	0.96699	0.614006	1.26018	0.267612	1.60554	0.06878	0.236654	-0.367692	2.72262	0	1.37428	-0.399571	0.91352	1.06348	1.51717	1.35826	3.37919	-0.139907	0.399465	-0.490536	1.25947	0.519658	0.883595	1.50826	-0.609814	-1.12868	-0.061334	-1.28692	-0.154147	6.98897	2.52528
C10orf82|143379	0.055408	-0.180254	-0.608415	0.33839	-0.063199	1.66094	0.73905	0.447204	-0.338337	0.764989	-0.017407	-0.443511	0.836341	-0.666869	-0.882602	1.20148	0.306571	0.07051	0.381198	1.55136	1.42783	0.541353	-1.53667	0.991319	0.692429	0.865335	1.90717	1.00719	0.705015	1.10608	-0.382348	2.05	1.71946	0.649847	1.25392	-0.37435	-2.98747	0.127557	-0.220341	0.954792	-0.26439	-1.08697	1.01135	1.537	-0.06652	-2.96059	1.74743	0.174292	-0.403928
TMEM158|25907	1.10309	2.41334	2.08833	-0.218948	0.360388	-0.031394	0.997884	0.505074	-1.1666	0.603145	-0.508384	-1.18125	-0.12687	-0.78827	0.612816	1.53025	1.26514	-0.029255	0.122991	0.973366	0.501789	0.822434	0	1.22178	0.839886	0.553631	1.34762	0.963585	0.417804	-0.446023	1.65595	0.704169	1.49831	1.79357	0.447926	0.271629	0.779975	0.634478	0.703027	0.083198	-0.036277	2.26126	-0.63514	0.198164	-0.291111	-0.747054	0.422243	0.003139	0.289636
TMEM130|222865	-0.241001	-1.37357	0.821918	0.48175	0.705874	0.717851	3.05732	0.437907	0.785067	3.35968	2.85778	0.479025	1.21185	-0.010536	0.13232	2.43031	-0.228796	0	1.32523	1.70485	2.18544	0.859047	1.43576	0.604364	0.811061	-0.127418	1.7158	0.293338	1.4758	-0.285223	-0.201383	2.66734	2.12976	3.06049	0.878445	0.379864	2.03847	0.593663	0.499497	1.72532	0.219681	3.56379	1.58279	0.042841	0.312529	0.273842	-3.01583	0.901515	0.867877
DLK1|8788	-1.24634	-3.66184	-1.394	-1.43271	1.93405	-0.796395	5.3654	0.95217	1.9992	4.34123	4.43162	-1.97019	3.05726	2.82991	2.96493	4.1912	1.92579	0.564413	2.27794	2.01391	4.9351	0.388566	2.19898	1.56477	4.1867	1.74174	4.1368	1.4844	4.05301	-0.089827	-0.329444	5.38341	3.54243	3.96932	1.49988	0.939588	3.77211	2.31252	-1.606	3.37297	1.37287	5.95364	2.52644	2.47638	-0.550731	1.1872	-1.08142	2.79919	2.28708
DCX|1641	0.245451	1.30387	2.15435	-0.010733	1.23685	0.96126	4.33018	-0.086998	1.57302	4.39386	3.97135	-0.067903	1.91754	1.73925	1.58651	3.03054	-0.057706	0.975122	0.893863	3.0467	3.23742	1.69321	2.0248	3.4032	1.00447	2.50796	3.30003	1.51173	2.39626	0.751546	0.207568	3.47	4.25088	5.11472	1.8943	0.45128	3.05204	2.9343	-2.1723	2.44373	2.38693	4.33385	2.41049	0.974006	-0.444367	-1.03037	-0.466506	0.308504	0.556634
CAPN6|827	-0.027971	1.12361	1.1273	-0.443965	0.835391	0.051128	2.00598	-0.443575	0.408643	1.9674	2.12155	-0.372599	0.610518	0.594603	0.079938	1.56742	-0.6311	-0.766721	0.342018	1.05351	2.14205	0.200246	0.137628	1.25296	0.343199	0.771644	0.921661	-0.371083	0.351451	-1.26612	-0.268367	1.95522	2.444	2.64498	0.137402	0.091117	2.18033	1.38952	-0.486406	1.09692	0.83155	2.70809	0.936164	1.7445	-0.210778	-0.608123	-1.07258	0.786388	1.10361
CYP26A1|1592	-1.23655	-2.03792	0.0738	0.578239	0	1.44902	2.28161	-0.251317	4.1792	2.86274	3.99034	-0.593526	3.70665	1.90648	2.21341	2.90504	-1.64349	2.51192	1.88685	0.93306	1.0641	1.30625	3.6701	2.53008	-0.69575	3.75834	3.45954	1.98629	1.73969	1.53306	0.136356	3.37003	3.75289	1.71147	0.464641	0.073966	3.45724	2.80977	-2.14908	3.45713	1.95658	2.65826	2.66065	-1.32411	3.05626	-1.17881	0.099865	0.802793	-3.37708
C12orf53|196500	-1.33992	0	1.8103	-0.395361	1.69163	-0.536654	1.87224	-1.90683	2.23274	2.80418	3.15461	1.21917	2.58972	0.529707	0.953263	0.297808	-0.149355	0.618414	-1.29522	1.83295	2.97431	-1.06209	2.78463	1.33135	0.647604	2.36761	0.964908	1.35113	1.87677	1.82567	2.0063	2.84568	2.6139	1.33991	1.74157	1.24442	2.22364	1.4642	0.701748	3.05043	0.756489	1.74306	3.14255	0.391208	2.95106	-1.49791	-2.6083	1.38061	-2.43312
ADAMTS8|11095	-0.514923	0.691893	-0.55744	-0.950963	-0.8959	-0.764585	2.73708	0.361431	2.25209	3.39486	1.30267	0.070805	1.71333	2.29555	1.79295	1.76248	0.186851	-0.229528	0.279243	1.17979	1.2042	-0.368329	-0.070657	3.26481	2.96311	0.289117	1.98708	2.55594	0.167936	-0.565719	-0.120013	2.69956	1.91221	3.08981	1.83613	-0.381994	3.3972	0.488801	0.079806	1.38021	0.917867	3.48962	0	-1.35175	-0.286776	-0.855437	-1.2073	-0.561884	-0.080032
KCNJ13|3769	0.92345	0.053918	-0.633141	0.475699	1.04811	1.76736	1.07276	0.089756	1.14878	2.60597	2.76881	0.997119	0.094272	0.539932	-0.093222	0.168855	-0.728965	2.05059	1.65113	-0.677854	0.476127	0.241934	-0.38738	0.335679	0.518664	0.858737	1.26046	-1.29087	1.77819	0.791357	0.121283	1.45771	0.918615	1.05896	0.864595	0.321928	2.8572	1.15239	-0.453665	1.17302	-0.25262	0.357767	2.68209	-0.027254	-0.66619	-0.626843	0.625352	0.152115	0.647381
HSD17B2|3294	-0.059287	0.033291	-0.856463	-0.756267	0.242253	1.0323	-0.239164	-1.15482	-1.13221	-0.357829	0.45689	1.29817	0.965537	1.77692	1.12701	0.901981	1.73429	-0.37152	0.786429	1.29304	0.821585	0.874131	1.44642	-0.171033	4.40732	3.33705	2.41069	-1.07372	1.26298	0.910297	0.186783	1.65526	0.802494	0.220973	1.78541	1.03106	0.128749	2.2329	-0.667627	0.986984	-0.299044	1.42328	0.662087	-0.766833	0.097673	1.57924	-0.148322	0.452189	0.308835
PDPN|10630	0.238507	-0.113712	1.26984	0.231757	-0.353326	0.235577	0.021554	0.269665	0.454255	-0.220386	0.366861	0.207301	-0.309701	-0.682371	0.169881	0.218068	0.065879	-0.004753	-0.020006	0.21701	0.104308	-0.697596	-0.703457	-0.315564	0.508249	0.29523	-0.365426	-0.553577	-0.041424	-0.628243	0.800116	0.066209	0.198883	-0.258538	0.198846	-0.226357	-0.53413	0.188015	0.341086	0.088982	-0.513295	0.855076	-0.179402	0	0.407648	-0.752301	-0.025061	0.262764	0.221657
ALOX5|240	0.529755	1.11423	0.851928	0.540927	0.829293	-0.096962	-0.649154	-0.325016	-0.002309	-0.737881	-0.910378	0.577155	0.800707	-0.700177	1.0626	0.693419	0.20373	0.850743	-0.597585	0.756598	0	-0.298865	-0.679919	-0.690114	-0.444447	-0.3787	-0.185119	-0.062455	0.131102	0.442806	0.525989	-0.034777	0.635545	-0.075628	0.442452	0.943026	1.10601	-0.6085	0.614319	-0.397345	-1.08285	-0.459245	-0.529172	-0.368008	-0.146218	0.542681	-0.38099	-0.359683	0.419716
ABCC3|8714	1.27042	1.51446	-0.376771	0.153788	-0.285586	0.091481	-0.412535	-0.523452	0.877959	-0.449486	0.876261	1.31617	0.354761	0.467419	0.811836	0.347912	-0.103703	0.818136	0.361027	0.401682	0.014154	-0.366719	-0.092102	-0.237081	-0.050839	-0.718293	-0.415449	-0.317341	-0.578124	0.461234	1.5873	-0.020549	0.623577	-0.876362	1.08572	0.540582	-0.444756	-1.10384	0.715157	0.385253	-0.275408	-0.686602	1.13409	-0.316813	0.575675	0.476724	-0.218783	0.782382	-0.104801
ADORA2B|136	0.773687	0.946507	-0.246094	0.549262	-0.154947	0.275177	0.82789	-0.393906	0.354008	-0.445851	0.226264	0.862226	0.258069	-0.439137	0.64552	0.438572	0.301962	1.06603	-1.02427	0.238448	-0.049339	-0.041088	0.664372	0.369984	0.210574	-0.399358	0.78888	-0.655896	-0.561722	-0.891971	1.13283	0.747811	1.24186	0.34219	0.79915	-0.027978	-0.755739	0.907434	0.729252	-0.874319	-0.654405	0.980054	-0.252772	-1.04192	-0.249362	-0.50644	1.06045	0.115538	1.5478
GCNT1|2650	0.075194	1.32823	-0.101905	0.234497	-0.02954	-0.177693	-0.304531	-0.18007	0.443545	-0.773873	0.613254	1.86195	0.367795	1.52334	0.899062	0.310167	-0.195072	0.697313	-0.823859	0.766283	-1.41721	-0.605643	-0.588155	0.172995	0.423808	0.899277	0.36064	0.356267	0.621074	-0.40894	0.547883	0.040432	1.48516	0.065234	1.28632	0.442366	0.442164	0.985871	0.967639	0.080059	-0.343887	0.136635	-0.119256	-1.0104	0.520007	0	-0.160069	-0.185674	0.761076
ALDH1A3|220	-0.013151	0.971012	0.247398	0.036006	0.848943	-0.16312	-0.117106	-0.114253	-1.34519	-0.490044	-0.498561	1.82801	1.05418	0.407629	0.692253	1.01708	0.284884	0.465948	-0.44631	0.79294	-0.166719	0.667247	-0.17205	-0.000422	1.13993	0.532579	-0.594943	1.44696	0.088103	-0.451531	0.387653	1.03513	1.35707	-0.263606	1.02199	-0.097619	-1.59773	1.26371	1.12962	0.059713	-0.359837	0.391739	-1.20928	-0.05966	-0.012135	1.20086	0.151627	-0.855912	0.739896
ANPEP|290	0.457161	0.109938	-0.21344	0.402614	0.403389	-1.04713	0.328221	0.558708	-0.633128	-0.505132	-0.613788	0.806279	1.03455	-0.203457	0.41792	0.534334	0.343426	0.62199	-0.66823	1.27315	0.865599	0.126181	-0.343098	0	0.862306	0.311903	0.32294	1.1317	0.164188	-1.01802	0.800243	-0.114651	0.737116	1.03394	0.472584	0.454325	-0.547713	-0.270948	1.16182	-0.200897	0.765314	0.214322	-0.669804	-0.060604	-0.114158	0.124573	0.254896	-0.417912	0.775332
C6orf105|84830	1.0136	2.15526	1.55065	-0.090878	-0.160392	0.059469	-1.11427	0.502803	1.22217	0.321385	0.791547	0.067584	1.43687	0.53881	0.884141	0.872051	0.255781	1.29098	0.037874	0.783475	0.159048	0.577743	-0.631293	0.59838	-0.03136	0	0.479665	-0.587702	1.1844	0.079681	1.69425	-0.042978	1.33219	-0.079156	2.14383	-0.962273	-0.089964	0.321399	-0.036819	1.52033	-0.10694	0.098975	0.820306	-0.875855	0.512283	0.074089	0.376204	0.34961	0.30979
NFIB|4781	0.288529	-0.188819	0.527814	0	0.145977	0.291384	0.423594	-0.229824	0.054682	-0.031539	0.102801	0.189499	0.365206	-0.118768	0.057512	0.329683	0.023933	0.086076	0.39713	0.469909	0.40126	0.877459	-0.010217	0.369984	0.266042	0.506278	0.46786	0.84122	0.322017	0.048846	0.687727	0.114094	0.39017	0.308655	0.056859	0.071828	-0.148841	0.834041	0.133432	-0.22842	-0.315462	-0.370499	0.375253	0.141505	-0.083692	-0.223294	0.787189	-0.098059	0.458695
TANK|10010	0.161472	0.582721	0.898184	-0.039641	-0.073887	-0.114084	0.827798	0.493748	0.155553	-0.184182	-0.042064	-0.418302	0.15909	-0.586225	-0.10309	0.953285	0.245246	0.269323	0	0.67433	0.815789	0.804973	0.263118	0.683108	0.081364	0.966148	0.822967	0.849126	0.280482	0.215692	0.766001	1.04805	-0.016582	0.250952	-0.414307	0.565031	-0.284544	1.17499	0.24235	0.037968	0.155237	-0.037655	-0.042057	0.243082	-0.08362	-0.362727	1.09536	-0.189173	0.605018
SLC35A1|10559	-0.056302	-0.282253	0.316729	0.164646	0.247837	0.197379	0.158471	-0.386995	0.304849	0.454244	0.316805	0.22792	0.151728	0.044925	-0.27109	0.274713	0.349006	0.398367	0.266651	0.469907	0.277829	0.038271	0.28106	0.417494	0.408114	0.339803	0.424029	0.417817	0.337098	0.462047	0.139463	0.214809	-0.139991	-0.154587	-0.060946	0.442783	0.069017	0.783713	-0.068761	-0.154728	0.157446	-0.216766	0.07399	0.140536	0.005493	-0.213108	0.201673	-0.289692	0.159065
C11orf46|120534	0.020502	0.194466	0.681806	0.064268	0.160159	0.152659	0.006407	0.113845	-0.125871	0.200525	-0.092585	-0.00051	0.048155	-0.287037	-0.36017	0.038647	0.295695	0.19935	0.091583	0.277529	-0.066807	0.155884	0.115643	0.303189	0.263439	0.386439	0.09508	0.426805	0.138211	0.150638	0.176122	0.033542	-0.334049	-0.248145	-0.051113	-0.103456	-0.161143	0.563057	-0.200852	-0.141553	0.134697	-0.07064	-0.010571	0.015231	0.02439	-0.526043	0.100113	-0.218871	0.230817
ZNF22|7570	0	0.066486	0.716086	0.121705	0.341481	0.205658	-0.100518	0.036322	0.114386	0.219266	-0.042608	0.232784	0.242907	-0.409444	-0.194864	0.162442	0.250008	0.20097	0.260664	0.512691	0.064093	0.366027	0.11545	0.347595	0.345411	0.355623	0.331837	0.346636	0.385065	0.223827	0.21053	0.251303	-0.029421	-0.013747	-0.088891	0.17735	-0.146231	0.743363	-0.286776	-0.125313	0.093372	-0.013083	-0.069259	0.179601	0.156855	-0.508121	0.200753	-0.252685	0.379717
MAPKSP1|8649	-0.07133	-0.062695	0.451345	0.117932	0.336449	0.273185	-0.008261	0.261214	0.133819	0.22418	0.149184	0.326537	0.169018	0	-0.221372	-0.053458	0.454378	0.475868	0.262345	0.469502	0.151064	0.292072	0.158361	0.230395	0.281078	0.295167	0.159913	0.384628	0.296595	0.352495	0.238619	0.30327	-0.024937	-0.282598	-0.038274	0.225117	0.052216	0.738712	-0.031558	-0.066521	0.405418	-0.039339	0.090332	0.137894	0.222257	-0.364362	0.269809	-0.161743	0.395404
C11orf57|55216	0.039698	0.002833	0.446163	-0.019939	0.143056	0.026014	0.010391	-0.017828	0.281828	0.22557	0.08414	-0.080937	0.052856	-0.144803	-0.324513	0.148035	0.035068	0.251973	0.220135	0.495432	0.269668	0.227679	0.35111	0.247828	0.390236	0.354657	0.419031	0.290902	0.141797	0.130356	0.06041	0.388446	-0.109974	-0.017714	-0.425374	0.086138	0.023685	0.476055	-0.108331	-0.144522	-0.084597	0.233885	0.186119	0.359675	0.157084	-0.617719	0.242991	-0.327013	0.336447
ZCCHC7|84186	0.008484	0.442298	0.348769	-0.068338	0.057348	0.069372	0.18318	0.121275	0.233841	0.227815	0.240162	0.004403	-0.042451	-0.104661	-0.252193	0.260921	0.117478	-0.0113	0.196071	0.452045	0.383217	0.20565	0.37395	0.412759	0.50505	0.686582	0.327959	0.698111	0.415833	0.106541	0.099375	0.629349	-0.260241	0.051673	-0.101056	0.051294	-0.077776	0.698807	0.026379	-0.103408	0.18614	-0.1218	0.079423	0.234387	0.110469	-0.412356	0.187638	-0.496426	0.220804
N4BP2L1|90634	0.065092	-0.242087	0.660519	-0.113247	0.186607	0.522153	0.021754	0.066616	0.354644	-0.089498	0.433977	-0.236174	-0.311311	-0.8099	-0.333696	0.097915	0.128522	0	0.196564	0.470319	0.272709	0.453075	0.476601	0.33634	0.28162	0.654665	-0.106859	0.4462	0.696042	0.095028	0.447078	0.759545	-0.406596	-0.903025	-0.220771	0.267142	-0.397149	1.0196	0.057327	0.104045	-0.103799	-0.752135	0.084907	0.308314	0.512117	-0.323841	0.380087	-0.154564	0.158988
MED6|10001	-0.11855	0.094173	0.56608	-0.076741	0.00169	0.108145	-0.099936	0.268298	0.163939	0.037766	-0.030109	0.011416	-0.072697	-0.041997	-0.176597	0.220377	0.124898	0.020556	0.128586	0.111377	0.132988	0.212753	0.02322	0.015405	0.185464	0.389758	0.061734	0.271268	0.223461	0.311235	0.005279	0.158024	-0.061328	-0.277323	-0.05584	0.012761	0.067343	0.533417	-0.093572	0.061352	0.116778	-0.235242	-0.213067	0.059382	0.255961	-0.14709	0	-0.221497	0.160321
ID4|3400	0.254193	-0.213256	0.874825	0.094677	-0.115112	0.690369	0.192753	0.456906	-0.907629	-0.383289	0.180507	-0.034712	-0.173117	-0.779164	-0.766695	0.147693	0.547346	0.510124	0.396414	0.418309	0.239609	0.786653	0.485195	0.594826	-0.130808	0.334371	0.784821	1.22365	0.134059	0.443419	1.52395	0.774771	-0.622485	0.533087	-0.200638	0.29827	-0.886929	0.628479	0.614076	-0.022699	-0.42538	-0.155331	0.807612	0.109485	0.797945	-0.59064	0.68123	0	0.533915
ZNF702P|79986	0.093054	-0.221402	0.367122	0.686506	0.720411	0.330482	0.22874	-0.108672	0.702436	0.830854	0.586925	0.999667	0.241875	0.702601	-0.673555	0.177515	0.654799	0.846898	0.70081	0.027366	0.365014	0.251026	0.592859	0.216104	0.287394	0.771863	0.029197	0.468327	0.119184	0.975131	0.680643	0	0.587604	-0.259236	0.176822	0.590479	0.462788	0.74684	-0.047503	0.437992	0.027722	0.323369	0.678636	0.365299	0.591602	0.230235	0.452984	0.266459	0.456585
ZNF334|55713	0.495875	0.215447	0.36455	-0.034942	0.866873	0.960089	0.513493	-0.806014	0.446799	0.583747	1.18013	0.405829	0.512575	0.146359	0.407092	0.119905	0.080021	0.398589	0.016092	0.685484	0.676173	0.173549	0.946224	1.25934	0.000724	1.17373	0.425466	0.350889	0.770542	0.211975	0.66405	0.842108	0.754173	-0.033894	0.047798	0.492102	-0.052457	0.872875	0.228336	0.390681	-0.295084	-0.564548	0.863881	1.0084	0.579804	-0.968121	0.044325	-0.383461	0.696452
ZNF167|55888	0.30812	0.298094	0.124727	0.378879	0.319294	0.551064	0.559858	-0.745775	0.594176	0.664344	1.2621	0.108482	0.311959	0.060099	0	0.481866	0.2893	0.213903	0.275604	0.540882	0.083197	0.245147	0.684093	0.685108	-0.194406	0.887315	0.233899	0.223066	0.892565	0.455264	0.45504	0.225345	0.147162	0.113104	0.469297	0.187466	-0.109438	0.361738	-0.358422	0.86935	-0.269061	-0.196163	0.807814	0.560935	0.430087	-0.142538	0.588053	-0.447939	0.389754
ZNF223|7766	0.282401	0.100594	0.337853	0.219544	0.493411	0.333127	0.489991	0.050917	0.249048	0.789791	0.677239	-0.051259	0	-0.126588	0.111328	0.629268	0.017198	0.430486	0.488922	0.705885	0.626825	0.176341	0.580497	0.627882	-0.208502	0.554445	0.444282	0.651174	0.303628	0.405229	-0.257221	0.190546	-0.517497	0.258292	-0.182451	0.333974	-0.014524	0.222335	-0.046962	0.471718	0.594819	0.130402	0.679788	0.509263	-0.091069	-0.108112	0.528881	-0.172108	0.245548
ZNF177|7730	0.351946	-0.210122	0.507863	0.45034	0.57885	0.614942	0.253154	-0.333318	0.267018	0.054854	0.6063	0.151351	0.343692	-0.228202	0.020131	-0.214697	0.404827	0.673533	0.467866	0.62015	0.722346	0.109905	0.997783	0.391924	-0.498665	0.536968	0.481925	0.662624	0.717351	0.268817	0.223144	0.169368	-0.833298	-0.902708	0.424081	0.467528	-0.231151	0.542698	-0.018019	0.346059	-0.768552	-0.358564	0.472296	0.488552	0.353142	-0.426009	0.439537	-0.443817	-0.000512
CYP39A1|51302	0.239673	-0.464439	0.594444	0.379409	-0.104112	0.224308	0.607997	-0.352385	0.344112	0.660042	0.661559	0.19148	-0.086201	0.131939	-0.153964	0.383339	0.603465	0.770564	0.399317	0.501412	0.281712	0.600471	0.527291	0.731422	0.648301	0.913997	1.11385	0.552703	0.298151	0.644819	0.749207	0.508469	0.092135	0.52775	0.234519	0.624222	0.255041	1.18872	0.472761	0.140094	-0.726363	-0.006575	0.700828	-0.058504	-0.000203	-0.700427	0.492623	0.074871	0.441171
LRRC3B|116135	0.051347	-1.17744	1.31516	0.533568	-0.318754	0.908982	1.00801	-1.33426	-0.2726	0.347448	0.583405	0.155709	0.713525	-0.818674	-0.178804	0.208812	0.339558	0.87294	1.73443	0.964424	2.10585	0.018841	1.49326	1.10578	0.434616	1.49837	0.97848	1.30978	0.793896	0.64062	1.39184	1.14658	-1.10961	1.80673	0.257218	0.640849	0.528922	2.21171	0.617986	0.495112	-0.414301	0.460458	0.806104	-0.329402	0.966731	-2.1433	0.977579	0.804256	-0.401116
UTP14A|10813	0.153557	0.146736	-0.035532	-0.11699	0.288624	-0.076115	0.337575	0.38053	0.183402	0.193483	0.309962	0.361717	-0.007091	0.041335	0	0.45233	0.399544	0.166506	0.250433	0.46497	0.258199	0.070438	0.407934	0.486019	0.748199	0.71044	0.728182	0.552561	0.241099	0.110324	0.528705	0.750645	0.357053	0.527613	0.220637	0.026101	0.460288	-0.030954	0.06432	0.043512	0.16178	0.324701	0.167709	0.092699	0.121247	-0.202476	-0.076279	-0.356258	-0.021398
HSP90AB1|3326	0	-0.040309	0.247633	-0.116627	-0.246152	-0.052673	0.091215	0.667147	0.21685	0.225027	0.1932	0.333819	0.05217	0.185237	-0.137142	0.298146	0.39401	0.4743	0.409234	0.231747	0.401499	0.352385	0.302083	0.289067	0.724874	0.549612	0.581348	0.331431	-0.12412	0.332055	0.684828	0.458013	0.173685	0.087009	0.141625	0.135738	0.596108	0.276081	-0.042906	-0.015643	0.162583	0.20572	0.113421	0.03837	0.107115	0.021608	0.157378	0.060749	-0.160886
EEF1A1|1915	-0.037595	-0.208409	0.496509	0	-0.100109	-0.03042	0.411029	0.429218	0.074505	0.423387	-0.27626	-0.169412	-0.162404	-0.34067	-0.430727	0.381913	0.577307	0.311437	0.418888	0.37233	0.658532	0.622145	0.245718	-0.1206	1.06599	0.520254	0.714244	0.198604	0.11065	-0.046888	0.650131	0.506809	0.018162	0.181822	-0.036741	0.09971	0.794598	0.571087	-0.169581	-0.164639	-0.156379	0.610661	-0.353578	0.101997	-0.255121	-0.238877	0.300111	-0.147883	-0.010414
RPL31|6160	0	-0.553312	0.796464	0.107398	0.12656	0.177157	0.19513	0.474415	0.213066	0.333506	-0.441057	-0.303756	-0.064092	-0.766479	-0.684025	0.140589	1.15583	0.243914	0.662088	0.603389	1.05986	0.880191	0.610272	-0.202877	1.27232	0.859309	0.874352	0.260851	-0.024637	0.312786	0.867888	0.868508	-0.282006	0.350928	0.39534	0.226807	0.914359	0.49525	0.039563	-0.051824	-0.112818	0.75839	-0.044134	0.310343	-0.324223	-0.453362	0.321297	0.006067	-0.056551
RPL10A|4736	0.102002	-0.297397	0.667694	0	0.017986	-0.008144	0.306411	0.831275	0.474879	0.353471	-0.044087	-0.044641	-0.056356	-0.373056	-0.148917	0.485007	0.866101	0.580046	0.533777	0.457111	0.985403	0.606809	0.557303	0.170541	1.43881	0.647585	1.17824	0.508652	0.11669	0.448206	0.813582	0.719263	0.158811	0.450506	0.21745	0.365995	1.33024	0.50126	-0.047613	0.089184	-0.303696	0.601002	-0.112452	0.049097	0.122547	-0.128158	0.181727	0.198874	-0.095471
NFYC|4802	-0.0742	-0.116885	0.353266	-0.126475	0.077535	0.166345	-0.043551	0.348961	0.189543	0.009584	0.139288	0.06935	0.071956	-0.219216	0.124085	-0.022647	0.337475	0.246403	0.204805	0.035196	0.442953	0.349767	0.440593	0.06825	0.325334	0.340318	0.290931	0.289909	0.148307	0.486863	0.434898	0.099131	0.028515	0.0871	0.178918	0.17248	0.330113	0.219493	0	0.077079	-0.303663	-0.224966	0.060653	0.094729	0.138211	-0.116244	0.094364	-0.071865	-0.083304
VIPR1|7433	-0.363411	-1.06496	0	0.123605	-0.018848	0.516845	0.631423	0.806439	0.478498	0.738956	0.288299	0.36609	0.078467	-0.413779	-0.299557	0.343638	1.16442	0.535036	0.718992	0.663669	0.972455	0.48845	1.0097	0.9791	1.0672	1.05787	1.2465	0.846627	0.541484	0.74959	0.824395	0.566938	-0.092137	0.602755	0.158474	0.285511	0.763296	0.65069	0.064885	0.083047	-0.708253	-0.222774	0.297465	0.296237	-0.043846	-0.104187	0.159584	0.112273	-0.126724
DCAKD|79877	-0.325665	-0.254471	0.024978	-0.300888	0.182618	0.351528	0.198737	0.249198	0.41457	0.165816	0.418206	0.062439	0.036537	-0.093261	-0.10009	0.142799	0.503628	0.589632	0.222683	0.226292	0.558139	0.517548	0.486831	0.085734	0.359005	0.631187	0.289991	0.209221	0.189416	0.782118	0.381993	0.396973	-0.175944	0.260124	0.258692	0.322373	0.360592	0.127185	0.034277	0.026612	-0.504359	-0.186638	0.457713	0.281128	-0.048107	-0.07037	0.15689	-0.166942	-0.259449
PRSS21|10942	0.622227	-2.49692	0.991401	-0.011448	1.9827	-1.73102	3.78725	1.97724	1.41371	3.15199	1.60122	0.66867	1.51126	-1.06154	-0.234033	1.65634	2.76702	0.902713	1.47713	-1.80277	1.13562	1.21388	3.83969	1.81054	4.66626	2.81094	0.166481	0.87252	1.63738	2.89077	-1.11406	2.42401	0.304763	1.27941	3.22229	1.08659	0.304672	1.2487	-0.04515	0.200718	-1.78269	0.733872	-0.06139	1.69032	1.5497	-1.77473	-0.145094	2.11786	0.704425
RBP1|5947	0.749191	1.77739	0	-0.20523	0.554468	0.801901	0.113042	0.703734	2.41291	1.15854	0.351479	1.39287	0.311221	1.5068	0.542745	1.0234	0.767104	1.02319	0.075345	0.109435	-0.396534	-0.021531	-0.612925	0.312497	-0.414499	-0.291576	1.38281	-1.06996	1.04357	2.52824	1.37074	0.070785	1.17554	0.478021	0.296482	0.6656	2.51055	-0.50486	0.782797	-0.335746	-1.16517	0.544146	1.62217	-0.081558	1.18976	0.014824	-0.460107	1.05094	-0.151111
EGLN3|112399	0.186234	0.326684	0.202436	0.813317	0.920388	1.10909	-0.130865	0.138202	1.41523	-0.454501	0.200962	2.43147	1.20284	1.86044	2.25464	0.267297	0.372018	0.288668	0.20441	-0.271302	-0.778625	-0.352217	-0.932476	-0.461167	-0.825428	-0.767118	-1.02436	-0.418491	0.471059	0.471773	1.02149	-0.524135	1.57417	-0.773343	0.568051	0.601677	1.25145	0.103683	0.057979	-0.032038	-0.025834	0.76232	-0.333377	-0.392294	1.03789	1.34263	-0.558664	0.588458	1.74517
SHISA2|387914	1.32923	1.16436	-0.688432	2.08673	2.78412	2.46117	-1.76091	1.28175	1.53496	-1.17775	-0.812093	3.31385	1.88183	-0.784474	1.59712	1.52964	2.23813	3.37267	1.0711	0.718804	0.009121	0.796184	-0.931292	-1.84543	-1.61722	-1.59334	-0.195672	-0.419404	-0.321582	2.25693	1.42139	-0.605739	-0.189948	-2.54503	0.097827	3.04184	-0.512203	-0.879264	0.612027	0.954686	1.01111	1.06286	-0.300175	1.40751	1.93567	0.910882	-0.61655	-0.057648	2.47567
ERP27|121506	-0.065555	1.29011	-1.16891	1.235	0.107526	1.79089	0.243245	1.549	2.69813	-0.961392	0.797873	2.2594	0.112213	1.29458	1.08432	0.565598	1.24778	2.22236	1.02235	1.27379	0.579509	-0.124493	-0.508976	0.082475	-0.765304	-0.495304	-2.07413	0.150489	1.6895	1.55157	0.814547	-0.678383	-0.266451	-2.465	0.59752	2.12543	0.157675	-0.083631	1.10329	-0.416789	1.18476	-0.173143	-0.50449	0.509901	-0.676258	-1.4641	-1.44423	0.383048	-0.317347
TMC5|79838	-0.133486	-1.56553	-1.40794	-0.228499	1.40927	-0.273691	-1.94791	0	1.62508	-0.049167	1.53171	2.51356	1.64879	0.849563	0.687925	0.972204	2.00432	0.554273	0.50755	0.757984	-0.498043	0.045196	-0.135516	0.222543	-0.022486	-0.524178	-0.814437	1.67114	0.389957	1.25466	-0.523016	-0.112735	1.36975	-1.80607	0.49954	0.872837	0.873729	0.214838	-0.347995	0.909101	0.158294	0.247362	0.746967	0.20072	0.643546	0.113947	-1.01988	0.269249	1.68881
LGALS7|3963	0.357734	3.7458	1.40362	-0.387001	0.056125	-0.487647	0.097577	3.11579	2.16744	-0.143079	0.013027	-0.040673	0.536441	1.00907	1.52521	2.41469	2.92562	1.00891	1.57821	0	1.22224	-0.205734	-0.317197	1.4516	1.87227	0.249797	0.954152	-1.45314	1.73992	0.180193	4.37406	-1.72691	1.35547	0.418653	4.09588	1.35969	2.91649	-1.3348	0.906021	1.52445	-0.594485	0.02559	0.355443	-1.73793	-0.654414	-0.641563	-1.01495	0.569533	-0.566792
PHLDA2|7262	-0.596295	-0.312026	-1.04598	0.418658	-1.11549	-0.278454	2.03392	1.17437	-0.62567	-0.219536	-0.601373	0.647294	-0.005131	1.66722	0.980986	0.263828	0.315675	1.76401	-0.551584	-0.942798	-0.857743	0.026369	-0.67168	-0.24695	0.011584	-0.483704	1.51806	-1.32521	-0.211731	0.037145	1.18569	0.547719	1.07867	0.469429	0.795175	0.790104	1.23602	-0.377133	0.364454	0.064702	0.364431	0.96731	-1.00173	-1.25421	-0.715601	-0.296606	0.039496	0.71133	0.14507
COL8A2|1296	0.353078	-0.052463	0.169908	0.136302	-0.032848	-0.062202	0.150064	0.112382	1.03988	-0.272738	0.248012	0.600841	0.196016	0.519935	0.307817	0.648181	0.099303	0.476547	0.476869	0.046112	0.188672	0.332529	-0.168278	0.14158	0.362445	0.581862	0.560959	-0.207459	0.186964	0.591599	1.24537	0.074379	0.366382	0.118555	0.39648	0.216355	-0.082915	-0.333319	0.372338	0.242237	-0.931453	0.385678	0.242864	-0.294384	-0.001642	-0.240406	-0.145753	-0.037589	-0.303384
BATF|10538	0.485306	1.42313	0.147962	-0.536655	0.771288	0.009546	-0.140965	0.867631	2.70622	2.13549	1.704	1.08448	0.994468	1.90422	0.789209	-0.271821	1.53271	0.720709	0.519333	0.478767	-0.026418	-0.101203	0.481174	1.70369	1.40888	-0.403073	0.231664	0.350641	1.5776	1.45139	0.472772	0.147059	0.795186	-0.008857	2.26932	0.327984	3.93674	-2.13715	-0.04658	1.20396	-1.03315	1.33212	1.47747	-0.183292	-0.296963	0.025565	-1.40029	0.506748	-0.98506
VASP|7408	0.150838	0.406906	0.069438	0.338011	-0.300097	-0.365633	0.233103	-0.085061	0.100407	0.077427	-0.146169	0.367751	0.05816	0.325256	0.400404	-0.013062	0.391631	0.584303	0.061633	-0.428212	-0.104022	-0.17169	-0.191703	0.034444	0.258473	-0.074483	0.228973	-0.297489	-0.174399	0.48357	0.563235	-0.154949	0.088201	0.154736	0.701538	0.209825	0.348649	-0.491645	0.553544	0	-0.331482	0.442421	-0.275381	-0.708816	-0.195872	-0.293205	-0.295594	0.17871	-0.387231
TUBB2B|347733	0.340686	0.044874	-1.23774	-0.240179	0.218221	0.561276	0	0.266365	0.31689	-0.129666	0.205599	0.660763	-0.294978	1.13001	0.172887	0.490858	0.248504	0.820135	0.257912	-0.017596	-1.01297	-0.667079	-0.216412	-0.4562	-0.18822	-0.377459	0.339243	-0.452828	0.302147	-0.470547	1.93403	0.16727	-0.115655	-0.62654	0.428969	0.366155	1.49968	-1.93521	1.29947	0.418571	-0.789254	0.074731	0.927327	-1.39617	0.748695	-0.227729	-0.317184	-0.080205	-0.312905
IGFBP2|3485	0.462042	-0.061593	-0.717838	-0.132985	-0.495199	-0.478984	1.42438	1.48722	1.18154	-0.142841	0.40003	0.758777	0.864909	0.860383	0.377219	0.58127	0.960929	0.660039	0.577353	0.357566	-0.028999	-0.637732	-0.129555	0.33798	1.31563	-0.196278	0.847492	-0.090494	0.661676	-0.185731	2.09126	0.328883	0.693131	1.16911	1.3844	0	2.09492	-2.04356	0.857041	0.268241	-0.192716	0.969158	0.767467	-0.584856	0.334584	-0.334502	-0.195488	0.183202	-1.02872
TNFRSF12A|51330	-0.202295	0.378359	-1.39094	-0.341596	-0.160444	0.210147	0.911651	0.503096	0.515936	-1.06517	-0.417338	2.12806	1.0111	1.59832	1.55179	0.687126	1.1829	1.15021	-0.843056	-0.795238	-2.01965	-0.327621	-0.916649	0.318728	1.09424	-0.364711	0.069849	0.17965	0.184798	0.026745	1.00901	1.46744	0.820516	-0.368076	1.5898	0.732129	1.44012	-1.0066	1.90558	0.673184	0.184248	1.16582	-0.925804	-1.45429	0.769441	0.699085	-1.82509	-0.037225	-0.070134
KLF16|83855	0.281078	0.182198	-1.07649	0.066577	-0.113368	-0.253521	0.998605	0.652322	0.118377	0.181044	-0.151353	1.03875	0.504786	0.873437	0.90382	0.575924	0.548817	0.178093	0.091013	-0.273098	-0.809226	0.210992	-0.184001	-0.052941	1.01468	-0.01459	1.05177	-0.174267	0.517533	0.353144	0.956386	0.729608	0.230711	0.546226	0.983739	0	1.00523	-1.26032	0.925377	0.546103	-0.394474	1.10831	-0.482801	-0.660399	-0.074311	0.396653	-1.46953	-0.23649	-0.907709
SPHK1|8877	0.585646	0.82982	-0.040454	0.320991	0.159057	0.226701	0.294447	0.286959	0.08946	-0.314326	-0.030777	0.387297	0.517208	-0.392879	0.952899	0.504031	0.188118	0.306163	0.163854	-0.119305	-0.551077	-0.082306	-0.283949	0.143551	0.266774	0.640425	1.32838	-0.161206	0.209228	0.267018	1.04191	0.418014	0.260667	0.060937	0.78366	0.387775	0.172673	-0.618502	1.14251	0.38779	-0.690657	1.17143	-0.008635	-0.271542	-0.322825	0	-0.606799	0.47006	-0.522842
AEN|64782	0.100048	0.568005	-0.094979	0.229107	0.111926	0.419768	0.540496	-0.232214	-0.04694	0.024274	-0.274044	0.410784	0.158726	0.635724	0.352724	0.456903	0.805115	0.223003	-0.262501	-0.15648	-0.481644	-0.174587	0.153476	0.201324	0.712879	-0.100586	0.470508	-0.066549	-0.696067	0.467321	0.232617	0.675544	0.132126	0.164345	0.419078	0.605871	-0.504972	0.359235	0.502548	0.189362	0.616247	0.017246	-0.475219	-0.236087	0.083662	0.413358	-0.374786	-0.133678	0.351879
MEX3D|399664	0.21906	-0.1692	0.006752	-0.234367	0.326633	-0.110852	1.06237	0.483151	0.242703	0.853702	0.144183	0.239367	0.263734	0.822122	0.693353	0.494122	0.03928	0.093318	0.429262	-0.124145	-0.253967	0.225058	0.234397	0.147771	0.76703	0.076081	0.826539	0.227204	0.845566	0.391326	0.513623	0.137592	0.580864	0.549811	0.611528	0.403494	0.812054	-0.062861	-0.088352	0.424644	0.025376	0.920156	-0.222039	-0.309888	-0.345475	0.306536	-0.330438	0.087337	-0.154273
WNT4|54361	-0.528061	0.005863	1.77174	-0.456877	-0.844767	0.204821	1.69815	1.08497	0.89383	1.08661	0.84135	0.328795	0.974862	2.22654	1.10211	0.073816	0.604344	0.658862	-0.037489	0.71164	0.656803	-0.480091	0.711516	1.3199	0.961925	1.66562	0.864682	0.001367	0.429635	-0.334503	0.726425	0.851087	2.42096	1.8479	1.99184	-0.318508	4.33543	-0.123726	0.014494	0.916809	1.11316	0.435595	1.65059	-0.254501	0.019037	-0.631189	-0.270696	0	-0.813381
RARRES1|5918	1.05462	2.06047	1.63099	1.40196	1.5538	-0.218001	0.334378	-0.569649	-0.471901	0	-1.03677	1.59625	0.303719	0.117528	1.19172	1.77093	0.428271	0.761438	-0.324261	-0.26231	0.573974	-0.162935	-0.234278	-0.566224	0.374154	-1.23876	-1.27575	2.09557	0.305658	0.804321	0.804136	-0.62315	0.483891	-0.539889	1.24267	0.69834	-0.224468	-0.352718	1.24376	-0.641509	-0.827004	-1.12587	-0.24564	-1.01981	0.829266	0.308058	1.04926	0.367771	1.06344
TMEM200A|114801	0.943984	1.34147	1.42723	0.588248	0.51488	0.656221	-0.660857	-0.276136	-0.155172	0.443776	0.615777	1.02682	-0.016247	-0.374082	0.803515	0.528633	0.340343	0.102742	-0.242778	0.439332	-0.292812	0.109844	-0.321925	0.065551	-0.188735	0.713263	-0.858985	0.163409	-0.222337	-0.551807	-0.06757	0	0.624878	-0.425183	0.607776	0.168092	-1.05617	0.748653	0.311256	0.189344	-0.114153	0.592355	-0.701938	-0.52963	0.977928	0.247574	-0.024757	0.303818	1.51083
LRRC4C|57689	1.04296	1.40065	0.739531	0.384515	0.684585	0.484472	-0.599357	0.302218	0.264511	-0.337416	-0.354862	1.16945	0.215198	-0.5523	0.913115	1.51958	0.064382	0.388495	-0.662386	0.037911	-0.125302	0.507451	-0.803245	-0.373486	-0.591042	0	-0.618625	0.779987	0.824822	0.721632	1.216	0.026325	0.800008	-0.647771	0.630781	0.606923	-2.26327	0.20364	0.564143	0.516515	-0.484198	-0.114838	-0.464624	-0.273299	0.173768	0.565032	0.30109	-0.406438	1.75388
C4orf7|260436	1.94145	5.21675	0.35554	0.173279	2.07431	1.10866	-6.74983	0.421949	-1.69983	-1.49326	-2.02244	1.63326	-0.549679	0.242725	3.72995	-1.82629	1.34843	1.50631	0.167804	-0.933591	0.361864	1.96853	-2.20066	-1.33873	2.50253	0	-1.32769	0.464464	0.200339	2.45896	1.58583	-0.602406	1.54585	0.342545	0.657015	0.486368	-0.249212	0.328385	2.34216	-1.54047	-2.47689	1.05598	-4.48845	-2.13017	0.559762	1.14618	0.819811	-4.87582	0.134101
C5orf46|389336	0.58208	0.878351	0.0018	-0.629479	1.45476	-0.034986	-0.389109	0.236113	0.707145	-1.73479	-0.796845	1.19052	-0.361387	-0.567618	1.30006	1.11432	0.680441	1.16977	0.480449	-1.54733	0.633994	0.744437	0.147552	-1.44192	0.255627	0.087066	-1.32449	0.401444	0.12201	0.425109	-0.07365	0.445646	1.113	-0.216138	-0.873894	0.750431	-0.16576	0.376186	0.736895	-2.38337	-0.123922	-1.8502	-1.32996	-0.171103	0.518162	0.33508	0.243341	-0.108329	1.12034
MT1G|4495	0.031289	-0.226279	-0.344402	0.443933	1.13536	1.56064	-0.114927	0.267245	1.80616	0.008382	-0.144622	0.404516	0.153555	-0.421969	-0.731215	-0.116116	1.3723	1.89393	0.867815	-1.94166	0.343829	1.61106	0.196828	0.564873	0.559152	1.09091	0.256167	0.342164	-0.308559	1.52068	1.55571	0.735604	0.248394	1.52209	0.045371	1.42146	0.035529	0.619713	0.51065	-0.193397	-0.134274	0.510027	0.10013	1.11395	-0.187594	0.294165	0.057066	-0.044547	-1.15438
AQP3|360	-0.505538	-0.045467	-0.128216	0.968188	1.23455	0.709782	0.394497	0.343882	0.558748	1.16168	0.750074	1.5209	0.77005	3.00608	2.05876	-0.08325	0.89177	-0.041888	1.30044	-0.507999	0.465617	0.724792	0.614871	0.357483	1.78061	0.462489	0.450905	1.40169	0.735035	1.46843	0.450434	0.539761	-0.178166	0.984998	0.418294	0.410621	3.3067	-0.351276	0.971814	0.134003	-0.235602	-0.289499	0.161314	0.6657	0	3.12188	-0.103138	2.37445	-0.653279
KCNC1|3746	1.48687	-0.761174	-0.926307	1.24055	-0.214437	2.0922	-0.256903	0.251929	0.517603	0.126921	0.986635	-0.139898	0.543404	-0.210319	-0.463522	1.80499	0.879971	0.074553	0.983143	2.23578	-0.116573	1.31219	-0.98008	-0.885063	1.51092	1.42358	1.60266	0.325862	1.38189	1.3913	1.11355	0.430609	-1.78956	0.688652	0.156423	1.8447	0.980043	0.59817	0.243142	-1.06353	0.090558	0.682606	1.32205	1.18741	-0.258871	0.365407	-0.967349	0	0.271486
DHRS2|10202	-0.660727	-0.081223	-4.33596	7.20418	1.43033	1.24208	1.39008	1.79844	-0.994611	-1.48843	3.6092	6.03219	6.37454	9.13925	8.42575	0.836731	0.4262	3.18486	3.44071	-0.324422	1.80674	1.6592	-0.264233	-2.28469	0.26753	-2.11827	1.84739	-4.18636	2.54976	2.57886	-1.27898	-1.93477	0.256817	-4.81378	-2.25326	5.1224	-1.68756	-2.30045	-0.059631	0.892432	3.58776	-2.70762	3.35778	-0.680825	3.90169	8.71514	1.53969	-2.35805	-1.44472
HRASLS2|54979	-0.920414	-1.16847	-1.84173	3.10506	2.04296	1.06155	0.843595	2.71911	1.47451	1.66959	2.20793	2.32932	2.59742	4.05155	3.74599	-0.036707	1.30227	2.394	0.461983	0.971231	-0.090898	0.885793	1.36751	0.081109	0.630872	0.235123	-0.287837	-0.313603	1.10013	1.50757	1.20875	0.608281	-0.389498	-2.20408	0.421557	1.35756	1.36417	-2.01266	-0.79069	0.068332	0.23506	-0.139722	0.899332	1.16916	0.378227	3.71834	-0.420435	0.139195	-1.58479
ABCC11|85320	-1.03215	-2.0976	-6.81525	5.04143	0.755482	2.15767	0.749752	1.09028	1.86462	2.93132	2.07084	5.03381	4.64345	6.37099	6.8951	-0.053528	-0.005857	2.81228	2.69281	-1.47329	1.26051	1.29493	0.709343	2.78891	-2.28494	0.171687	0.288267	-0.418524	2.70649	3.82877	-0.523115	-0.584599	2.27721	-2.1332	0.074811	4.08743	4.75521	-0.253322	0.595179	-0.512878	1.41033	-0.425921	3.93107	1.7066	2.03141	7.11181	0.981631	-0.398128	-2.93941
SERHL2|253190	-0.314296	-0.406233	-0.235579	5.51356	-0.851964	1.38084	0.454612	2.83592	2.73209	-0.270292	3.08532	5.11794	4.78029	7.53697	7.20459	-0.975109	0.902151	2.71194	1.96518	-1.34253	1.42577	0.561104	0.389424	0.261814	-0.351083	-0.122609	2.39654	-0.129554	1.81144	2.98567	-0.065723	0.279138	1.69905	-0.253016	-1.61302	4.13642	1.22099	-0.819223	-0.906482	-0.021119	-0.256906	-0.15122	3.92266	0.201129	2.57923	7.10195	0.353036	0.198873	1.04278
SERHL|94009	-0.481703	-0.605628	-0.015285	3.92461	0.76907	0.840296	0.238044	1.09358	1.26662	-0.141206	1.57022	3.19958	2.93402	5.94915	5.24118	0.282669	0.517769	1.16738	0.648605	-0.191769	0.955975	0.577494	-0.126155	0.046688	-0.049261	0.139089	1.34897	0.356685	0.680448	1.79886	0.705686	-0.08564	0.93883	-0.487359	0.463974	2.61053	0.468379	-0.382316	-0.260054	-0.107295	0.015699	-0.545287	2.15617	-0.129086	1.35752	5.83225	-0.50129	-0.609172	0.090971
ALOX15B|247	-1.20622	-1.06234	1.38232	5.85544	-0.488323	1.53658	0.369548	-0.61887	2.36592	3.47046	3.34238	5.47154	5.30749	8.01992	7.71278	-0.61625	1.41493	1.01552	1.77379	0.109371	1.48649	0.198532	-0.897823	2.1929	-0.708353	-0.637572	0.651511	-0.230389	2.49137	3.49947	0.49387	0.1923	2.04046	-0.799402	0.561609	4.77422	4.72101	-0.469719	0.122902	0.255762	2.31844	0.733206	3.81808	-0.742652	2.46887	8.09628	1.07583	0.843958	-1.91794
ACSM1|116285	-1.76237	1.32828	-0.171913	4.79309	-1.03732	1.22771	-0.672446	0.399185	1.303	1.0893	2.24413	7.30272	4.65595	6.46597	6.42487	0.426308	-0.257848	1.44674	-0.299311	2.12345	3.97102	-0.171948	0	2.55765	1.12013	0.914343	2.88384	0.175652	1.9209	0.34773	0.195502	0.97554	1.29239	-0.195437	1.76716	6.73362	0.463103	0.200388	0.91006	1.23759	-0.860652	1.24696	1.72594	0.099444	4.59072	9.82383	0.037446	-1.12158	-1.82489
B3GAT1|27087	1.04981	-0.271107	-0.583329	3.45967	-1.54113	0.050023	1.7006	0.527225	0.330721	0.337272	0.773938	1.84659	2.5451	4.84218	4.96916	1.26531	0.693255	0	1.51263	0.47179	0.481261	1.74053	0.333692	0.10452	0.458688	0.603349	1.98899	0.495599	0.645818	0.859118	0.000877	-0.460541	0.371196	1.17451	-0.03748	2.60233	0.862324	-1.69758	0.025388	0.362572	-1.2792	0.610061	0.620105	0.987866	0.593767	4.66493	1.12233	0.621785	-0.926267
TRIM36|55521	-0.066871	-0.790507	-0.767463	1.76276	0.043096	0.128982	1.04666	0.833036	1.33021	2.35629	1.11058	1.3823	1.76446	2.99029	2.53557	0.369837	-0.049916	1.33764	0.855344	0.109621	1.08934	-0.115845	0.949973	1.83236	0.907596	1.34283	1.46445	0.311046	1.42195	1.20199	-0.241392	0.494907	0.208376	0.357704	0.69358	1.52694	-0.132097	1.26906	0.248427	0.990054	0.340684	0	0.777513	-0.092737	-0.050165	3.12155	0.387752	0.41383	-0.690053
MBOAT2|129642	0.109004	-0.112282	0.383934	1.36641	0.303132	0.475946	0.256855	-0.114618	0.76352	0.739916	0.602011	1.02346	1.11844	2.3262	1.46438	0.328101	0.092408	0.822538	1.30368	0.72182	0.241034	0.347493	0.393682	0.4175	-0.284041	0.219128	0.414855	1.42664	0.518384	1.32576	-0.527512	0.17077	0.309538	0.679099	-0.070185	0.95577	0.435001	0.573742	-0.186033	-0.064507	1.38809	0.315023	0.539437	0.667264	0.322416	2.30291	0.119621	-0.139041	0.370557
CROT|54677	0.31087	-0.337042	-0.090192	0.798216	0.517285	0.519726	0.016025	-0.152439	0.481396	0.952792	0.518422	1.04977	0.627358	1.49997	0.966573	0.174068	0.364068	0.696939	1.10365	0.354972	0.261245	0.297405	0.425574	0.434381	-0.08202	-0.043469	-0.070328	0.102974	0.412031	1.36978	0.113119	-0.165677	-0.029719	-0.363433	0.061855	0.864237	0.520135	0.150111	-0.025777	0.290391	0.394254	-0.405888	0.512084	0.087914	-0.157568	1.4866	0.055154	-0.187808	0.261946
ACSM3|6296	0.13049	-0.433569	-0.325015	3.25964	0.052406	1.05381	0.252053	0.050352	0.754157	1.19186	2.32821	1.41601	3.92214	0.640093	4.73218	0.245759	0.994553	0.418152	0.753779	0.6753	0.136722	0.433167	0.677933	0.979412	0.897398	1.0607	1.03719	0.478787	0.937436	0.30231	0.129185	0.166814	-0.3267	0.257989	0	0.594873	1.44994	0.489375	0.107797	-0.264467	-1.50777	0.523389	0.601765	0.137462	0.429714	4.42215	0.593379	0.617693	-0.863159
SQLE|6713	-0.524781	0.273828	0.037056	1.00076	-0.146072	0.443237	0.457783	2.53769	0.725372	0.695434	0.489611	0.457964	0.744972	2.33681	2.28052	0.120153	0.279389	0.509708	0.897796	0.527984	0.583827	1.07259	0.216422	0.58134	0.477136	0.293067	0.279132	0.341564	0.128331	0.238353	-0.242361	0.433116	0.969897	0.762735	0.733462	0.531145	0.600373	0.398985	0.550968	0.469263	1.31795	0.43078	0.009507	0.177181	-0.053421	1.76731	-0.620789	0.292337	0.205208
SORD|6652	-0.150567	-0.600939	-0.12317	1.42051	-0.013029	0.033675	0.356151	2.07735	0.889964	2.52154	0.604129	2.17767	1.75365	3.68155	0.379955	-0.114417	0.594124	1.27998	1.56388	0.232979	0.216639	0.361519	0.885266	1.34595	0.314197	0.023378	-0.165852	0.850149	0.464307	1.58277	0.126248	-0.048499	0.354462	0.446465	0.074429	0.961257	2.17035	-0.213448	0.485266	0.138407	1.2632	-0.068433	0.748808	0.497576	-0.191566	1.53261	-0.083097	0.180036	-0.315963
C4A|720	1.41889	1.67144	-1.77346	0.592942	0.625593	-0.402598	-0.444979	-0.785876	0.563737	0.343605	0.495071	-0.644843	1.51097	0.159929	-0.068026	0.54192	-0.10129	1.92269	-0.969883	1.1848	0.527644	-0.299095	0	0.029109	-0.675131	-1.88872	-0.77988	0.052153	1.21522	0.689923	-0.484075	-0.44728	1.5155	-0.738395	1.70774	0.122422	0.830673	-1.62709	0.839064	-0.145592	-0.718962	1.56743	0.178194	-1.11432	-0.669118	-0.629443	-1.0035	0.485562	1.14033
SCN2B|6327	0.448817	-0.29936	0.360927	0.372664	-0.676843	0.388318	0.028243	0.34207	1.02227	0.348907	0.984637	0.572668	1.09396	-0.280644	0.030758	1.09609	0.586639	0.61237	0.891441	0.816112	0.535572	0.185699	0.699611	0.582528	0.497685	0.987121	0.936233	-0.180292	0.538138	0.222194	1.59447	0	0.322548	0.160913	0.075445	-0.341105	0.391718	0.367375	0.08124	0.814846	-1.04285	0.282847	0.507518	-0.229986	0.205386	-0.484958	0.205779	0.25249	-0.117811
PHF21B|112885	0.269864	-0.377275	0.093192	1.85186	0.011201	1.31309	0.779067	1.08482	0.861983	1.07693	1.26944	0.928489	1.91547	0.805337	1.56305	0.059594	0.765848	1.32721	1.09218	0.640955	1.21486	1.06708	1.27658	0.904475	0	1.7715	0.201235	0.737352	1.64468	1.09713	0.953118	0.240646	1.10891	0.265201	1.09052	1.26924	0.500007	0.599216	-0.354344	0.955948	1.34722	-0.542904	1.35524	-0.168925	0.809522	0.079446	-0.390796	-1.27906	-0.533843
IP6K2|51447	-0.072482	-0.073313	0.020214	0.007449	0.026055	0.218473	0.189034	0.483252	0.559955	0.149544	0.436774	0.551696	0.453153	0.258818	0.171914	0.253356	0.34382	0.337054	0.100405	0.129232	0.349497	0.256229	0.398314	0.631108	0.592182	0.763655	0.2655	0.015485	0.706091	0.317839	0.522292	0.341233	0.441842	-0.073659	0.547298	0.50724	0.577033	0.051923	0.167548	0.185864	-0.365954	-0.214695	0.634284	-0.00851	-0.038587	-0.057961	0	-0.368381	-0.100769
C8orf84|157869	1.15529	0.417506	0.552546	0.681077	0.081622	0.182424	-0.002426	-1.11689	0.081063	2.07155	0.990983	1.10573	1.16552	0.351697	0.527197	0.543161	-0.311333	0.588858	0.550488	-0.101421	-0.36271	-0.747787	-0.03099	1.42379	-0.411868	-0.525041	-0.181291	-0.119942	0.793088	-0.04313	1.26613	0.006702	0.85466	-0.125709	1.16779	0.38568	0.315547	-0.347579	0.772727	0.237043	-0.894996	0.787704	1.17673	-1.34757	0.908732	-0.777841	0.407607	0.265172	1.1442
GPR110|266977	0.530472	-0.124052	-0.070745	0.343245	1.20533	0.625921	0.495694	1.38793	-0.054721	1.07991	0.31925	1.37673	0.208786	0.20584	0.407272	1.75126	-0.61944	0.441877	-0.317668	1.16669	0.606719	-0.751123	0.677082	0.603424	0.078959	1.85983	1.85237	0.947916	1.37011	0.342938	0.635193	1.07073	0.356574	1.98122	0	1.25886	0.185915	2.35302	0.378602	-1.26887	0.282055	-0.318419	-0.251454	-0.478148	-0.976415	-0.650602	-0.275771	0.148187	0.753453
PNMAL1|55228	-0.038376	-0.577901	0.621396	0.455133	-0.405028	0.912258	-0.126995	0.587214	0.787951	1.58188	0.942489	1.04236	0.800519	0.477612	-0.791701	0.354444	0.308836	1.13691	1.33289	0.101317	0.414836	0.500129	0.329733	0.383914	1.18159	1.60491	0.165073	0.210604	0	1.13379	0.997548	0.985862	0.663112	0.972004	0.895486	0.519326	0.147737	0.879029	0.65027	0.247411	0.721291	0.465474	1.2879	-0.077087	0.713217	-0.906124	0.597074	-0.512296	0.111928
FAT2|2196	0.636945	0.558798	-0.344145	-0.474345	-0.115515	1.03292	0.804895	-0.071757	0.816351	-0.08608	0.576099	0.370698	0.424231	-0.168342	0.208573	0.820423	0.408336	0.53763	1.1512	0.898806	1.08408	1.50465	0.702494	1.09146	0.406413	1.84203	1.3516	0.526975	0.586197	0.693671	1.12196	0.796854	0.908788	1.37253	0.627713	-0.280642	-0.156381	1.15797	0.524965	0.937938	-0.274514	-0.012773	0.547027	0.829557	0.550933	-0.275695	0.919291	0.52901	0.179876
LARS|51520	-0.146802	0.018048	0.180612	-0.037375	-0.050283	0.069051	0.26094	-0.045008	0.068221	0.287322	0.108758	0.398925	0.202597	0.080975	-0.038215	0.368348	0.343168	0.114784	0.235957	0.379385	0.265311	0.252865	0.474289	0.633345	0.617043	0.680416	0.645833	0.588381	0.09172	-0.021793	0.088934	0.676277	0.389945	0.467968	0.055981	0.075979	0.161693	0.886127	0.043161	0.05547	0.394575	0.219082	0.002174	0.042153	-0.027647	0.01379	0.236169	-0.075351	0.178591
SFRP1|6422	0.170291	-0.670235	0.602375	0.028151	0.110985	0.26885	0.84619	0.714134	0.644755	0.037033	0.517163	0.526977	0.375903	-0.058824	-0.292127	1.00066	0.797829	0.47303	0.857041	0.931712	0.644632	0.925947	0.853066	0.912932	1.41168	1.15612	1.50338	1.53578	0.860038	0.576351	0.684094	1.16403	0.989589	0.701616	0.031755	0.764943	-0.037304	1.01883	0.345734	0.301322	-0.548152	0.313158	0.517955	0.037355	0.052099	-0.462086	0.60537	0.295053	-0.482156
C20orf12|55184	0.032283	-0.35378	-0.031945	0.12714	-0.064307	0.438955	1.22349	0.699521	0.27274	0.79402	0.607756	0.166209	0.220804	0.158964	0.133455	0.70269	1.05109	0.326046	0.605177	0.849358	1.20065	0.58902	1.29042	1.07129	1.12812	1.09105	1.79461	1.42948	0.504666	0.913235	0.239201	1.1204	-0.276128	0.945213	0.115804	0.656564	-0.312999	0.378821	0.497048	0.298847	0.477242	-0.608634	0.622015	0.07139	0.105085	-0.109842	0.427772	-0.014092	0.076474
EARS2|124454	0.09232	-0.04627	-0.046798	-0.208585	0	0.036422	0.396552	0.432444	0.18979	0.336427	0.187168	0.137431	0.142802	0.49679	0.253356	0.500555	0.540496	0.149824	0.434073	0.251928	0.529432	0.435117	0.506127	0.487942	0.605421	0.610501	0.889188	0.489963	0.168751	0.283332	-0.058352	0.365467	0.494961	0.786455	0.304879	0.156918	0.079279	0.187082	0.008172	0.245885	0.307866	0.332506	0.063069	0.151681	-0.2563	0.29462	-0.144764	0.108319	-0.121352
TMEM139|135932	-0.126642	0.469273	0.3848	0.218377	0.037281	-0.011428	0.568974	0.069403	0.691921	0.007752	0.106523	0.360817	0.373707	-0.607131	-0.17651	0.226337	0.787975	0.56523	0.675265	0.68976	0.624609	0.464474	0.804012	0.606925	0.533415	0.435512	0.502732	0.171909	-0.39969	0.962472	1.29275	0.523707	-0.101187	-0.138431	-0.070311	0.400009	1.25987	0.422168	0.636168	0.062653	-0.619507	-0.763122	0.353964	-0.046801	-0.103926	-0.50004	0.478832	-0.170985	0.362345
PPAPDC1B|84513	-0.35545	0.061643	0.141062	0.376981	0.875772	0.073571	0.155291	0.384996	0.168017	0.809586	0.714447	0.136487	0.163906	0.498048	0.028807	-0.244584	0.400313	0.314409	0.010049	0.079742	0.167412	0.176593	0.444037	0.249799	0.396439	0.075838	-0.132171	0.011662	0.207328	0.165317	-0.034195	0.488008	0.300027	-0.573074	0.414052	0.135167	0.103445	0.301206	0.138452	0.116911	0.759545	0.066839	-0.388432	-0.153147	0.102919	0.116855	-0.259238	0.103636	0.244301
LAMC3|10319	-0.035963	-2.22743	-1.4067	-0.270368	-0.103944	0.901058	1.75258	2.12356	1.51433	0.679004	1.75224	0.104653	-0.928007	-0.284247	0.599377	1.74473	0.295306	-0.814593	1.26605	1.81603	2.05635	1.83403	1.65648	1.2459	1.04467	0.871662	1.44552	-0.06097	0.879118	0.273781	-0.608546	2.43196	2.71717	2.29922	1.74274	0.988171	0.268683	-0.011409	-1.84965	2.26219	0.046753	2.39598	1.60557	2.05421	-0.174375	1.00349	-0.49108	1.99361	0.230724
ETV5|2119	-0.012774	-0.621099	0.716902	-0.521647	-0.400602	0.802307	0.864623	-0.094584	0.294669	0.405736	1.36551	0.109969	0.983317	0.704939	0.774449	0.785212	0.452838	0.831843	0.827014	1.00088	1.2982	1.36893	0.787821	0.987192	1.50959	1.59609	1.59101	0.696648	1.20609	-0.121868	0.282733	1.18628	1.64217	1.18961	0.827824	0.273771	0.37874	0.869034	0.265928	0.597508	-0.0019	0.959123	0.39322	0.350646	0.35134	-0.669717	0.291715	0.689944	-0.958755
LAMA1|284217	0.44421	-0.447243	-0.277667	-0.548967	0.22146	1.27449	2.1039	0.284912	0.911596	-0.043724	2.01429	-0.13681	-0.38876	0.849926	1.26888	0.906041	0.82835	0	1.28404	1.41401	1.87611	0.877555	1.6833	1.53558	0.921101	1.37636	2.7092	1.07035	0.981035	0.971235	0.834656	1.7431	0.998299	2.53697	0.265958	0.191308	0.244643	1.51884	0.203218	1.48192	-0.588726	2.25065	1.28303	0.875608	-0.702835	-0.586691	0.639006	-0.345476	0.056757
HS6ST2|90161	-0.800708	0.069047	0.985228	0.030962	-0.65755	0.526412	1.33104	-0.039786	1.44982	1.30806	1.67148	0.030255	0.926983	1.95433	2.13557	1.63549	1.12796	0.883718	1.26818	1.61741	1.47796	0.267093	0.729269	1.55214	1.14891	1.86094	2.63179	1.09786	1.22912	1.39222	0.022869	2.33839	2.21136	2.01239	0.947794	2.01164	3.36471	1.62653	-0.700179	1.91791	-0.554419	1.632	2.90385	-0.667291	0.032683	1.0598	-0.004061	1.89162	-0.303793
SRrp35|135295	-0.123587	1.3097	0.609248	-0.332431	0.162544	0.067347	1.13204	-0.009845	-1.13554	0.329733	0.710049	0.746549	0.300572	-0.461365	-0.171434	1.05847	0.794662	-0.240626	0.187774	0.591839	0.44796	0.825189	0.254297	0.682446	0.691779	1.46022	1.21677	0.620249	0.436947	0.187556	1.09311	0.924299	1.18178	1.67755	0.522043	0.131997	-1.55641	0.821658	0.670157	-0.051553	0.509355	1.1307	-1.34608	0.046544	-0.094887	-0.44204	0.769532	0.223488	0.305669
CBX1|10951	0.138824	0.139533	0.216088	0.111387	0.276233	0.041078	0.268933	0.339604	0.276646	0.49161	0.307651	0.326797	0.060161	0.191272	-0.24382	0.408719	0.152956	0.274246	0.398718	0.429177	-0.011638	0.096998	0.177514	0.186428	0.282721	0.275484	0.285806	0.242274	0.1378	0.309415	0.532668	0.219866	-0.176095	0.280664	0.119246	-0.096975	0.060178	-0.139134	0.039732	0.115629	0.33334	0.328576	-0.143656	-0.130509	0.240956	-0.311353	0.015258	-0.21287	0.136113
ARMCX2|9823	0.369947	-0.086862	-0.245738	0.344575	0.025853	0.252318	0.388457	-0.26564	0.107294	0.47733	0.668365	0.22794	0.228175	0.107918	-0.11883	0.480235	0.500617	0.344569	0.474485	0.325401	0.031481	0.123846	0.48659	0.392235	0.365238	0.832523	1.16746	0.376497	0.509242	0.266512	0.471569	0.469084	-0.147086	0.757213	0.526261	0.068635	-0.284303	0.267674	0.059039	0.061302	0.490355	0.330132	0.197832	0.139281	-0.009046	-0.34744	-0.083731	-0.149925	-0.210983
CDCA7|83879	0.667173	2.27597	0.568483	-0.203592	0	0.428408	0.468974	-0.426815	-1.02435	0.372797	0.155883	-0.12266	-1.01064	-0.604004	-0.057238	0.336375	0.646678	-0.062527	0.482541	0.425659	0.563645	0.919082	1.2407	1.36702	0.434006	1.92664	0.71302	0.51448	1.1621	0.208249	1.22723	0.806567	0.355435	1.79112	0.832407	-0.264257	-0.458039	2.26634	0.939365	0.413142	1.14733	0.210654	-0.630329	0.726335	0.880002	-0.267901	0.970969	0.138549	1.7383
PHLDA1|22822	0.762585	1.48759	1.13549	0.441432	0.154077	0.025551	0.726603	0.458987	-0.632713	-0.205017	1.34739	0.678426	1.05644	0.42345	0.78863	0.905183	1.20735	-0.486051	0.236628	0.812495	0.467749	1.19441	1.02197	1.81414	1.29133	1.70199	2.12232	1.77724	1.46837	1.10206	0.795392	0.800127	1.32177	2.25696	1.06055	-0.163665	-0.461233	1.45295	-0.769537	-0.589746	-0.462634	1.59626	-0.517432	-0.684034	-0.873188	-0.901068	0.119244	0.496518	0.186941
TMEM71|137835	-0.020049	1.21518	0.977873	0.025695	0.20809	-0.402645	1.73229	0.64834	0.03773	-0.366934	0.319251	0.115171	0.30295	0.440308	0.684907	1.53032	0.746736	0.519809	0.238726	1.28193	0.704204	1.73261	1.63703	1.33644	1.63718	1.46467	1.73444	1.65716	0.939105	0.791274	0.110256	2.01253	1.25401	1.64491	0	0.3109	0.643873	1.89861	0.505606	-0.307419	0.481757	0.083715	-0.730465	-0.171633	-0.07277	-0.205425	0.862019	-0.469445	0.338306
HMGA1|3159	0.182637	1.46061	0.111008	0.074187	-0.149076	-0.413463	0.38655	0.90157	-0.344179	-0.083142	-0.091319	-0.090786	0.151972	-0.129929	0.731756	0.619504	1.0222	0.246189	0.441554	0.585068	1.26048	0.877745	0.948439	0.287438	1.47848	1.16359	1.69039	0.42482	0.265585	0.44165	0.91358	0.735089	0.695542	1.57243	0.685456	0.098815	0.346597	0.12985	0.568494	-0.342456	0.085604	0.794557	-0.684027	0.040178	-0.358219	0.175576	-0.255581	0.775202	-0.328433
APCDD1L|164284	0.59008	1.16855	0.163359	-0.862245	-0.16998	-0.390714	1.81228	1.99309	-3.34828	-0.654148	-0.658886	0.130039	0.892496	-1.07103	1.40106	3.00751	2.06591	0.999648	1.54272	1.89399	2.53812	3.1667	0.951706	1.46437	3.44493	2.48558	3.06357	1.48863	1.13068	1.081	0.96391	1.50776	0.150877	1.68365	0.850345	0.710836	-1.0621	2.69044	0.25594	-0.500655	-0.276015	-0.21748	-1.03619	0.590895	-1.07852	0.395988	0.332499	0.169099	-0.719952
C21orf88|114041	-0.335829	1.57113	0.351376	-0.885625	-0.133162	0.262756	2.75773	1.79732	-2.52458	0.504598	0.980505	0.375272	0.425718	0.118992	-0.862621	1.79968	2.69723	-0.383633	2.02827	2.68518	1.72876	2.44451	2.12629	1.87112	2.34721	3.55419	3.35958	1.52467	1.54676	0.854008	-0.763597	2.98697	1.03373	1.87452	1.18617	1.25807	-0.312137	2.77574	1.71069	1.05367	1.22159	2.08433	0.147708	2.13227	-0.205282	-1.24871	0.547826	1.0598	-0.218136
C12orf41|54934	-0.03278	-0.036324	0.387229	0.016527	0.200539	0.309768	0.205158	0.437732	0.017757	0.220254	0.299119	0.249021	0.175351	-0.104059	0.026497	0.315496	0.587986	0	0.142625	0.287761	0.316385	0.240536	0.292442	0.513075	0.639033	0.861725	0.516175	0.644723	0.284567	0.337307	0.072943	0.391979	0.150052	0.395887	-0.061666	0.123454	0.037511	0.607727	-0.193237	0.173908	0.466491	0.012321	0.223202	0.058344	0.084803	0.031364	-0.008648	-0.422056	0.008529
ACTR3B|57180	-0.042515	0.201174	0.562957	-0.204729	0	0.219979	1.29757	0.759631	-0.334981	0.291677	0.684038	0.27093	0.201731	-0.276883	0.046844	0.526159	1.58775	0.116647	0.844011	0.728504	0.756977	1.00492	0.994244	0.9496	1.74118	1.61015	1.54188	0.936214	0.731783	0.737596	0.023479	1.34829	0.407865	1.25792	0.259349	0.344825	0.455974	1.03953	0.182088	0.172576	0.435563	1.07637	0.293083	0.29551	-0.391889	-0.241908	0.168684	-0.225332	-0.318515
ELL3|80237	-0.374468	1.15128	0.459927	0.031109	-0.34868	-0.089673	0.97579	0.707822	0.209735	0.357718	0.081483	0.082818	0.293437	0.654412	0.43917	0.767118	0.931546	0.184404	0.306667	0.817915	0.980945	0.451845	0.881845	1.13862	1.44579	1.29362	1.82586	0.985736	0.487587	0.812653	0.25542	1.37649	0.343249	1.58708	0.158781	0.345579	0.690247	1.21778	0.043257	0	0.607044	0.619509	0.165381	0.082209	-0.447676	0.023104	0.023378	-0.096938	-0.096575
HPDL|84842	0.350154	1.81962	0	-0.36063	-0.010601	0.239156	1.30682	1.79258	-1.35051	-0.303119	0.582538	-0.110513	0.492422	1.23793	0.439685	1.26327	1.48783	-0.048776	0.424015	0.884354	1.4878	1.71141	1.36125	1.47797	2.57214	2.21679	2.47622	0.803524	1.11179	-0.044971	1.3088	2.24431	0.667249	2.6073	1.10919	1.03813	0.357907	1.33543	0.540072	0.216394	-0.186241	0.906106	0.430722	0.873388	-0.229481	-0.392802	-0.152082	-0.321636	0.093453
CPNE7|27132	0.065028	0.899886	0.339358	0.639639	0.31307	-0.939066	1.12122	1.90198	-1.17622	0.328561	1.04284	1.00376	0.142745	-0.53262	0.716056	1.00741	1.34335	-0.222882	0.607028	2.09438	1.4506	1.19372	2.33779	2.31163	2.41039	2.93468	3.18339	2.86261	1.13247	0.417132	-0.074182	2.74496	0.747761	2.62866	1.62766	1.02828	-0.161694	1.65437	0.540346	1.31459	2.05365	0.801097	0.681645	1.31073	-0.617712	0.762646	-0.248179	-0.062442	-1.63915
COL27A1|85301	0.820754	1.17275	-0.508921	0.097677	0.823073	1.2096	0.616353	-0.348187	-0.602252	0.751744	1.65069	0.090985	0.252364	-0.169328	1.06678	0.879745	0.772727	-0.167436	0.657571	0.709514	1.16127	0.816965	1.37472	1.67475	0.773413	2.06455	1.82821	1.46414	1.0306	0.376779	0.072666	1.32534	0.831567	2.31417	1.51894	-0.278815	-1.68054	0.750518	1.26752	1.15846	0.177478	0.455443	0.667836	0.772906	0.229667	0.49099	-0.078677	-0.257682	0.483777
F2RL2|2151	0.669582	1.66195	2.51886	0.373714	0.431404	-0.093787	2.0718	0.739602	1.45197	1.93862	2.70081	0.190201	0.23422	1.28212	1.62597	1.78049	-0.887346	0	-1.10577	0.62153	1.75209	-0.589013	-0.336683	0.975835	-0.252021	-1.28822	-0.190526	0.776223	-0.576396	-1.74081	-1.41396	1.35063	2.34151	3.06727	1.56643	0.263624	1.24216	0.327985	0.392771	1.77283	1.70867	2.72823	1.74254	-0.156902	0.344442	-1.20028	-2.27901	0.505198	1.39812
GRIK5|2901	0.403259	-0.033788	0.084673	0.84204	0.056472	0.954035	-0.330974	-1.05525	1.37977	0.860751	1.2869	1.00547	0.99049	0.419226	0.536997	0.224566	0.322989	0.809124	1.48814	0.266323	1.27851	0.979858	1.00819	0.412165	0.400016	1.01867	0.978719	-1.59509	0.40841	1.00813	1.33422	0.897388	0.967087	1.13738	1.37092	0.312471	0.817722	-0.078319	0.591584	1.29536	-1.54432	-0.468648	1.14908	-1.23833	1.3864	0	0.345006	0.657245	-0.415609
GLYATL2|219970	1.26383	0.482569	0.929548	1.17022	0.940876	1.06808	0.328515	-0.717498	0.413027	-0.078649	0.438004	2.15321	0.795646	1.56578	1.80863	1.19912	0.504207	1.79702	0.513784	-0.504633	-0.386523	1.62791	-0.6333	-0.191825	0.029546	-1.26562	0.308164	0.219608	0.606587	1.94024	1.04278	-1.43516	1.69729	-0.897449	0.394067	2.40615	-0.108005	-0.196724	1.79513	-0.881985	-1.61727	0	0.488789	-2.31593	0.307206	0.859276	-0.339326	-0.72802	2.38572
RIBC2|26150	0.272598	-0.829593	-0.280475	-0.278533	-0.028046	1.65644	0.864494	0.686018	0.110098	-1.9415	1.84021	0.492118	0.322985	1.06522	0.245663	-0.322331	0.960418	0.900429	0.574975	0.178864	-0.167064	-0.004149	0.749453	1.56437	1.05548	0.915033	-0.045176	0.741478	0.576507	0.782314	1.42364	0.545056	0	1.39784	0.86936	-1.85376	-0.033926	0.844066	1.23099	0.260358	-0.151895	-0.187866	0.091363	0.250232	0.7388	0.997426	-0.450804	0.1266	1.18195
C15orf48|84419	0.029103	0.879904	-0.545744	0.794932	2.1277	0	2.09327	1.74333	3.43774	2.47081	1.62176	-0.091649	0.751775	1.23798	0.381134	1.18794	0.673604	1.28028	0.019866	1.54689	0.545686	0.470881	1.17944	-0.118446	1.64321	-0.020428	0.818831	2.10707	1.38197	1.40606	0.521879	1.46898	0.681982	-0.930792	1.19042	-0.878251	1.04674	0.604239	-0.25078	0.124372	2.95126	0.786273	-2.2974	0.99795	1.05439	-2.43301	-1.8142	0.72508	-0.814221
WIF1|11197	0.56629	-0.076011	0.970868	1.14707	-1.3034	1.60567	0.328204	0.381639	2.29039	-0.032876	3.23949	2.48292	-0.337666	2.95317	0.588232	0.696169	0.589831	2.53507	2.9482	-1.37768	1.71005	1.2082	0.161697	0.930465	1.58052	0	2.29817	0.124956	-0.015535	3.49874	1.43676	0.776499	2.82883	0.15545	2.11135	3.70594	4.09288	-1.98651	1.55078	1.24592	-4.03493	1.16823	4.8989	-2.31507	1.76933	0.165267	1.00304	1.92344	-3.21142
GRP|2922	0.509667	0.715419	2.2184	0.431147	-0.704876	0.819241	1.91195	0.033515	2.82544	0.805768	3.60256	1.61055	2.6024	3.46865	1.00255	0.677914	-0.557781	2.51127	1.73553	-0.693104	1.0862	-1.28289	1.20972	2.27183	1.55139	0.84605	0.540571	-0.406992	2.23066	1.26448	1.91261	1.08657	2.33837	2.33737	3.36386	2.07092	3.73258	-2.66348	0.078098	2.25152	0.625956	1.15489	3.2194	-3.49549	0.789036	-1.81825	0.912008	1.18523	-0.549597
FAM176A|84141	0.597805	1.08693	0.923825	0.539611	-0.139651	-0.46966	1.05575	0.808245	0.025594	0.340126	0.516625	-0.020726	0	0.291164	0.977581	1.41416	-0.132089	-0.024019	-0.023208	0.269103	1.5359	0.772855	0.182167	0.632672	0.869896	0.674722	1.18419	0.529192	0.284497	0.198537	0.653093	0.751609	0.910117	2.08164	-0.011681	0.853737	1.6718	0.943352	0.03674	0.328663	-0.2955	1.61318	-0.43779	-0.21126	-0.80712	-0.721867	0.616114	-0.138805	0.178183
IGSF22|283284	-0.100946	-0.718523	0.362111	0.426165	0.833332	0.737557	0.796819	0.460307	1.46075	1.11174	0.622139	0.494793	0.33099	0.675253	0.007791	0.0115	0.83248	1.54566	0.765824	0.161016	0.376754	0.643492	0.480174	-0.061438	0.045639	0.509117	0.571319	0.111325	1.00823	1.44223	0.802189	-0.024239	-0.255946	-0.001607	0.902406	0.775133	1.8957	-0.295353	0.180612	-0.087678	-0.787712	-0.044033	0.123384	0.069768	-0.34483	-1.03871	-0.111264	0.449365	-0.209246
DIRAS3|9077	0.198787	-0.878499	0.546757	1.00616	-0.233606	0.101592	1.0155	0.104161	1.04018	1.585	-0.171804	0.238237	1.34218	2.56904	1.06332	-0.153497	-0.469677	1.85057	0.319465	-0.8747	0.551294	0.313726	1.58571	0.306274	1.0869	0.249416	-0.685418	0.243016	0.767778	1.27398	0.82195	0.988862	-0.227461	-2.04338	0.72865	0.892902	1.05244	-0.385652	0.047812	0.39867	-0.513576	0.454589	0	-0.576613	0.528524	0.553866	-0.365164	0.101065	0.352978
SMPD3|55512	0.130839	0.514337	-0.93117	0.546341	0.554829	0.686582	-0.03735	0.612038	0.708465	1.48284	0.675534	0.53686	0.684725	0.586031	0.235958	-0.279564	0.840533	0.367688	0.134755	0.161504	0.577901	0.359251	1.83257	0.859704	0.070225	0.187913	0.020499	0.132808	0.757626	0.982457	0.024693	0.86413	-0.529819	-0.781785	1.03508	0.529935	-0.664663	-0.773686	-0.027631	1.15908	0.360355	-0.552238	0.154227	0.223001	0.548361	0	-0.50115	0.406397	0.083006
C19orf21|126353	0.434631	-0.136433	0.941388	-0.03068	-0.286377	1.21444	1.48967	3.3074	1.85157	0.109694	1.21407	-0.19797	1.02848	1.86806	1.27955	0.88304	0.151082	1.66917	0.112968	-0.212627	-0.801973	-0.815463	-0.36613	-0.065521	-1.12765	-0.907509	0.326872	-1.43469	0.673918	1.06259	0.843173	0.803903	2.04655	1.17522	1.61861	1.1013	4.13474	-1.72693	0.817561	1.51464	2.9497	1.61558	1.45158	-0.059691	0.852985	-1.24015	-2.10342	2.46358	0.232717
EEF1A2|1917	0.38854	-0.183315	-1.38559	1.02116	-0.230458	0.149989	2.07373	3.99801	2.70987	0.777752	0.882386	-0.393024	1.50808	1.35242	2.20241	1.50261	0	2.02265	0.605717	0.759635	0.904185	0.272555	0.635084	-0.489399	0.184764	-2.01126	1.47764	-3.1009	1.35374	0.725559	0.259424	0.061032	2.46024	1.93992	2.50866	0.926944	5.19238	-3.31068	0.43312	1.58879	0.25708	1.41965	2.04011	-0.422225	0.186774	-1.48871	-1.9502	0.480713	-2.13763
HES1|3280	-0.621326	-1.29631	-0.248583	0.248327	0.286953	0.430499	1.07973	0.101096	0.050623	0.020884	0.633559	0.340597	0	-0.058867	0.300469	0.179794	0.84558	0.72961	0.33539	0.045279	0.07636	0.350161	0.263511	-0.117902	0.089954	0.132214	0.741041	0.897646	0.289375	1.19159	0.680122	0.176062	-0.530441	0.330668	0.216079	0.635881	0.257376	0.096139	-0.395142	0.030611	-0.487241	-0.277606	-0.101789	0.123624	-0.089212	0.447905	-0.030327	-0.690823	-0.854817
SCGB1D2|10647	0.049223	-2.88104	-0.036859	2.60746	0.703926	-1.57822	1.22475	1.45808	0.107533	3.83706	0.564415	0.48932	1.61578	1.42824	-0.12241	0.681807	0.25183	-0.075182	-0.02757	-2.2672	1.65234	1.53757	3.25416	1.38536	0.935636	-2.03271	-1.11095	4.26043	1.71316	1.14109	0.517106	-0.006135	-0.069626	-0.517771	-0.648886	-0.443041	0.530898	-2.75477	3.30712	0.317003	-1.8686	-0.399114	-0.92635	-1.31333	-0.13857	-1.26772	0.784331	0.850324	2.14273
FBXO34|55030	-0.208577	0.087788	0.221068	-0.103781	0.23941	0.203962	0.414687	0.143025	0.126566	0.255969	0.104576	0.497296	0.262555	-0.091802	0	0.317236	0.305268	0.066715	0.04686	0.279429	0.167872	0.243059	0.20402	0.258735	0.472824	0.459984	0.162616	0.674928	0.221259	0.251537	0.166517	0.629035	0.006093	0.083533	0.094512	-0.212572	-0.504937	0.63138	0.360911	-0.074177	0.002174	-0.363506	-0.310154	-0.051089	0.392184	0.067387	-0.000947	-0.260497	0.195815
PDE4B|5142	0.252114	1.13679	0.729969	-0.069144	-0.313943	0.535559	0.418696	-0.068104	-0.708498	-0.238855	0.073531	0.371035	0.175756	-0.18113	0.883752	1.04977	0.523695	0.006613	-0.341493	0.735893	0.20914	0.682372	-0.161467	0.878743	0.342938	0.591798	0.248415	1.56401	0.197935	0.140401	-0.110295	1.1012	0.995481	0.635883	0.14385	0.741816	-0.818103	1.59104	0.896252	-0.388895	0.526296	-0.208064	-0.332097	-0.170888	0.39733	0.417723	0.017363	-0.152838	1.28466
FABP7|2173	1.99663	3.75322	1.21553	3.05751	1.25584	0.925949	0.067936	1.03621	-1.02715	-0.226301	0.167422	0.577257	2.70763	3.69177	4.13389	2.42588	1.22687	2.02897	-0.053662	0.818846	1.50229	0.411479	-0.644349	0.11307	0.633658	0.517367	2.35154	0.674877	1.45155	0.149848	2.31577	-0.511487	0.940893	0.362649	1.15526	2.00101	1.10518	-0.362982	3.65061	-0.694297	-0.348223	0.964388	-0.342906	-0.041559	-0.027138	3.89297	-0.074334	-1.00025	0.909287
UBXN10|127733	-0.264233	-0.405132	-0.778838	-0.655704	-0.190281	0.245305	0.568622	-0.569123	1.26784	0.417392	0.437295	1.24888	0.569315	1.1902	0.05441	-0.365973	-0.272406	1.22968	0.532281	0.467763	-0.218431	0.520563	0.512195	0.647516	0.331879	-0.271514	-0.715479	-0.478275	0.294173	0.239915	0.453026	0.538193	0.614016	-1.39492	0.269341	0.21723	-0.05032	0.366234	0.982966	0.10548	0.917496	0.031268	0.251053	0.167157	0.385051	-0.454214	-0.111119	-0.206671	0.399553
LOC283174|283174	0.603555	-0.17056	-0.141232	0.207279	0.427709	0.51794	-0.365959	-0.394881	0.724267	-0.57839	0.009969	0.632496	0.201884	-0.294603	0.027134	0.450281	0.361553	0.781173	0.610963	0.211114	0.803544	0.195194	0.426962	-0.020208	0.050702	-0.214181	-0.31163	0.11923	0.069735	-0.226119	1.13559	-0.010084	0.524766	-1.48744	0.914212	0.604693	-0.045714	-0.465958	0.786522	0.474614	-0.573046	-0.737968	0.732624	0.061202	0.71184	-0.048934	0.400878	0	0.029024
CNN1|1264	0.532952	-1.08091	-1.47301	-0.15493	-0.170248	0.40032	0.148988	0.417448	0.60758	-1.26001	-0.464654	1.19915	-0.155759	-0.100122	0.046151	0.448141	1.13936	0.895814	1.05524	0.011736	0.152777	-0.161173	-0.583718	-0.418162	0.365545	0.557133	0.572738	-0.574334	-0.291357	-0.387135	2.12404	0.48592	-0.533212	-0.186785	0.826463	0.181856	-0.042183	-0.846062	1.61766	0.011455	-1.52681	0.360086	-0.090421	-0.319122	0.871037	0	0.027879	-0.028681	-0.759437
ACTG2|72	0.579713	-1.33253	-1.36304	-0.065792	-0.293973	0.422755	0.592086	0.238796	0.609567	-1.0916	-0.386961	0.691643	-0.511614	0.663078	-0.028603	0.336217	0.96347	0.689921	1.24881	-0.17612	0.408911	0	-0.682883	-0.509379	0.144518	0.383126	0.276919	-0.799251	-0.471365	-0.681317	1.9722	0.589456	-0.079112	0.407364	1.05659	0.122154	0.247886	-0.160766	1.68437	-0.136415	-1.20791	0.599486	-0.060757	-0.464946	0.751592	-0.323717	0.63053	-0.423532	-0.035993
CSRP1|1465	0.025518	-1.00561	-0.32784	-0.327096	-0.105001	0.384186	0.091458	0.482837	0.73589	-0.200997	0.289447	0.627444	0.446923	0.182858	0.286908	0.505161	0.852206	0.767342	0.737303	0.054016	0.423579	0.556737	0.19132	0.130537	0.650843	0.671613	0.335261	-0.133955	0.417464	0.313063	1.40566	0.51239	0.499495	-0.120746	0.396147	0.321743	0.460271	-0.036565	0.798715	-0.046724	-0.769641	0.143458	0.207811	-0.182965	0.383164	-0.075312	-0.07297	-0.010466	-0.716625
TPM1|7168	0.104442	-0.192927	-0.395185	-0.028796	-0.05069	-0.087458	0.39865	-0.402576	0.523321	0.076407	0.203722	0.636074	0.642908	0.479947	0.383579	0.434672	0.174426	0.44242	0.209545	0.532154	-0.054505	-0.29048	-0.279359	0.363176	0.108413	0.342799	0.228128	0.284293	0.401278	-0.12062	0.556866	0.401395	0.295337	0.08368	0.197663	0.131206	0.54149	-0.047396	0.428439	-0.152947	-0.391248	0.386468	0.249866	-0.386189	0.358521	-0.502055	0.072235	-0.56061	0.035698
FHL2|2274	0.092903	-0.080575	0.355662	0.173084	-0.329305	0.124696	0.224438	0	0.134853	-0.155624	-0.226159	1.04978	0.693019	0.583254	0.357573	-0.082004	0.370194	0.801017	0.110379	-0.148787	0.276123	-0.00625	0.059588	-0.170386	0.188121	-0.141483	-0.475552	-0.631274	-0.220979	-0.538845	1.18541	0.460933	0.355106	-0.753857	0.407069	-0.216618	-0.504025	0.002538	0.956929	-0.285131	-0.338748	-0.057558	-0.019866	-0.597006	0.688194	-0.081835	-0.136556	0.275162	0.712688
PDLIM3|27295	0.287026	0.171328	-0.107671	-0.151875	-0.342503	0.632824	0.338952	-0.252651	0.510175	-1.70811	-0.100165	2.02246	0.622456	0.237232	0.564825	0.10568	0.55775	1.21551	0.283798	0.38983	-0.335788	-0.173154	-0.940587	-0.314705	0.380767	-0.451643	-0.239922	0.014273	0.361797	-0.54262	1.31277	-0.347777	0.0401	-0.686269	1.087	1.11502	-0.34346	0.044005	1.63509	-0.300647	-0.357914	0	-0.012663	-1.11054	0.920096	0.612881	-0.182056	-0.012261	0.590024
TMEM40|55287	-0.294424	0.391168	-1.61121	-0.160382	0.226167	0.40776	0.862773	0.962681	1.12912	-1.24625	-0.130639	2.29065	-0.00777	1.70298	1.58025	0.690328	1.31303	1.46062	0.667187	0.384163	0.277119	-0.149036	-0.482889	-0.387868	0.264599	0.366102	1.18225	-0.926962	-1.14329	0.76296	1.80861	1.75035	0.820253	0.137485	0.528082	0.447749	0.555686	-0.656606	1.48835	0	-1.02524	0.623921	-0.239389	-1.4748	0.672873	0.01238	-0.180649	-1.05314	0.582535
GJB1|2705	-0.06915	-2.14031	-1.2059	1.3795	1.4146	1.04706	0.533875	0.465369	-1.80152	1.64339	1.79776	1.13303	1.46722	3.73326	2.62144	0.709342	1.43788	1.35034	2.30218	-0.377338	0.574684	1.27438	1.1087	0.561772	1.39683	1.70216	2.3429	-0.419031	1.4666	1.49482	0.741256	0.625246	-0.533118	0.998585	0.684171	1.28689	0	1.17497	0.910092	-0.41714	-1.15023	1.53277	0.210326	0.237952	-0.09664	3.47903	0.194886	0.938439	-2.02839
LYPD5|284348	0.393951	0.138042	0.615833	0.060933	0.213476	0.295147	0.154518	0.679849	0.400759	-0.305128	0.398351	0.398433	0.459418	0.074536	0.703225	0.888944	0.469555	0.724047	0.536589	0.491148	0.633278	0.709882	0.453781	0.542857	0.006648	0.842418	0.693438	0.859682	0.198373	0.57572	0.403954	0.484257	0.681417	0.11031	0.288134	0.33771	-0.060752	0.608743	2.36506	0.364379	-0.900549	0.095012	0.030567	-0.033487	-0.161109	-0.485541	0.171061	0.033435	0.239971
FAM129A|116496	0.312581	-0.226316	-0.363312	0.096577	0.31565	0.73274	-0.01314	-0.218863	0.468122	-0.081347	0.213793	0.710913	0.269984	0.70408	0.811905	0.390398	0.497744	0.399954	1.07221	0.39515	0.131622	0.143206	-0.326238	-0.210239	-0.083387	0.294451	0.11667	-0.141838	0.349203	0.064896	0.824855	-0.051037	-0.101428	-0.433143	0.062483	0.047956	-0.67831	0.231705	0.457734	0.282612	-0.603407	-0.115085	0.174025	0.241922	0.181252	1.01739	0.273398	0.20629	-0.171724
MYLK|4638	0.622073	-0.259082	-0.373592	0.077773	0.083815	0.428163	0.176076	-0.312294	0.721479	-0.575892	0.092386	1.01598	0.107483	-0.208351	-0.177669	0.275592	0.737748	0.696593	1.01139	0.438912	0.641936	0.572486	-0.229498	0.256206	0.329125	1.10775	0.154976	-0.128883	0.274902	0.282722	1.17572	0.471716	-0.167224	-0.138499	0.273569	-0.008454	-0.915334	1.01851	0.806866	-0.048527	-0.452445	-0.398104	0.60896	0.129239	0.450758	-0.391641	0.753727	0.218265	0.48209
HSPA4L|22824	0.496689	-0.323128	-0.906635	0.291456	-0.163997	1.01091	0.036927	-0.978819	0.132292	0.064807	0.326078	1.02739	0.287359	0.150247	0.03676	0.441958	0.430398	0.418651	0.343589	0.130182	-0.287442	-0.003675	-0.185052	0.184367	-0.079468	0.196814	0.166914	0.110688	-0.516974	0.020321	0.876151	0.61286	0.802327	0.233141	0.123697	0.460123	-1.40453	0.678347	0.772849	0.14457	0.618553	-0.537194	0.147457	-0.07546	0.865384	0.174997	0.607902	0.056961	0.452082
DST|667	0.301412	-0.173501	-0.657271	-0.464545	0.021522	1.10337	-0.155124	-0.383909	0.756092	-0.537245	0.650588	1.28562	0.289083	0.039289	0.072353	0.15824	0.411347	0.095666	0.474133	0.249254	-0.001978	0.610683	0.045634	0.245634	0	0.910882	-0.279586	0.315982	0.839395	-0.218799	0.794698	0.734049	0.643799	-0.804669	0.212741	-0.249625	-1.08951	0.595196	0.862405	0.27578	-0.022157	-0.751246	0.489831	0.058266	0.741829	0.190299	0.400428	0.121368	0.515201
AMIGO2|347902	-0.253312	-1.64725	0.192064	-0.238949	0.350412	1.29616	-0.422042	-0.300057	0.427594	-0.874851	0.953202	1.34299	0.103482	0.032188	0.200619	0.359257	0.825253	0.625471	0.61589	-0.049184	-0.116608	0.76522	0.744922	0.517244	0.119867	0.784706	0.586339	0.465126	0.573154	0.33935	1.43151	1.16723	1.12154	-0.215581	0.124252	0.063432	-0.090285	0.5905	1.09509	0.752102	-0.29998	-0.582189	0.265309	-0.396078	1.51386	0.402504	0.250899	-0.290071	-0.100976
FAM84B|157638	0.207789	0.157698	0.349374	0.391382	0.475588	0.082422	0.530499	0.90787	0.065318	0.254733	-0.113657	0.090788	0.127404	0.241066	0.112823	0.408236	0.065754	0.611919	0.639952	0.426354	-0.07912	0.384309	0.099747	0.134373	-0.034048	0.167888	0.405778	0.297362	0.170294	0.501291	0.170913	-0.162534	-0.350039	-0.093153	-0.392198	0.632475	0.028626	0.495144	0.195894	0.090644	0.592348	-0.045478	0.116102	0.136952	-0.175554	-0.060598	0.406218	-0.346809	0.086995
CITED4|163732	-0.132504	-0.28367	0.639415	-0.075308	-0.549713	-0.386262	1.23429	1.38977	0.528403	-0.291198	-0.186274	0.516286	0.946298	0.440023	0.782392	0.353896	1.49423	0.462606	-0.18636	0.537239	1.11504	1.42393	0.345874	0.700109	2.63063	1.77139	1.16009	0.867018	1.25254	0.349645	0.980422	0.878104	1.6214	0.91015	1.39892	0.149937	0.418327	0.173993	0.218769	-0.52929	-1.16464	-0.17182	-0.607041	0.21652	-0.680685	-0.334135	0.146527	-0.111746	-0.553529
CX3CL1|6376	0.18187	0.265762	0.531542	0.102865	0.210016	-0.199597	0.829962	0.146765	0.328513	-1.02425	-0.081184	0.28254	0.619268	-0.106738	0.747513	1.09416	1.54686	0.275078	-0.242154	0.358404	0.401667	1.28283	0.746622	1.13063	1.31994	1.56242	0.382554	1.11815	0.905927	0.686337	0.839848	1.24674	0.937429	0.508275	1.79727	0.547381	-0.053913	1.03716	0.79049	-0.375626	-1.02826	0.148981	-0.464857	-0.241393	-0.145658	0.345539	0.244657	0.237703	0.830259
TRIM9|114088	0.229656	-0.846328	-0.804996	0.354795	-0.174059	1.21398	0.709714	0.169247	0.32863	0.53439	1.8968	0.794235	-0.005149	0.177712	0.74572	1.53944	0.666747	0.061859	1.649	0.430437	0.948843	1.30326	0.748736	1.0156	0.725327	2.02032	1.71774	0.876944	0.96976	0.920407	0	1.25127	1.31723	1.49146	0.436919	0.734405	0.84097	1.11077	-0.355148	0.964654	0.180028	1.1627	0.979617	0.579356	0.494694	-0.086763	0.536159	0.898398	-0.051624
ETV1|2115	0.251348	-0.631925	0.071981	0.33485	-0.221008	0.904424	0.278304	-0.222414	0.813521	0.854899	1.10423	0.396577	0.972491	0.713153	0.446695	0.344079	0.334504	0.583427	0.794759	0.604649	0.460347	0.838384	0.490827	0.828085	0.617715	1.57077	0.840226	0.441725	1.07443	0.665383	-0.03656	0.811978	0.999546	1.08038	0.203409	0.096035	-0.14077	1.51298	-0.048016	0.434026	0.432701	0.407776	0.467298	0.591113	0.530239	-0.706237	0.953057	0.643486	-0.207149
SHC4|399694	-0.546303	1.11144	-0.182066	-0.264521	0.695358	1.4397	1.53493	0.287372	1.41495	1.98624	2.61204	0.969322	1.8774	1.86818	0.546412	0.801802	0.119259	0.944316	0.03261	1.19039	1.59354	0.237518	1.39768	1.73473	1.04045	2.88696	1.07176	0.556752	2.35061	0.883694	0	1.69578	2.41466	2.08439	1.92388	1.21566	1.77941	1.25605	0.42102	1.87539	0.42598	0.930573	3.00895	0.283761	-0.123219	-1.99795	0.659843	0.705246	-0.922445
C11orf92|399948	0.431803	0.553699	-0.336921	0.610223	0.281047	1.83301	-0.156771	0.301663	0.473584	2.42001	2.46339	0.737246	1.84471	0.297442	0.641183	0.79178	-0.223659	1.37522	1.6327	0.828597	0.909009	0.984425	0.628202	0.681648	-0.479974	1.32532	0.328132	-0.275303	2.09001	0.591212	1.42309	0.067842	1.6502	0.509484	1.03772	0.286317	1.54388	1.32921	0.772811	1.43851	0.318003	0.729606	2.69014	-0.097664	0.718644	-0.368417	0.344457	0.752672	-0.248812
LEF1|51176	0.507969	1.9401	1.61933	0.305419	0.061968	1.06567	0.287503	0.351641	1.27611	2.05139	1.50412	1.09592	1.14354	2.68159	0.871432	0.756614	-0.108955	1.15975	1.20249	0.366509	0.687629	0.497257	0.931618	1.20479	0	1.38638	0.52628	0.800099	0.808936	0.831295	0.75431	0.967623	0.954784	0.253348	1.54847	0.082104	0.719598	1.27016	-0.506297	1.18431	0.797389	0.684994	0.853967	-0.566168	1.18809	-0.499168	-0.316484	0.630061	-1.03846
PTPRT|11122	0.240003	-1.00538	-0.120169	-0.987137	0.00641	0.676959	1.496	0.471318	1.69133	0.53744	1.66015	1.3404	1.27157	1.42012	0.476962	0.449661	0.20915	0.754637	1.19552	1.54408	1.30281	0.557609	0.923676	1.11353	0.451079	1.64621	0.913344	0.542146	1.4387	0.379352	0.969647	1.21544	0.946381	0.331906	0.810623	0.92353	0.900399	0.229045	0.219379	0.878765	0.788554	-0.031753	2.40786	0.661478	0.287143	-0.303354	0.543198	0.998953	0.255001
RIC3|79608	0.313937	0.645169	0.121666	0.145145	0.669742	0.896474	-0.072653	-0.474216	0.570302	0.972887	0.894245	0.780473	0.585152	-0.352044	0.103516	0.282975	0.018554	0.650121	0.724718	0.616437	1.14199	0.381231	0.952771	0.807285	-0.146914	0.963341	0.079301	0.527716	0.846123	0.702491	0.768608	0.308503	0.527398	-0.626485	0.378097	0.778921	0.27512	0.678209	0.397405	0.726591	-0.25309	-1.03879	0.9575	-0.008072	0.516649	0.180637	0.411658	-0.062622	0.148678
NETO2|81831	0.418281	1.35656	0.75111	0.416624	-0.003439	0.630191	0.243015	0.012624	0.782941	0.466432	1.50893	1.60398	1.23282	1.3156	0.680343	0.986822	0.160317	0.958856	0.424173	0.36534	0.026921	-0.214168	-0.109188	0.745634	0	0.702012	0.587957	-0.277499	0.536328	0.939376	0.771542	0.332035	1.3575	1.00586	1.02744	0.591834	1.9477	0.930513	0.307045	0.942279	1.73727	0.865228	2.11757	-0.812035	0.461192	0.091164	-0.065561	-0.08311	0.459817
NAV2|89797	-0.055534	0.114634	0.17208	-0.113523	-0.26555	0.352799	1.00877	-0.217768	-0.398535	-0.195028	0.406107	0.283186	0.462238	-0.728384	0.081958	1.00831	0.046697	0.403225	0.607821	0.617671	1.14774	0.872144	0.5209	0.389023	-0.191982	1.14346	0.633587	0.580967	0.754398	0.035282	0.629223	0.655051	0.718957	0.583476	0.309516	0.445366	-0.337388	0.729743	0.498929	0.522705	-0.496286	-0.910188	0.557286	0.543302	0	0.158087	1.15269	0.139004	0.299517
LAMA3|3909	0.184245	-1.40792	-0.01557	-0.757544	-0.380068	0.547375	0.603083	-0.045445	0.7165	0.361692	1.19496	0.968778	0.443138	0.537985	-0.367669	0.207703	-0.032558	0.395635	0.943618	0.808633	0.568775	0	0.233559	0.437604	0.458974	0.396472	0.258835	0.093154	0.965625	-0.329812	0.960273	0.654106	0.96162	-0.068288	0.48619	-0.252135	0.909775	-0.231357	0.648862	0.436684	-0.171025	-0.142467	1.06917	0.276958	0.614756	-0.240741	0.708999	0.293228	-0.607223
TAT|6898	-1.08294	-2.02988	-7.79137	1.16016	-1.42942	-1.05578	-1.50867	3.00733	3.8254	4.22504	0.78434	2.60341	2.33711	2.50008	1.06862	-2.61782	-1.87445	2.74211	2.29473	1.4232	0.981841	1.00594	2.6983	3.60144	1.23306	1.14545	-1.61639	1.34762	2.66254	3.42297	0.111658	0.836443	1.48508	-3.40646	1.3246	2.59441	2.33793	-0.573429	-1.83525	1.27806	3.18519	0.442362	-0.251516	0.592537	-0.533265	0.023301	-0.283195	0	-4.07231
MUCL1|118430	-1.3039	-2.22563	-4.36804	1.54569	1.3467	1.49715	-0.688381	-0.427671	0.459802	3.22313	0.157124	1.49742	2.48491	2.86283	2.33716	-4.21035	0	1.13474	2.6173	-2.10489	2.34797	0.688065	0.276436	2.37706	-3.44861	0.770084	-1.37779	-2.09004	3.38729	2.33894	1.31097	-1.45481	-0.522479	-3.07305	0.428124	2.17443	0.221439	-0.141191	1.21628	-1.02486	-0.786399	-1.79756	1.29684	0.538462	0.021685	2.38032	-0.675258	1.5622	-0.525637
HMGCS2|3158	0	-2.98831	-6.28607	3.41919	0.237306	0.181022	-1.4707	0.681599	0.933786	2.609	0.538435	2.86445	3.44165	5.14636	4.78131	-2.08316	-0.062666	0.436197	2.91054	-3.71744	1.16058	0.192309	0.652845	2.13914	-3.02444	-0.851397	-0.76353	0.417393	1.63423	1.70542	1.43006	0.087637	-2.33133	-5.38536	-0.679321	1.77363	-0.74865	-0.617209	0.423937	-0.789743	-1.47398	-0.662148	0.122857	2.6687	0.946143	5.11888	0.42896	0.334556	-0.89918
PIP|5304	0.047813	-3.05602	-3.57836	3.14295	0.843621	1.10206	1.12482	1.66085	1.35763	4.00769	0.958106	2.13789	2.72308	4.61454	3.98909	-1.84735	1.94309	3.78974	2.74865	-2.01104	-0.441147	1.15718	0.20942	1.90913	-2.92433	-1.65566	-3.45609	1.45861	2.34797	1.51213	0.78122	-0.49084	-1.98011	-3.50787	-1.54459	2.43624	1.17967	-0.943115	2.73945	-1.48073	-3.25088	-0.853928	0.41763	1.10924	-0.288669	4.28697	0.660622	1.15203	-0.82671
C1orf64|149563	-0.661585	-2.08923	-4.83167	1.36831	1.28584	0.983181	0	1.74915	1.79183	0.867001	0.530255	1.31173	1.1622	1.24381	-0.637825	-1.04909	1.64932	1.96154	2.07778	0.60713	-0.764629	0.282286	0.522549	0.849684	0.2957	-0.819195	-0.431981	-0.351545	0.08093	1.85849	0.491427	-0.800402	-1.03558	-2.14336	0.729105	1.08499	0.213945	-1.24008	0.967824	0.35646	2.16237	-0.445144	-0.496793	0.926469	0.505942	0.487263	-0.47495	0.560298	-2.33351
FJX1|24147	0.200829	0.01253	0.38375	-0.099093	-0.124636	-0.072169	0.778446	0.335787	0.339168	-0.644443	-0.198459	0.211819	-0.170148	0.765679	0.218852	0.680918	0.461166	0.395683	0.385685	-0.21021	0.342471	0.429849	0	0.430257	0.775179	1.0188	1.15839	-0.273712	0.153406	-0.108877	1.37129	0.462959	0.835368	0.82724	0.314704	-0.048336	0.304517	0.188982	0.146525	0.021249	-0.545117	0.445764	-0.29585	-0.307751	0.184566	-0.814254	0.015027	0.340833	-0.355315
DKK3|27122	0.476879	-0.462433	0.432071	-0.069199	-0.172958	0.513261	-0.445896	0.397113	0.776226	-0.348565	-0.021624	0.676968	0.052925	-0.538462	-0.463018	0.507824	0.308471	0.657904	0.551913	0.625135	0.915239	0.152089	-0.124854	-0.114591	0.414448	0.801014	0.23479	-0.160618	0.517505	0.034118	0.892305	0.480862	0.511121	-0.03157	0.308901	0.147604	-0.141913	0.100209	0.802248	0.053335	-0.798486	-0.583182	1.35347	0.836384	0.539183	-0.588288	0.279008	0.13942	-0.101643
LAYN|143903	0.403857	-0.230338	1.28726	0.305777	-0.072641	0.771804	-0.407119	0.305718	0.581601	0.187885	0.626154	0.52302	-0.207044	-0.394866	-0.197338	0.347555	-0.044484	0.552309	0.534656	0.271316	0.554749	0.235508	0	-0.385656	0.046474	0.074707	-0.581886	-0.213893	0.429305	0.207314	0.642199	0.249586	0.132315	-0.205921	0.228944	0.485936	0.362308	0.223683	0.432993	0.152793	-0.423371	0.63146	0.803775	0.282141	0.771138	-0.553109	-0.018498	-0.001401	0.146402
PARD6G|84552	0.160519	-0.058078	1.00216	0.16773	0.198046	0.858318	0.249741	-0.130953	0.387334	0.292037	0.321402	0.32912	0.167042	-0.366045	-0.28494	0.368291	-0.079529	0.142246	0.671685	0.050357	0.192615	0.388438	-0.383573	0.096406	-0.04254	0.599901	0.125007	-0.105595	0.413601	-0.147515	0.764748	0.0864	0.248696	-0.294509	0.088072	0.222287	-0.715453	0.873225	0.37361	-0.005645	0.090586	0.217056	0.227665	0.219447	0.628118	-0.392925	0.04029	0.337924	0.503591
NUDT10|170685	0.113024	-0.713302	1.07959	-0.111117	0.115695	0.391337	0.546733	-0.478923	0.453202	0.276488	0.425702	0.621092	0.04696	-0.467186	-0.735889	0.507087	0.15655	0.510485	1.11151	0.389954	0.520998	0.530136	0.402142	0.085534	0.125559	0.791262	0.037288	-0.413302	0.313864	0.263328	1.08534	0.289578	0	0.355993	0.001482	0.094293	0.839689	0.813895	0.463089	0.253277	-0.52722	1.17989	0.773347	0.188357	0.405162	-0.195527	0.416581	-0.022265	0.254685
NUDT11|55190	0.465086	-0.455979	0.75236	0.141545	-0.155677	0.194926	-0.039584	-0.47529	0.493771	0.410502	0.4573	0.650719	0.732373	-0.652206	-0.407193	0.119593	0.10907	0.486343	0.663968	0.321314	0.356807	0.458469	0.327498	0.326554	0.313615	0.898398	-0.130993	0	0.909005	0.349767	0.859772	0.422711	-0.03691	-0.328077	0.063962	-0.368428	0.365684	0.812189	0.543557	0.111353	-0.395891	0.951876	0.483595	0.243742	0.484133	-0.677796	0.487229	0.050696	0.093575
AFAP1L2|84632	0.520913	-0.153253	0.113411	0.204704	-0.200419	0.580972	0.510477	-0.291143	0.598554	0.528721	0.70822	0.377025	0.283314	0.261169	0.162525	-0.01027	0.190304	0.573735	0.433848	0.033907	0.11406	-0.086096	0.005194	0.185903	0	0.616245	-0.049776	-0.304882	0.489892	0.545339	0.900835	0.117895	0.257705	0.009008	0.411218	0.34264	0.144081	-0.206236	0.253667	0.359082	-1.2117	0.272958	0.723186	-0.047493	0.388026	-0.344373	0.13003	-0.119238	-0.408066
IL17B|27190	0.320457	-1.06784	-2.57138	0.225427	-0.76754	0.007204	1.91246	0.906874	1.29293	0.347655	1.2394	0.11192	-0.445085	0.934912	0.583608	1.01562	1.11074	1.3287	0.650006	0.41799	0.635873	-0.153393	-0.403415	0.722305	0.155609	0.975423	1.33462	-1.2369	0.998337	0.607058	1.42241	1.09747	0.836655	1.8267	1.64583	1.15847	2.04956	-0.508964	0.748249	0.633074	-0.702013	1.66952	1.55902	-0.866669	-1.21762	-1.34411	-0.148482	0.249007	-0.080409
SLITRK6|84189	0.208916	-0.787376	-0.916153	1.42975	1.05482	0.11585	1.35839	0.565222	1.05715	1.75493	-0.088421	-0.722822	0.137893	1.89089	0.449605	0	0.338015	1.20757	1.96141	0.77056	0.253754	1.26492	1.43232	0.619156	0.458504	-0.87564	-0.16731	1.12656	1.29697	0.97198	0.222168	0.621562	0.231303	0.254412	-0.357783	0.610308	1.6394	-1.25449	0.336937	-0.292933	0.617521	-0.890941	-0.543648	0.990234	-0.362564	-0.822645	0.156617	0.393092	0.933936
COX6B2|125965	0.838896	0.48923	0.927448	0.924817	0.853375	1.66621	-1.20445	-0.95298	0.716098	0.156058	1.83299	1.09188	1.11383	-0.605903	1.40837	0.374059	0.78902	1.42289	0.656489	-0.536178	1.34029	-0.215847	1.35838	0.697331	-0.524072	0.541821	-0.011755	0.970159	0.878417	1.11119	2.18288	0.056525	1.28396	-1.34636	1.54769	0.895857	0.051966	-0.012326	0.793099	1.36907	-0.689623	-0.684968	1.01787	-0.84759	1.19798	1.00848	-0.358489	-0.376046	0.680587
TFCP2L1|29842	-0.251592	0.505929	0.78305	-0.151881	-0.212962	0.252131	1.19323	1.55642	1.22363	1.16557	-0.244867	1.77365	1.05758	0.838914	1.05786	-0.205702	0.658963	-0.097164	0.701117	-0.006665	1.39282	1.99077	0.536696	1.3302	2.87848	1.29499	-0.772235	2.11119	1.34048	0.137071	-0.353645	-0.270163	2.17484	1.10755	1.97745	0.515488	-0.697922	-0.612821	0.99932	-0.80572	0.348371	-0.879813	0.734725	1.2487	-0.510448	-0.276697	1.27524	0.664439	-0.433468
SVOPL|136306	0.338361	0.428185	1.27771	-0.709465	0.752528	0.926851	1.78535	1.22652	0.753171	-0.757857	1.10777	0.564024	0	-2.58124	-0.157074	2.47724	1.76395	0.568586	0.964758	1.57936	2.16406	1.91504	2.28234	1.24139	2.59802	2.39054	1.50809	2.18891	1.5415	1.15577	-0.518259	1.28765	-2.62995	1.72273	1.17402	1.39134	-0.560786	1.90217	0.228717	-1.58201	1.13058	0.369473	-1.48796	1.09766	-0.474777	-0.474981	1.01669	-0.280962	0.431099
C8orf47|203111	-0.159814	1.94466	1.15299	-1.54866	0.594902	-0.855775	1.63335	0.787841	-1.86048	-0.863709	-0.207531	0.947801	0.543165	-1.57689	0.929717	1.74143	1.82198	0.552285	0.592115	0.624925	1.20023	1.02949	1.78417	1.31131	2.34228	1.7662	2.36586	2.02103	0.461646	1.22267	1.4828	1.93516	1.36373	1.24318	0.840229	0.560587	-1.05896	0.351529	-0.969887	0.089756	-0.567887	1.25094	-1.2857	0.071241	-0.842554	-0.295082	0.15353	0.95267	0.937116
HAPLN3|145864	1.0022	1.6312	0.446193	0.25158	0.12802	-0.207179	1.64351	0	-1.1832	-0.025731	0.30488	-0.356285	-0.074399	-0.477906	0.525202	0.947874	1.00501	-0.085126	0.116761	1.34886	0.186065	0.62223	1.5748	1.57368	0.886907	2.16537	2.81815	1.00269	0.917343	0.63122	1.55316	1.3732	0.855376	2.11722	1.52448	0.211115	0.241125	1.39278	1.43359	0.224608	-0.062647	1.7367	-0.022578	0.007376	-0.830021	-0.438444	-0.143606	0.13001	-0.216964
SOX8|30812	0.352577	0.903884	0.328066	-0.072093	0.272578	0.055361	2.15335	2.27139	-1.0355	0.392145	0.332508	-0.036102	-0.453508	-0.165405	0.702135	1.19262	1.70916	-0.846102	1.49164	0.838471	1.24062	1.43377	1.22011	0.931375	2.47503	2.10058	3.2497	1.89377	1.30207	1.24357	0.427411	1.33931	0.60898	2.59968	0.616368	1.0982	-0.055334	0.468399	1.11812	-0.488112	0.185588	1.42433	0	0.662543	-1.13596	-0.644133	0.282677	0.515798	-1.20297
B3GNT3|10331	0.68126	1.01286	0.430597	0.368572	-0.05254	-0.514642	2.28093	0.878958	-1.50909	-0.620696	0.186604	-0.0896	0	-0.786102	1.3078	2.17722	1.86773	-0.242715	1.26036	1.95888	1.9184	2.01219	1.30749	1.54162	2.02717	2.2924	2.98629	1.45851	0.919066	0.727009	1.02412	1.79351	0.23978	2.80292	1.06471	0.86307	-0.283068	1.96719	0.695813	0.197722	-0.144029	1.15386	-0.421191	1.05035	-0.31655	-1.02923	1.24205	1.27748	0.332721
FAM3D|131177	1.40803	0.421032	1.18619	0.814469	0.137526	-0.007648	2.64845	2.81702	-2.9761	1.10382	0.298995	0.298775	0.559371	2.38022	2.41992	2.52259	1.40336	-0.411336	2.14679	1.26995	2.4867	2.68793	1.50939	0.916904	3.52262	2.45514	3.13545	2.46292	1.43354	2.47778	1.49437	1.50822	-1.13725	2.73737	0.472556	1.09167	-1.52144	0.579394	0.933269	-0.962138	0	0.501354	-0.78449	0.931678	-1.46758	1.9118	1.11613	-0.035172	-0.474366
ATP6V1B1|525	0.020058	-0.639567	-0.841644	-0.256183	-1.09334	-0.321951	2.33024	3.58843	-0.662222	1.07925	0.10499	0.660829	0.609923	0.726095	0.924922	1.28694	1.7111	0.323404	1.31501	0.509136	2.49727	2.24331	1.06557	1.04384	2.41135	1.33196	1.7731	1.52213	0.120063	1.08566	0.685677	0.779305	0.46341	2.9387	0.457282	-0.397234	-0.490668	-1.78894	1.06208	-0.049705	0.266499	0	-0.417846	-0.262375	-0.641051	-0.793414	1.89767	0.771561	-0.839118
ATP6V0A4|50617	1.49409	2.68315	0.439092	-1.77842	0.121393	0.42013	3.33746	2.53474	0.454099	0	0.822998	-0.730926	0.635351	-0.530046	2.03582	2.35584	2.53924	-0.972916	0.860874	0.829422	1.8504	2.07489	2.58935	1.8716	2.53333	1.57661	2.75491	2.64827	1.38697	1.83381	0.331837	2.27543	-0.37271	2.78229	-0.241956	-0.401316	-1.18017	1.79735	-0.045323	-1.58744	0.56447	0.761557	0.132853	0.577641	-1.61772	-1.0654	1.54916	0.390783	-0.451614
AQP5|362	0.250449	1.87277	0.044401	-1.63281	-0.019747	0.940537	2.99951	2.83507	-1.45276	0.5421	0.51241	-0.955268	-0.105445	-0.2836	0.895139	2.39724	2.39776	0.064938	1.99239	2.15792	0.882806	1.78262	1.99013	0.292838	3.96985	1.99231	4.01845	1.76719	1.36241	1.98518	-0.170738	1.68168	0.312608	3.34023	0.523261	1.09443	0.328586	0.735305	1.16877	-0.789262	0	2.14902	-0.178483	1.72499	-1.46887	0.051235	0.374832	0.518583	-0.720267
BCL2L14|79370	0.87791	2.50463	1.38284	0.463683	1.11703	0.912996	1.97328	1.38259	-1.69613	-0.009209	0.231928	-0.144183	-0.922734	-1.61018	0.846831	1.95203	2.49829	0.214142	1.85884	1.36809	2.65464	2.64023	1.49111	0.608165	1.39061	2.13919	2.93977	1.88886	0.486075	0	0.257871	1.47814	-0.512068	2.99901	0.971574	0.588574	-0.696663	1.2585	0.574609	-0.907347	1.53374	0.569499	-0.236814	0.475942	-0.891177	-0.775242	0.622738	0.214921	0.111034
RASL10A|10633	0.27322	-0.731434	1.13587	-0.729063	0.148165	-0.477417	3.55085	1.04464	-0.729215	0.85252	0.761879	-0.415784	-0.024609	-1.27005	0.752292	2.36371	2.86219	0.125808	1.93987	1.55868	3.0351	2.94746	1.77321	1.9767	3.24359	2.62776	3.35909	1.59362	1.59879	0.367608	1.5425	2.68204	1.17992	1.89787	1.70402	0.922469	0.398355	1.422	0.140615	0.055214	0.34099	1.32332	0.185775	1.95637	-1.36663	-0.281873	0.946376	1.48629	-0.782268
FOLH1|2346	0.343805	0.544752	0.669821	-0.151879	-0.273029	0.124741	1.45043	0.964412	-0.437614	0.009892	0.240738	0.109533	0.120587	-0.415792	0.008254	2.07265	0.932573	0.550778	-0.004287	1.40456	1.32456	1.19231	1.54413	0.990009	1.84255	2.1793	2.60554	1.53097	0.953582	0.525862	1.11513	1.69315	0.159388	1.72288	0.787506	0.326379	-0.742177	1.92712	0.323522	-0.421437	0.191405	0.813038	0	0.424333	-0.63703	-0.16352	0.725062	0.402373	-0.453565
KBTBD6|89890	0.298711	0.713206	1.14921	0.063535	0.386066	0.193322	0.132925	-0.01008	-0.360826	0.216144	0.047367	-0.005732	0.11216	-0.519356	-0.306774	0.557836	0.501761	0.648238	0.601048	0.849049	0	0.973926	0.541534	0.7018	0.376158	0.670875	0.561344	0.777557	-0.020322	0.173124	0.446778	-0.024251	-0.032783	0.270507	0.164043	0.551901	-0.176806	0.975918	0.121559	0.135353	0.400601	0.303022	0.053752	0.413836	-0.03061	-0.490436	0.680502	0.377747	0.31872
C1orf96|126731	0.076518	0.449147	0.275048	0.319505	0.045531	0.341829	0.319703	-0.035671	-0.066772	-0.102677	0.351597	0.458937	0.410689	-0.037891	0.1964	0.034721	0.511701	0.06675	0.319328	0.339061	0.199519	0.405886	0.105389	0.5842	0.721175	0.900079	0.062006	0.782488	0.64939	-0.000184	0.400714	0.436379	-0.042432	0.057732	0.272481	0.243951	-0.48148	1.10571	0.365237	-0.087201	0.762819	-0.38437	0.1075	0.15661	0.104724	-0.05119	0.544198	0.07458	0.197874
PDE7A|5150	0.271614	1.14674	1.29051	0.169711	0.015538	-0.154308	0.803903	0.216908	-0.362537	-0.068666	0.122655	-0.162741	0.073072	-0.195377	0.284168	0.935853	0.310457	0.03469	0.480813	0.200876	1.26717	1.0767	1.0048	1.04839	1.26175	1.48122	0.801967	1.3092	0.410392	0.51038	-0.037526	0.869576	0.184092	0.773363	0.300662	0.389305	-0.631423	1.87745	0	0.173534	0.297212	-0.72962	-0.218382	0.299102	0.200197	0.248824	0.920975	-0.05218	0.390089
CTNNB1|1499	0.116315	-0.012897	0.466615	0.102808	-0.069433	0.29441	0.408519	0.121283	0.2279	0.267207	0.174264	0.359476	0.370241	-0.002174	-0.061121	0.621929	0.732556	0.341365	0.537167	0.446948	0.672313	0.701624	0.398906	0.663468	0.859242	1.08463	0.909533	0.485383	0.350837	0.204523	0.397704	0.665327	0.648217	0.635309	0.308893	0.351367	-0.076899	0.948498	-0.061786	0.094064	-0.157657	0.333745	0.006619	0.449103	0.198519	-0.444954	0.246488	0.248499	0.196058
SH3YL1|26751	-0.09031	-0.762509	0.711248	0.327277	0.025654	-0.046863	1.27741	1.08585	0.299035	0.814311	0.030927	0.156718	0	0.016257	0.18279	0.923794	1.1578	-0.617733	1.03635	1.11861	0.681873	0.6726	0.082481	0.703966	1.76231	1.29412	1.32784	0.887275	0.642448	0.510011	0.482246	1.09999	0.022363	0.647937	-0.05855	0.265124	-0.179416	1.41088	-0.172415	-0.038764	0.065949	0.627528	0.275292	0.385909	0.095896	-0.208516	0.351087	0.096779	-0.1622
TMEM87A|25963	-0.025294	-0.245689	0.242943	-0.182543	0.115454	-0.034781	0.351502	0.623184	0.183715	0.475919	0.278216	0.140766	0.057156	0.057782	-0.092606	0.26045	0.696971	0.197245	0.371236	0.694513	0.552134	0.667172	0.831238	0.545609	1.07006	0.806295	0.678662	0.89731	0.474875	0.339044	0.136331	0.970006	0.154118	0.042529	-0.004861	0.090073	0.065099	1.04397	0.104724	-0.017763	0.375566	0.071163	-0.202266	0.123691	-0.053381	-0.015164	0.095369	0.057808	0.113312
PDCD4|27250	-0.14016	-0.240989	0.232181	-0.311682	-0.088016	-0.3163	0.886743	1.20656	0.364031	0.765875	0.418187	0.059065	0.148233	0.888408	-0.072582	0.505639	0.603955	0.258028	0.691637	0.855133	0.635186	1.0049	0.563545	0.853769	1.49762	1.14529	1.30667	0.811242	0.861326	0.483058	0.097214	1.17452	-0.197153	0.670687	0.270368	0.488963	0.060747	1.04336	0.041034	-0.099651	0.495897	0.313685	0.008684	0.421381	-0.258924	-0.456544	0.192804	-0.203634	0.181594
OAT|4942	0.118135	-0.08193	0.119808	0.275079	0.092652	0.123448	0.553905	-0.063272	-0.173809	0.010938	-0.00649	0.397909	0.363729	0.265444	0.068145	0.516319	0.709284	0.349262	0.313716	0.654045	0.247474	0.639846	0.221217	0.410214	0.473537	0.647396	1.05066	0.664845	0.290016	0.180431	0.332336	0.632144	0.313448	1.07953	-0.033688	0.374425	-0.322725	1.13131	0.179942	-0.384373	0.836295	0.500092	-0.396276	0	-0.180677	-0.05385	0.229468	-0.193037	0.740413
TMEM123|114908	0.258217	0.601074	0.799381	0.068298	0.242291	0.027068	0.097037	-0.133242	0.100186	0.138539	0.057912	0.211553	0.076117	-0.158536	-0.065674	0.177494	0.392715	0.231347	0.221103	0.361609	0.145157	0.518554	0.190971	0.565859	0.425919	0.270884	0.376115	0.891161	0.244843	0.065158	0.199054	0.260654	0.204475	0.43491	-0.068028	0.146382	-0.667572	0.925792	0.096083	-0.383021	0.279013	0.006025	-0.186847	-0.032462	0.059438	-0.568459	0.315558	-0.038484	0.782586
PPAT|5471	0.060342	0.605153	0.263607	0.077293	-0.086631	0.085016	0.617102	0.089287	-0.707208	0.295345	0.076207	0.382445	0.102897	0.027505	0.144553	0.400039	0.526387	0.102734	0.246545	0.5515	0.290191	0.506413	0.272421	0.717883	0.514766	0.952537	0.814594	0.795822	0.238629	-0.161638	0.294819	0.682862	0.08718	1.03708	0	0.203507	-0.364482	1.35689	0.061071	0.215899	1.04891	0.602426	-0.025145	0.070387	-0.207353	-0.255864	0.18543	0.072261	0.526981
ZNF146|7705	0.015732	0.298705	0.570122	-0.132385	0.158365	0.144947	0.23943	0.208268	0.096411	0.167984	0.136993	0.407628	0.234336	0.015074	-0.079882	0.525484	0.128519	-0.023855	0.163138	0.445958	0.310653	0.374363	0.198609	0.528577	0.431583	0.706859	0.468062	0.656753	0.261298	0.083598	0.255023	0.529473	0.234173	0.285048	0.03612	-0.023276	-0.279292	0.914913	0.0743	0.07096	0.706818	0	-0.057925	0.110453	0.166868	-0.219164	0.22612	-0.353235	0.379154
SLC12A2|6558	0.124669	0.454809	-0.344988	0.080199	-0.786138	0.550803	1.0792	1.37813	0.367044	-0.07809	0.207696	0.639622	0.573691	0.371272	0.680185	0.967229	0.976162	0.38778	0.53973	1.02391	0.302762	1.49697	0.082598	0.683632	0.926088	1.17245	1.52954	0.936076	0.76622	0.633625	0.278115	1.09538	0.457742	1.16137	-0.471136	0.473383	-0.67367	1.09709	0.059343	-0.572031	0.402062	0.94794	0.382422	0.482937	-0.705785	-0.380923	0.852127	0	0.440859
CEACAM1|634	0.385665	1.22003	0.480903	-0.204679	0.470448	0.084313	0.795932	-0.082018	-0.215688	0.521846	0.419903	-0.12919	0.139833	-0.351877	0.164457	0.879444	0.486054	-0.115936	0.104601	0.547751	1.05076	0.374358	0.700418	0.450497	1.1317	1.02854	0.730457	1.26001	0.42925	0.111797	0.429648	0.638062	0.847083	1.21551	0.73177	-0.06585	-0.629992	1.34511	1.19374	0.233184	0.266849	-0.092441	-0.235781	-0.309849	0.009523	-0.450745	0.390019	0.312408	0.450133
TRIM59|286827	0.422749	1.51473	0.776666	0.352295	0.632535	0.015563	0.602436	0.079033	0.078729	0.738594	0.222933	-0.217716	0.135922	-0.526563	-0.467278	0.531432	0.12644	0.564094	0.206572	1.18321	0.421442	0.25602	0.714173	0.660997	0	0.367549	1.09674	0.615047	0.469539	0.603619	0.689102	0.274475	0.109982	0.940283	-0.513849	0.641667	0.276627	1.15958	0.124755	0.245538	0.264298	0.626346	0.684355	0.13574	-0.176186	-1.06621	0.583028	0.070818	0.87522
SOX4|6659	0.398694	1.04979	1.08255	0.22832	0.360236	0	0.904708	0.158247	0.143381	0.689211	0.522355	0.041529	0.415304	0.433849	0.383374	0.770336	-0.049152	0.317211	0.29502	0.595664	0.136868	0.330645	0.530468	0.82066	-0.071001	0.168272	0.857307	0.830149	0.598977	0.44132	0.617236	0.545724	0.196331	0.669891	0.05097	0.450045	0.544971	0.422191	-0.035219	0.369616	0.648787	0.435483	0.461959	-0.258266	-0.242363	-0.554974	0.067898	-0.003564	0.310697
GPM6B|2824	0.193012	0	-0.011556	-0.627499	0.072155	1.21575	1.02714	-0.575204	0.410511	0.445441	1.26563	0.874705	0.500666	-0.35458	-0.347937	0.259938	0.216408	0.333014	0.327436	1.04804	0.522444	0.61775	0.551114	0.998777	0.197495	0.857247	1.57642	0.361478	0.669791	0.310712	0.821398	0.528741	0.70599	0.581638	0.725158	0.897233	-0.916784	0.875052	0.66218	0.410286	-0.057975	0.889778	0.819224	0.380545	0.287547	-0.585244	1.21585	0.047071	-0.145445
MFSD6L|162387	-0.173694	-0.411617	-1.02494	-0.11835	1.26882	0.517959	1.80314	0.47993	0.577658	2.5548	0.932612	0.107771	0.211134	-0.11374	-1.0409	1.03994	1.3784	1.40979	0.870047	1.41751	0.906961	0.824757	1.95444	1.06134	1.46333	1.01797	1.91957	0.791174	0.789868	0.621277	0.266701	1.2661	0.440409	1.35639	1.33195	-1.00213	-0.075382	-0.316687	1.17766	0.192912	0.071997	0.825125	-1.23389	0.255071	0.451432	-1.81847	-1.03283	0.95508	0.006811
FBXO32|114907	0.505703	0.221068	0.498415	-0.404537	-0.306693	0.26383	-0.034503	0.132426	1.48907	0.402156	1.16602	0.555783	1.06189	0.665074	0.280835	0.638381	0.677716	0.552836	0.743153	0.1816	0.668536	1.09505	0.696847	0.858957	0.630068	1.33466	0.073967	0.883831	1.54567	1.04298	1.42613	0.289381	0.804845	-0.435919	1.04463	0.45501	0.526298	0.922315	0.16633	0.525517	-1.12966	-0.420564	1.28948	0.599884	-0.125978	-0.318548	0.605927	0.434948	-0.108716
CKMT1B|1159	0.298531	0.101273	-0.505794	0.57506	-0.453795	-0.53479	0.460762	0.27407	-0.032658	-0.886079	-0.834768	0.349357	0.713474	0.279537	0.774274	1.42335	1.20135	0.69451	0.276624	0.635125	1.62514	0.966165	0.289575	0.911548	1.13127	1.11176	1.0872	0.942109	0.516773	1.16832	1.34712	0.546533	0.279533	1.87667	0.233201	0.468672	1.33969	0.793204	0.142544	-0.310281	-0.173284	-0.014852	0.30669	-0.058348	-1.10503	0.135496	0.679853	0.225902	0.310303
DCDC2|51473	0.774171	-0.396768	-3.03964	0	2.0474	2.3421	1.77773	-0.222218	2.06873	0.931017	2.53833	0.201507	-0.01165	0.537685	-1.41993	-1.22271	1.75766	2.32362	1.20941	-0.674443	0.190452	0.551258	1.33322	0.676492	0.07022	0.367525	-0.73958	-2.01972	0.738359	0.890102	0.894605	0.918249	-1.02498	0.125862	2.11573	0.118832	-0.664839	0.286498	2.0535	1.93719	-0.885199	1.7108	-1.13045	-0.070126	0.978702	-1.27906	0.544033	1.18545	2.45501
RNF183|138065	0.190894	1.01466	0.063134	0.547185	0.804761	-0.880933	0.986704	0.672487	0.50668	0.925829	0.850721	0.264562	0.805288	1.05868	0.100111	0.305204	-0.377947	1.12979	-0.648772	1.23271	0.352607	-0.170167	0.712467	0.520613	0.168263	1.78684	1.03036	-1.13878	0.961327	0.419901	1.72558	0.699787	0.912806	-1.0901	1.11463	1.1521	1.43945	-0.384123	1.07104	0.665502	-0.302142	0.445749	0.632565	-1.76127	-0.196329	-0.072312	0.437118	-0.271801	0.441507
CCDC110|256309	-0.680843	-0.639517	0.42228	0.367228	0.071854	0.344576	0.683387	0.250463	-0.303192	0.379393	0.557143	0.726626	0.797824	0.735156	0.354212	0.209621	0.45006	0.914728	0.993002	0.707233	-0.250981	0.439683	0.218746	1.32194	0.359248	1.16957	0.697988	0.885096	0.669727	0.345017	0.178069	0.825123	-0.636542	0.065021	-0.090162	0.34309	-0.32517	1.64973	0.682973	0.054155	0.93586	-0.714168	0.136218	0.109397	0.524917	-0.152833	0.434421	-0.509942	0.598641
CASC1|55259	-0.116311	-1.75789	-0.038487	-0.251913	0.363686	1.26012	0.349717	-0.293217	0.472088	0.82209	1.02455	0.84242	0.879357	0.92542	-0.628189	-0.3462	0.114585	1.28429	0.489861	0.892517	0.282206	0.906271	0.148732	0.883169	0.311265	1.03837	0.249465	1.5356	0.819257	0.988767	0.223743	0.708875	-0.336974	-0.356425	0.851584	0.136407	-0.025231	1.11457	0.566331	0.394129	0.845361	-0.32722	0.313483	-0.160597	0.088367	-0.130114	0.205865	-0.272659	0.565923
GCNT2|2651	0.084475	0.938294	0.572726	1.69172	0.777422	0.411527	0.775079	-0.20713	0.293184	0.3609	0.544468	0.013424	0.824701	2.39206	1.47427	0.92698	0.505562	0.306854	0.13577	0.848519	0.537402	0.682818	0.13461	0.540295	0.724164	0.571171	1.09946	1.15267	0.433835	0.593866	-0.070526	0.407493	-0.127569	0.812072	0.348508	0.63433	-0.05978	0.865403	0.482167	-0.057961	0.266121	-0.090464	-0.072349	-0.168122	-0.059158	1.71098	0.313721	-0.302338	0.306665
SERPINA3|12	0.575073	0.728862	0.158873	0.130395	-0.099478	-1.39412	1.33108	0.611924	1.26501	2.75101	0.690159	0.890433	0.887682	1.86782	0.383908	0.092027	0.159294	1.68402	-1.0088	0.671157	-0.286052	-0.525566	0.356564	1.37641	0.848826	-1.21044	-0.999135	0.893766	1.0118	-0.106922	-0.021302	0.425301	1.05187	0.266571	1.64384	-0.032484	2.13057	-1.31081	0.982704	-0.158719	0.421829	1.75133	-0.337081	-2.28118	-0.853558	-1.21331	-0.600975	-0.731828	0.125224
UGT8|7368	0.145058	0.587421	0.023943	-0.163451	-0.283931	-0.062661	1.58667	-0.246122	-0.429661	-0.2164	0.34754	0.060413	0.173135	-0.209687	0.476729	1.45328	0.765783	0.271636	0.678569	1.46099	1.05521	1.01119	0.77376	1.07689	1.1428	1.3894	2.08195	0.85445	0.121291	0.35365	0.399514	1.25671	0.326539	2.43153	0	0.603891	-1.16579	1.92255	0.565263	-0.234311	0.200195	0.960425	-0.629315	0.70838	-0.488543	-0.407751	1.08839	0.5224	0.162448
SLC44A3|126969	-0.415442	-0.649683	1.08175	0.549957	0.437625	0.518329	-0.341991	0.254045	0.383123	0.619332	0.380318	0.666735	0.282027	0.488253	0.685744	0.218373	1.22203	0.643035	-0.596448	0.175538	0.540897	0.052102	0.423811	0.176881	-0.011878	0.237805	0.851374	-0.021793	0.193769	0.571548	0.608121	0.061346	0	-0.468786	-0.224743	0.224505	0.512903	0.566072	0.603544	-0.061734	-0.287318	-0.512747	0.169636	0.146537	-0.291769	0.62436	-0.064287	-0.131293	0.254747
ROR2|4920	0.362693	0.202177	0.088171	0.567535	0.280639	0.703645	0.496055	0.109188	-0.138247	0.616671	0.742923	0.202775	0.314386	-0.151174	0.787593	0.828987	-0.036517	0.243532	0.181291	0.043226	0.34376	0.350255	-0.183449	0.228311	0.048475	-0.117029	-0.306552	0	0.310521	-0.194597	0.119758	0.200731	0.189575	1.53611	0.7601	0.327688	-0.055788	-0.70862	0.248522	0.108032	-0.23795	1.50368	-0.691291	0.069753	0.417618	0.190409	-0.679949	0.367581	0.146991
LMO7|4008	-0.08599	0.345475	0.459682	0.18921	0.514519	0.47457	0.049702	-0.526171	0.743684	0.744982	1.0722	0.847867	0.563665	1.28928	0.854439	0.194455	0.038833	0.308889	0.372597	0.503786	0.28485	0.522961	0.495293	0.566897	0	0.604217	0.512778	-0.111753	1.01678	0.654989	0.514858	0.462473	0.626125	0.236555	0.377563	0.705103	0.319666	0.599056	0.770979	0.305922	0.026136	-0.443192	0.496177	-0.444681	0.388691	0.636472	0.364576	1.33769	0.555507
KLHL13|90293	0.334807	0.11156	0.09282	0.983305	-0.452954	0.757716	-0.048907	-0.473134	0.274329	0.24973	1.14027	1.60832	1.23618	2.09286	1.42895	0.740859	0.302313	1.32108	0.65632	0.310444	0.353255	0.007855	0.059523	0.711578	0.621288	0.776534	0.720026	-0.216338	0.920984	0.382305	0.967232	0.163768	1.06412	0.646846	0.5878	0.641011	0.55531	0.525548	0.375603	0.406892	-0.70961	0.510838	0.74224	-1.04765	0.97524	1.3089	0.450427	-0.012623	0.028903
ANKRD22|118932	1.05227	1.34314	0.59808	0.162261	0.751374	1.0968	-0.088677	0.480856	0.439861	-0.51045	0.300171	0.165831	0.500739	0.579407	0.04791	0.209066	0.348395	1.06405	0.792923	-0.450738	0.333811	0.61101	-0.960943	0.086778	1.06331	-0.003136	-0.435895	0.092	0.212373	0.87761	0.275349	-0.084543	1.42131	0.213032	0.642731	0.659594	1.0328	0.292472	-0.106956	0	1.01969	0.376913	-0.926798	-1.19941	-0.910069	-1.65956	-0.195042	1.28207	1.35829
CCNO|10309	0.443523	-0.818922	-1.75272	1.11547	0.704823	0.155233	0.068674	-0.007447	0.501632	1.78315	0.734825	0.290013	0.885378	1.85445	1.01817	-0.397813	0.30258	0.620736	1.09233	-1.47842	0.85978	0.037547	1.29206	0.999014	-0.376493	-0.240926	0.107513	0.396191	1.30462	1.50348	0.88273	0.057697	0.559863	0.107344	-0.158102	1.28542	1.05585	-1.21984	-0.258445	0.734533	1.93398	0.008192	0.110969	-0.786215	-1.08529	0.905109	-0.072922	0.325578	1.83187
C1orf113|79729	-0.116996	-0.389781	-1.27914	0.344744	0.63791	-0.038911	0.61997	0.053905	0.842051	1.34516	1.15675	0.42575	1.07125	0.985567	0.901229	-0.080196	-0.366408	0.458712	0.134191	0.473887	1.31055	-0.139821	1.71513	1.2072	0.533055	0.236878	-0.433104	0.999394	0.884437	0.339297	-0.423513	0.705463	-0.176317	0.125614	0.912936	0.258343	0.108685	-0.592025	0.921522	1.54079	2.28507	-0.495742	0.135454	0.014694	0.176326	0.271126	0	-0.335545	0.257248
FANK1|92565	0.128731	-0.190398	-0.481048	0.564201	0.624005	0.675052	0.800858	-0.369238	1.16322	0.92633	1.08527	0.463296	0.874196	1.00795	0.817746	0.195308	-0.246836	1.19372	0.557042	0.635589	0.98271	0.215143	1.23408	0.919989	-0.485375	0.080666	-0.227982	0.503885	0.854839	0.758989	0.084713	0.144143	0.766567	-0.717845	0.918023	0.666131	1.16939	-0.146093	0.423833	0.855167	1.46585	-0.443837	0.690454	-0.368668	0.186375	0.588525	0.374956	-0.48314	0.797874
PERP|64065	-0.285626	-0.308494	0.427483	-0.161023	0.155674	0.012606	0.200128	0.257012	0.740792	0.4564	-0.038077	0.451491	0.319124	0.209066	0.172622	0.16064	0.416656	0.811998	0.379606	0.257089	0.902047	0.521074	0.335671	0.231004	0.56497	0.077017	0.249196	0.495179	0.378742	0.490344	0.889411	0.1485	0.022509	0.110022	-0.199686	0.126088	0.41891	0.238673	0.191346	-0.227909	0.046689	-0.608965	-0.153162	-0.418641	-0.049715	-0.031471	0.316458	-0.22192	0.280128
TC2N|123036	-0.232499	0.271818	0.466516	0.188602	0.127842	-0.538598	0.226024	-0.004189	0.011067	0.127356	-0.002716	1.04952	0.558098	0.65546	0.724378	0.593576	-0.009994	0.665191	0.094987	0.657493	0.367824	0.433511	0.066253	0.590638	0.503869	0.563274	0.34257	1.17546	0.361066	0.594765	0.120833	0.275689	0.073854	0.070728	0.133866	0.299885	-0.505185	0.975516	0.371839	-0.458561	0.778978	0.124879	-0.433287	0.040615	-0.50098	0.332064	0.435401	-0.00686	0.502974
CA13|377677	0.077664	0.803348	0.425414	0.357199	0.302379	0.192143	0.641312	-0.116976	-0.163507	-0.006609	0.53281	0.865588	0.613176	0.208899	1.01675	0.490162	0.163394	0.387756	-0.021738	0.709021	0.582327	0.187652	-0.028157	0.592176	0.075096	0.888021	0.582324	1.35421	0.620656	0.168972	0.197757	0.403993	0.668907	0.641502	0.489821	0.630262	0.464772	0.927257	0.879472	-0.008065	-0.257482	-0.59773	-0.054581	-0.208738	0.289733	0.889643	0.615361	-0.470211	0.478755
TMEM154|201799	0.170006	1.07288	-0.186458	0.033441	0.126631	0.232348	0.193095	-0.05295	0.323756	0.384535	0.229018	0.595008	0.517184	0.497163	0.182725	0.418487	-0.033308	0.612169	0.435207	0.46201	0.07846	0.279805	0.164295	0.020079	-0.210702	-0.006204	-0.332785	0.191687	0.675807	0.312926	-0.277542	0.13321	0.420304	-0.446304	-0.094917	0.559218	-0.52193	0.27533	0.208238	0	-0.326715	-0.538008	-0.549871	0.033085	-0.18282	-0.15791	0.160729	-0.147162	0.365617
ZDHHC13|54503	-0.029239	0.390663	0.551535	0.186919	0.244977	0.225114	0.178166	0.834375	0.279814	0	0.10397	0.460229	0.250667	0.063561	-0.132403	0.294068	0.226161	0.444798	-0.023142	0.579193	0.263468	0.311464	0.198536	0.281784	0.016692	0.210333	-0.063917	0.789227	0.434157	0.245265	0.276399	0.487629	0.011503	-0.030847	0.209508	0.42132	-0.077328	0.652049	0.331881	0.132984	0.75472	-0.513856	-0.387254	-0.238133	0.232933	-0.531772	0.347098	-0.197358	0.729877
RP6-213H19.1|51765	0.17768	0.804602	0.424103	0.261375	-0.111881	0.463434	0.004143	0.099135	-0.02329	0.036606	0.233554	0.749963	0.211224	-0.003285	-0.38015	0	0.537123	0.53208	0.630611	0.484213	0.355845	0.218608	0.130584	0.475918	-0.052459	0.827649	0.341017	0.198494	0.297509	0.032917	0.909541	0.379446	0.068862	0.289537	0.095544	0.346419	-0.414626	1.09385	0.959108	-0.094665	0.325876	-0.224142	0.286532	0.10861	0.604842	-0.62763	0.52409	0.042869	0.394962
RBM11|54033	0.149166	-0.244408	0.969688	0.324807	0.639783	0.902225	-0.329674	-0.29561	0.235392	-0.325097	0.246316	0.801006	0.663282	-0.318389	0.002804	0.03233	0.39277	1.10383	0.48944	0.510895	0.229825	0.736688	0.058877	-0.070805	-0.719698	0.317746	-0.55566	0.271918	0.683888	0.535028	0.845907	0.44537	0.151345	-0.38215	0.189591	0.686375	-0.48504	0.386599	0.570343	0.193849	1.57118	-0.562504	-0.130803	0.147634	0.413549	-0.099678	0.116009	-0.990544	0.573912
MPZL2|10205	0.533184	0.546549	0.089828	0.57698	0.387658	0.137661	0.189969	-0.09439	0	-0.535834	-0.159769	0.933164	0.700521	0.490633	0.675237	0.447765	0.195066	0.790242	-0.095934	-0.081581	0.034342	0.029683	-0.449245	0.011053	0.029752	0.110065	-0.080456	0.547894	0.269743	-0.029897	0.680317	0.233857	0.514899	-0.159194	0.297126	0.517916	-0.469123	0.401802	0.578219	-0.091646	-0.211294	-0.09109	-0.244007	-0.716802	0.10004	0.031134	0.450083	-0.070353	0.834405
TES|26136	0.145714	0.14731	0.284903	0.005876	-0.224948	0.20113	0.023071	-0.411257	0.438323	-0.145628	0.106564	1.17776	0.342257	0.335391	0.267158	-0.086784	0.437624	0.496101	0.203997	0.17728	-0.091507	-0.088533	-0.111202	0.059696	0.49817	0.449723	-0.141719	0.177343	0.137854	0.064126	0.857203	0.596395	0.279522	-0.387681	0.501418	0.34283	-0.167174	0.391343	0.795555	0	-0.289798	0.117397	-0.112886	-0.474594	0.588179	-0.078394	0.211945	-0.107612	0.46596
FLRT3|23767	0.171803	-0.314216	0.686277	0.18154	-0.055549	1.36485	0.589938	-0.262857	0.885752	0.732063	0.677233	0.496468	0.633565	-0.597963	0.063023	1.7495	1.11276	0.688755	0.720561	1.28459	0.397706	0.239554	-0.081362	0.471845	-0.362783	0.325846	0.583953	0.332071	0.900864	-0.28766	1.6718	-0.595782	0.446797	0.069527	0	0.434906	-0.46178	0.30021	1.0965	0.804372	-0.437258	-0.210199	0.97552	0.162375	1.04562	0.811504	0.589449	0.26942	0.299702
ATP1B1|481	0.016886	-0.268799	0.244936	0.533522	0.584636	1.19021	0.618215	0.755149	0.179456	-0.003434	-0.021867	0.194948	0.12567	-0.283174	0.036152	0.482855	1.20459	0.712609	0.250034	0.020828	0.181847	1.0087	-0.423947	-0.01121	0.518547	0.014771	0.176147	0.89384	-0.015728	0.766877	0.630886	-0.340278	0.000726	0	0.107229	0.535961	-0.392442	0.105498	0.571483	0.327319	0.312171	-0.559041	-0.080142	0.031436	0.135124	-0.730054	0.561669	0.412777	0.482231
FAM167A|83648	0.160432	1.15253	0.869355	-0.038664	0.667503	0.604421	-0.260036	-0.382795	1.11153	0.135184	0.061095	0.063021	0.382275	-0.334918	-0.442064	0.892571	0.711861	0.633568	0.304167	1.02641	0.570304	0.990601	0.379181	1.14464	0.327618	1.34307	0.896702	0.962779	0.765335	1.0752	0.110816	1.10685	0.66074	0.823265	-0.464973	0.724899	0.50314	0.729995	0.266433	-0.16577	0.580841	0.158913	0.413691	-0.033461	0.20015	-0.532689	-0.155442	-0.470459	0.973602
SCG5|6447	0.2765	-0.318413	1.27897	-0.055329	0.397835	-0.279684	1.79804	0.538449	0.525518	1.01256	1.66198	0.411981	0.544584	0.51907	-0.020763	1.29266	0.467557	0.73484	0.344138	-0.329056	0.511612	0.593686	1.21382	0.188161	0.594918	0.797941	0.551989	0.011095	0.727795	-0.412575	1.74895	1.27947	1.21508	2.18725	1.39075	0	1.5434	0.233578	-0.202374	0.567358	0.248386	2.39446	0.774432	-0.929495	0.361429	-0.915121	0.562072	-0.450633	0.607854
TMEM45B|120224	-0.521064	-1.28672	0.762943	2.1621	0.220838	1.00888	0.159448	-0.428425	1.78214	-0.324613	0.785417	2.63275	2.31308	4.1286	3.92086	1.02574	0.333821	0.798784	1.10622	1.21695	0.039759	0.051019	-0.770037	-0.73598	-1.46249	-0.990639	0.167896	-1.5996	1.09292	1.66004	0	0.347345	1.42792	-0.393917	-0.710156	1.68694	3.24288	-0.644491	0.18616	-0.691326	0.48044	-0.566556	2.18184	-0.218155	0.679154	3.61342	-0.777339	0.826599	1.0695
ALCAM|214	-0.478027	-0.634167	-0.104897	1.06817	0.599812	0.750796	0.2178	0.26729	1.19138	1.08279	0.670329	1.69563	1.17201	1.70158	1.62282	-0.070308	0.173781	0.333555	1.00929	0.548949	0.261447	0	-0.16431	0.807725	-0.803188	0.100248	0.177104	0.9233	0.946936	0.994529	0.324044	0.172958	0.219518	-0.037339	-0.04405	0.89361	0.771861	0.237454	-0.160042	0.086137	0.33212	-0.363541	1.21924	0.454493	0.316304	1.91995	0.153509	-0.061356	0.565783
STYK1|55359	0.019547	0.142149	0.92281	1.27765	1.18136	0.505362	0.153086	-0.014663	1.41003	1.30068	1.01812	1.50982	1.06267	2.49959	2.36704	0.235255	0.116906	0.642523	0.256903	0.626294	0.134009	0.014136	-0.144996	0.349199	0.342463	-0.139886	-0.037722	0.346389	0.617517	0.839624	-0.138935	0.076386	1.39248	-0.25534	1.14024	0.634126	2.36072	-0.276289	0.303188	0.754544	0.394875	0.043472	1.10638	-0.103036	0.313629	2.62216	-0.120288	-0.675429	0.107833
MSX2|4488	-0.166635	-1.12288	-0.099051	0.779932	0.608793	0.461548	0	1.15161	2.32088	1.17561	0.677061	1.38298	0.982106	0.967044	0.84816	-0.245968	0.799783	1.79249	1.29826	0.160919	0.129493	0.376239	0.248968	0.495302	0.142439	0.348054	-0.420434	-0.330761	1.64295	1.49251	0.436279	-0.00508	0.281216	-1.3348	0.083062	1.28611	2.03583	-0.321867	0.075527	0.258407	0.943346	-0.474295	1.07894	0.177358	-0.100907	0.512645	-0.025108	1.07252	-0.24986
C3orf14|57415	-0.459722	-0.756054	-0.022422	0.267201	0.492544	0.301857	-0.283494	1.30741	0.923841	0.385774	0.404268	0.955501	0.817347	1.0463	0.3284	0.351267	0.542489	1.35263	0.565301	0.213402	0	0.167449	0.297771	0.392796	0.128167	0.211769	0.043174	-0.124807	0.603349	1.24586	0.333766	0.098061	-0.119343	-0.27339	0.196179	0.73656	0.991116	0.292199	0.095922	0.102878	0.28526	-0.033472	0.238379	-0.462081	-0.141967	0.4432	-0.356502	-0.335178	0.46724
RBM47|54502	-0.278573	-0.200071	0	0.202567	0.500951	-0.030945	0.525893	0.271873	0.702663	0.838945	0.743556	0.583695	0.538669	1.11319	0.728793	0.193404	0.270219	0.290244	0.368497	0.400811	-0.004623	0.229197	0.331673	0.595056	0.56502	0.125202	0.258666	0.617306	0.636049	0.763504	0.0113	0.366472	0.54696	0.292898	0.3665	0.573951	0.432899	0.582317	-0.183614	0.203591	0.805944	0.079095	0.098946	-0.061341	-0.188714	0.562183	-0.245757	-0.135988	0.031752
CLDN19|149461	0.433285	-1.21061	-0.456498	0.129233	-0.33632	0.679414	0.406412	0.536516	1.43925	0.665375	0.781325	0.923023	0.972413	0.191198	0.14163	1.04947	1.40766	1.18172	1.52769	1.67794	0.667982	1.05564	0.952769	0.709101	0.993803	2.11478	1.14682	0.327383	1.51791	0.626565	0.479955	1.02616	0.360642	0.427437	0.225541	-1.14294	-2.19663	1.01663	0.232286	0.30823	-0.864397	0.415375	1.44149	0.740084	-0.13222	-0.054243	1.22885	-0.208461	0.342833
MACC1|346389	0.113636	0.525758	-0.246483	-0.167888	0.883834	0.108787	0.204395	0.359489	0.33339	-0.220707	-0.006923	1.46187	0.979129	0.917288	0.665522	0.301025	0.200559	0.686318	-0.169741	0.70656	0.395206	0.118168	0.310347	0.558486	-0.093827	-0.029517	-0.092879	1.09609	0.394995	-0.058991	-0.335529	0.359746	1.03361	0.13888	0.128674	0.31564	0.106027	0.636391	0.469785	0.324975	0.921098	-0.144868	0.045339	-0.506081	0.228637	0.258765	0.146223	0	1.66494
DNAH7|56171	0.593453	-0.374057	-0.619345	0.250488	0.848093	1.44919	0.352604	-1.37109	0.812251	1.46477	1.62373	0.710188	0.825406	0.406464	0.281825	0.154711	0.148791	0.805476	1.04345	0.967303	0.432661	0.418522	0.738153	1.18633	-0.476045	0.408598	0.124285	0.656024	1.04029	1.06615	-0.952717	0.507344	0.475564	0.160505	0.79352	0	-0.60413	1.13524	0.18054	0.721462	1.10341	-0.526743	1.1978	0.448492	0.333832	0.019885	0.849359	-0.151399	1.6577
MAP3K1|4214	0.167309	0.352972	0.53229	0.003168	0.503376	0.42686	0.474814	-0.48008	0.837809	0.717871	0.652675	0.901869	0.986823	0.359904	0.65014	0.531741	0.4469	0.32854	0.473793	0.920768	0.672999	0.765147	0.678492	1.17891	-0.165885	0.519554	0.539504	1.49151	1.05712	0.569644	-0.434705	0.582748	0.759811	0.666142	0.198068	0.42334	-0.162654	1.14212	-0.299418	0.50719	0.676287	0	0.803772	0.233773	-0.196065	-0.063641	0.195914	-0.204761	0.462668
ZNF107|51427	0.207331	0.487751	-0.013433	0.352603	0.717041	0.102364	0.366836	0.359253	0.754419	1.29017	0.740196	0.042963	0.578767	0.536112	0.431764	0.462589	-0.230896	0.645764	0.312291	0.850417	0.745822	0.416415	0.880067	0.920036	0.41781	0.413257	0.429784	0.855471	0.815629	0.72704	-0.398889	0.4263	0.160085	0.003019	0.136399	0.800921	-0.501292	0.612712	0.048229	0.763883	0.678948	-0.012061	0.372954	0	-0.104285	-0.311593	0.55549	-0.370428	0.391707
EXPH5|23086	-0.016951	-0.232789	-0.084286	0.093266	0.631035	0.34625	0.583786	-0.268437	0.01082	0.217512	0.432653	0.53251	0.428246	-0.282395	0.058621	0.365952	0.167855	0.129706	0.445928	0.857368	0.443721	0.683446	0.672747	0.378313	-0.214273	0.348549	0.486609	1.06609	0.15216	0.298871	0.209842	0.358279	0.207338	0.695425	-0.515954	0.212454	-1.48055	1.23693	0.620445	0.043262	0.283679	-0.186455	-0.136726	0.0587	0.189998	0.045098	0.657959	0.002527	0.487243
SYCP2|10388	0.29123	0.46863	0.206137	-0.040837	1.05487	1.18335	0.755002	1.75101	0.10811	0	0.872891	0.320925	0.82527	0.294694	0.039339	0.825895	-0.061068	0.340988	0.377485	1.28975	1.01324	0.662092	0.942092	1.35528	0.286006	1.51995	0.699531	1.05958	1.10093	0.746503	-0.285843	0.946412	0.63881	0.55933	0.165472	0.393264	-1.3078	1.75651	0.844763	0.754505	2.06617	-1.05567	-0.068908	0.595047	0.93361	-0.278494	0.198851	-0.785706	0.881216
RCAN3|11123	0.297566	0.763111	-0.835491	0.124744	0.274916	0.549452	0.373359	-0.460692	0.172583	0.565655	0.505813	0.540569	0.48624	0.311755	0.098782	0.36741	0	0.499779	0.846242	0.906336	0.68897	0.622197	0.532495	0.373098	-0.09747	0.605112	0.403817	0.587359	0.626243	0.140597	-0.403425	0.386886	0.247199	0.661623	-0.255275	0.508669	-0.514115	0.480287	0.356902	0.370258	1.00624	-0.231585	0.606856	0.196464	0.222901	0.2134	0.655604	0.395656	0.287357
CMYA5|202333	0.466279	-0.485546	-0.68579	0.33787	1.03962	1.07522	0.544294	-0.261908	0.924726	0.955342	1.28445	1.24829	0.81458	0.230235	0.157278	0.415929	-0.214481	0.256699	0.92493	1.09511	0.876041	0.172074	0.750001	0.73338	-0.362497	1.08205	-0.02989	0.981555	1.26668	0.429742	0.30775	0.685514	0.684525	-0.001474	0.260285	0.469909	-0.298874	0.927468	0.751664	0.885427	1.22731	-0.992865	2.09676	0.169603	0.738076	0.181288	0.989944	-0.183693	0
INADL|10207	0.121243	-0.269329	-0.513008	-0.032742	0.274333	0.46966	0.417995	-0.553891	0.792663	0.532553	0.861173	1.03822	0.716801	0.490498	0.413771	0.324152	0.237093	0.226849	0.569329	0.703537	0.672886	0.501228	0.653325	0.674165	0.092635	0.779017	0.270613	1.11922	0.862476	0.462861	0	0.435825	0.406406	0.071227	0.296553	0.726907	-0.781246	0.971754	0.306086	0.323678	0.417117	-0.84655	0.131027	0.321317	0.175636	0.115825	0.182534	0.020051	0.601457
PTPRK|5796	0.053978	0.303581	-0.506862	-0.26638	0.438554	0.042799	0.522931	-0.198377	0.61066	0.365566	0.37174	0.274779	0.427758	0.323868	0.215956	0.606443	-0.091192	0.241578	0.358194	0.572159	0.54027	0.5954	0.341759	0.412962	0.161572	0.326402	0.340768	0.735309	0.470706	0.054653	-0.164348	0.640481	0.687513	0.29953	0.218643	0.139727	-0.069047	0.529015	0.669637	0.319563	0.720045	-0.213838	0.255922	-0.042196	0	-0.122265	0.257591	-0.187522	0.779432
ANK3|288	0.166078	0.381742	-0.300851	-0.434746	0.575895	0.420562	0.582141	0.065113	0.784695	0.243753	0.707657	0.454618	0.363268	0.677199	0.463682	0.828671	0.532149	0.321573	0.360162	0.506533	0.358239	0.700247	0.434727	0.492979	0.570309	0.594933	0.469411	0.630445	0.621534	0.25231	0.209426	0.876113	0.529655	0.525097	-0.022883	0.197125	0.062372	0.741296	0.282811	0.192252	1.39336	-0.112373	0.588406	0.162653	0.321754	0.189151	0.523271	-0.023074	0.751846
ZNF711|7552	0.240915	0.696994	0.306258	-0.061653	0.371715	1.0274	1.04598	0.235325	0.186414	0.513771	1.1142	0.543809	0.4719	-0.279392	0.103961	0.659225	0.194228	0.402883	0.671198	0.821682	0.600955	0.553986	0.615835	1.02351	-0.160699	1.44317	0.879085	0.840222	1.33274	0.579058	0.191369	1.43421	0.342376	0.969521	0.106663	0.887381	-0.703675	1.53466	0.39535	0.277777	0.541346	0.093246	0.784602	0.843124	0.230846	-0.391964	0.712165	-0.327654	0.594824
RAD18|56852	-0.100971	0.150654	-0.099272	-0.438466	0.083845	0.453414	0.440653	-0.054008	0.17774	0.270687	0.344138	0.835663	0.587627	0.445455	0.27922	0.336899	0.392191	0.299616	0.079906	0.602063	0.127224	0.309206	0.337707	0.560993	0.491267	0.99381	0.410198	0.65249	1.0297	0.178424	0.249885	0.598165	0.779598	0.299353	0.329173	0.21791	-0.113845	1.26862	0.278687	0.500455	0.609719	-0.003462	0.291158	0.192608	0.361036	-0.003648	0.398806	0.021939	0.568541
RPS6KA5|9252	-0.418098	-0.312838	-0.146114	-0.155473	0.011006	0.732208	0.843591	-0.210615	0.325709	0.687221	0.56853	0.863611	0.473893	0.342568	0.010638	0.462165	0.463347	0.213409	0.42118	0.579936	0.31733	0.763149	0.482756	0.803013	1.02463	1.19853	0.874174	1.16484	0.769997	-0.06587	0.039302	1.11631	0.649531	0.668055	0.598297	0.453437	-0.750499	1.27549	0.484909	0.358305	0.780327	0	0.336374	0.297673	0.180223	0.136335	0.214638	0.025812	-0.085986
CCDC148|130940	-0.337573	-0.20166	-0.578993	0	0.787086	1.265	0.967009	-0.041999	1.69626	0.802876	1.62559	1.02261	0.415645	0.471593	-0.153878	0.636585	1.0949	1.14746	0.923269	1.21794	-0.189042	0.92929	0.771464	0.87943	0.185792	0.947944	0.206311	0.854904	1.09391	1.01732	0.530105	1.16128	1.07546	0.494261	0.674521	0.560825	-1.03082	0.561219	0.329552	0.419115	1.36057	-0.011007	0.938913	0.241401	0.172641	-0.481067	-0.20501	-0.87717	0.029972
KLK10|5655	-0.278117	0.617148	0.983957	0.024694	-1.0666	0.274025	0.87119	0.396135	0.386213	-0.136795	-0.207963	0.751155	0.557169	0.19115	0.797242	1.05111	0.279322	-0.036627	1.45609	-0.340234	1.39843	0.721618	-0.098421	0.247011	0.059189	-0.399414	0.104871	1.68494	0.512374	1.13084	0.857679	-0.642574	0.545227	1.89081	0.533214	0.379744	0.016751	0	0.918619	-0.162847	-0.949781	-0.670095	-0.849623	0.307855	-0.288456	-0.095837	0.40484	0.628565	1.17567
AGR3|155465	-0.773168	-1.47442	-1.44323	0.257492	0.065037	-1.08447	0.764931	1.59602	1.62514	1.70687	1.07795	0.781845	1.22341	2.12801	-0.403871	-0.131217	-0.578636	2.26489	0.094888	0.564371	-0.0426	-0.201989	0.851348	0.702886	0.304541	-1.01743	-0.267048	0.699015	1.16071	0.547819	-0.206445	1.16337	0.402513	-0.614259	1.18038	0.679884	1.16922	-0.87021	1.20229	0.492994	1.88753	0.26141	-1.62291	-1.28543	0.124438	-2.67448	-0.567647	0.093012	0.990122
SLC39A6|25800	-0.176508	-0.910931	-0.515772	0.331432	0.342879	-0.092099	1.05846	0.300788	1.55966	2.39825	0.737973	0.14337	0.912158	1.50044	0.063448	-0.277847	-0.012308	1.58644	0.398143	0.773865	0.700212	0.614666	1.44276	1.24114	0.678603	0.070869	0.409509	0.40589	0.693873	0.526583	-0.006639	0.630769	0.790605	-0.516032	0.878959	0.167537	0.431434	0.131235	1.06205	1.09808	1.55296	-0.161489	-0.05008	-0.29068	-0.009842	-0.615377	0.110633	0.314518	0.910423
CA12|771	-0.086811	-1.65027	-0.551513	0.293997	-0.540571	-0.281102	0.861864	0.695143	1.05673	1.21713	0.859813	-0.094193	1.07828	1.10146	0.307793	0.604529	0.042017	0.992929	0.276006	0.60946	0.286113	0.17836	0.306962	0.411672	0.642131	-0.166601	0.232053	0.887061	0.552433	0.447505	-0.165954	0.401254	0.430199	-0.107086	0.779705	0.018177	-0.0105	-0.575891	0.582353	0.272376	1.53267	0.362209	-0.001073	-0.654344	-0.60983	0.077204	-0.074418	-0.395164	-0.113547
ZNF552|79818	-0.17874	-0.697241	-0.544013	0.141813	0.106014	-0.389588	0.674434	1.35077	2.07642	1.44647	0.782632	0.172586	0.911788	1.59324	0.366044	-0.009635	-0.029889	1.10387	0.170266	0.54693	0.74687	0.577118	1.36332	1.70371	0.833753	0.74753	0.514903	1.07687	1.35386	0.405711	-0.040945	0.953066	-0.004248	0.58224	0.562805	0.119691	1.01526	0.611008	0.911058	0.777635	2.27392	-0.102432	0	-0.085421	-0.150905	-0.030091	-0.326419	-0.131314	0.716515
MLPH|79083	-0.371714	-1.75467	-0.998503	0.317548	1.02594	0.282498	0.669479	1.40019	1.51494	2.00013	1.3228	0.634667	0.723921	1.76014	0.835797	-0.217918	0.579085	1.26968	0.706133	0.383733	0.704391	-0.348528	1.70681	1.0601	0.699232	-0.254785	-0.132386	0.356155	0.61876	1.29302	0	0.303055	-0.212713	-0.341787	1.02369	0.710182	1.64853	-1.27361	0.585431	1.01988	1.08365	0.059053	0.720319	-0.176494	0.16725	1.00843	-0.29385	0.315607	-0.345712
TTC39A|22996	-0.442609	-1.6554	-1.35345	0.730147	1.09844	0.000156	0.819619	3.05112	1.80851	2.51651	1.59175	0.699943	1.47698	2.67188	0.389936	-0.052224	0.721852	2.15947	0.828182	0.887158	0.920747	-0.138451	1.35502	1.72066	1.18191	-0.227903	-0.961258	0.015755	0.920314	1.36231	-0.17181	0.344759	0.613181	-0.647427	1.41417	0.821781	2.12064	-0.783251	0.965599	1.27779	1.95037	0.895651	0.537595	-0.469239	-0.070594	-0.375127	0.017682	0.066735	-0.185939
XBP1|7494	-0.283545	-0.890748	-0.508701	0.161312	0.404576	-0.06081	0.131045	0.757201	1.15461	1.51376	0.641375	0.34949	1.01008	1.20505	-0.029677	-0.196729	0.272318	1.53786	0.368185	0.509741	0.139514	-0.039672	0.759462	0.734913	0.285618	-0.681007	-0.574289	0.134904	0.780384	0.840296	0.002651	0.223334	0.15245	-0.973725	0.489955	0.567921	1.34185	-0.454526	0.45356	0.573005	0.858651	0.394105	0.365495	-0.180517	-0.006029	-0.517235	-0.548559	0.279318	0.242261
PKIB|5570	-0.454138	-0.741729	-0.221594	0.90998	0.836928	-0.209582	0.68396	0.389763	1.60368	1.72192	0.978387	0.593286	0.53518	2.11799	0.826222	-0.352458	0.148268	1.1316	1.00932	1.24169	0	0.180479	1.02105	1.38293	1.00118	-0.04987	-0.073048	0.542139	0.742559	1.42016	0.990747	0.346168	0.383773	-0.209075	1.18809	0.565277	0.653839	0.443313	0.211567	0.262655	1.29925	0.282127	-0.385374	0.366395	-0.241314	0.626326	-0.686123	-0.018824	0.527737
LYPD6|130574	-0.349246	-1.83412	-1.01079	0.175821	0.217255	0.69978	1.29381	-0.177741	2.68362	1.51941	1.22752	0.469378	1.35455	0.736095	-0.59463	-0.00424	0.211693	1.14928	0.214484	1.57025	0.190187	0.530375	0.682827	0.624172	0.564111	-0.032645	0.400884	0.277602	1.36425	0.147476	-0.083998	1.03449	0.516596	-0.792033	0.742402	-0.478766	0.019854	0	1.03346	0.739388	0.381889	-0.254303	0.098488	0.607047	0.317353	-1.84709	-0.304856	-0.210123	-0.101067
ENPP5|59084	0.155331	-0.256797	0.151114	0.373682	0.493034	0.303403	0.319723	0.42613	0.843138	1.21593	1.22196	0.293561	0.420753	1.02767	-0.43621	0.344279	0.081987	1.24152	0.321338	1.14375	-0.234965	0.291282	0.199889	0.633738	0.350193	0.258421	0.791554	0.29519	0.648034	1.32584	0.098548	0.506283	-0.017964	0.029088	-0.068496	0.879873	0.690874	0.253315	0.468225	0.225251	1.9842	-0.291938	1.04341	-0.276086	-0.413678	-1.37061	-0.061624	0.133966	0.137658
SOSTDC1|25928	-0.275846	0.607813	0.563376	0.359249	-0.295229	0.051107	0.953609	1.49299	-0.376613	-0.161425	0.071419	0.276704	1.16348	-0.743011	0.391088	1.82389	0.636549	0.712043	0.009658	1.30765	1.54659	0.765604	0.190089	0.233275	-0.072694	0.870996	1.24877	1.63256	0.074085	0.895152	1.28544	0.501289	-0.220205	0.605526	-0.974026	-0.146425	-1.05961	1.00568	0.478491	-0.201531	-1.15674	-0.178214	-0.360248	0.328618	-0.254806	0.330802	1.94436	-0.086881	0.371171
ST6GALNAC5|81849	0.421337	0.543143	-0.131732	1.00361	0.565058	0.067234	0.836034	-0.441067	0.094969	0.076488	-0.854546	0.755797	0.719646	-0.171333	1.10176	0.574602	1.45841	1.2593	-0.562741	0.257208	0.284779	0.375806	0.992296	0.003786	-0.85237	-1.16921	-0.853555	0.905814	0.214181	0.07895	1.63127	0.722485	0.367568	-0.530587	-0.018427	0.367197	-1.14823	-0.173906	1.1735	-0.72583	-0.743594	-0.768027	-0.263474	0.072627	0.329239	0.583226	0.869528	-0.622647	0.423394
NRG1|3084	0.273458	-0.375761	-0.644949	0.929324	-0.715237	1.86098	-0.017012	-1.4201	1.01978	0.070351	0.876985	1.97564	1.2379	2.05767	1.47075	1.00668	0.681106	1.79251	1.1196	0.961661	0.26729	0.641108	0.400362	0.332912	0.484503	1.10788	0.947071	-0.21337	1.4372	1.61929	0.275005	0	1.8491	0.633179	0.948564	1.41235	-0.193936	1.20603	0.397627	0.635204	-0.689089	0.567475	1.38139	-0.48051	0.765085	0.627131	0.6499	0.506216	-1.11587
FBXO2|26232	1.04875	-1.34474	-0.608354	0.267726	0.150166	0.624397	-0.325898	0.584328	0.915276	0.211422	0.325069	1.05414	0.221594	0.553332	-0.361994	0.065231	1.09769	0.701257	1.64636	-0.139164	-0.052048	0.833659	-0.009142	-0.381684	0.911988	0.086266	0.222324	0	0.301683	1.46764	2.20693	-0.207496	-0.470425	-0.150536	1.01178	0.505441	1.32947	-1.70781	1.44783	0.492644	-1.4246	-0.390072	0.892247	-0.06275	0.014	-0.097863	0.070915	0.785593	-1.34987
KLK8|11202	0.086719	-0.493473	0.480106	0.218911	-0.178233	-0.297313	1.34984	0.383164	0.360892	-0.403054	0	1.02432	1.18468	0.891279	0.961355	0.825055	0.251251	1.14406	-0.158791	-0.603762	1.48003	-0.724712	0.277615	0.334312	0.138349	-0.402931	0.071642	0.256661	0.500139	1.50905	1.47779	0.170644	0.108707	0.829716	1.14616	1.24234	1.01285	-0.618287	1.34703	-0.085175	-1.92376	-0.04106	0.287959	-1.30727	0.080555	0.391071	-0.094977	0.374287	0.134652
COL4A5|1287	0.436333	0.291169	-0.498496	0.273181	-0.049463	0.888555	0.9768	-0.999533	0.924883	0.980587	1.46397	0.672919	0.788277	1.08275	0.456395	0.480299	0.205147	0.973044	0.897018	0.835181	0.224853	0.076354	0.518438	0.835321	-0.121769	0.642832	0.699943	-0.221389	1.19728	0.743098	0.406499	0.297529	1.12151	0.620594	0.657277	0.845187	1.25398	0.263083	0.267128	0.903736	0.586268	0.456933	1.71227	-0.164875	0.413618	-0.421004	0.090826	-0.027411	0.283786
COL4A6|1288	0.450882	0.403062	-0.366573	0	-0.36772	0.843079	0.683434	-0.405432	1.2722	0.427752	1.39332	0.466512	0.579745	0.892894	0.551349	0.932356	0.523078	0.664767	0.845137	0.654152	0.587548	0.274916	0.378755	0.86918	0.241284	1.24663	0.801986	0.081651	1.0459	0.808133	1.16711	0.406394	1.21649	0.665223	0.78814	0.767125	2.62176	0.061494	0.356029	1.03289	-0.686393	0.327607	2.3608	-0.108841	0.564236	-0.612529	0.079912	-0.183474	-0.060528
PIGR|5284	0.72233	1.73109	1.48708	-0.022618	0.416088	-0.056329	0.440464	0.689093	-1.83924	0.893804	0.650679	-0.223281	-0.161946	-1.57636	-0.554235	1.9703	1.17095	-0.781602	1.71103	1.95897	0.800654	2.45899	1.79892	2.05211	2.52113	2.54579	2.73305	2.55475	1.44626	2.63534	1.49638	1.85076	0.415211	2.90493	1.31448	0.044602	-0.64327	2.26802	0.414894	0.104408	-0.487168	2.13943	-0.457594	0.242908	-0.857095	-0.163765	0.531618	-0.339305	0.260336
SDK2|54549	0.489379	0.144944	-0.487365	-0.365733	-0.686425	0.601376	0.589073	0.236866	0.641533	0.505444	1.51073	0.869957	0.857471	0.284834	0.352262	1.10599	0.606489	0.996108	0.995273	0.280258	1.21243	1.13251	0.918413	0.267708	0.91283	1.74326	1.2011	0.453595	0.296587	1.14067	1.26187	0.735944	1.51204	0.97	0.699484	0	0.692938	0.40623	0.771149	1.28406	0.278216	-0.095479	1.50872	0.547311	-0.339158	-0.65427	0.227194	0.330917	-0.392147
KRT15|3866	0.325587	0.444018	-1.53573	0.33231	-0.312033	-0.756671	2.26491	1.62536	0.093676	0.44468	0.04927	0.436758	0	0.914507	0.54756	0.593286	1.67495	0.651869	0.981035	1.24892	0.844987	0.770214	0.791899	0.715431	1.43369	1.56872	1.50303	0.964979	1.00245	0.683106	1.47514	1.56346	0.244597	0.412516	0.552722	0.820761	-0.081411	-1.11304	1.16163	-0.407655	-2.60481	-0.478067	0.13151	0.472023	-0.691947	-0.120946	0.178608	0.15707	-0.298263
FXYD3|5349	-0.038043	-0.336527	0.26898	0.439265	0.42646	0.201048	0.963179	1.59133	1.22043	0.843022	0.220561	0.159454	0.327278	1.08644	0.761302	0.776939	1.08301	1.01162	0.547898	0.515692	0.831349	0.563445	0.318231	0.319596	1.40846	-0.024833	1.18407	0.88647	0.536423	0.78597	1.59102	0.541043	0.036042	0.639437	0.476487	0.516678	2.22885	-0.153401	0.514104	-0.252988	-0.083429	0.437883	0.279267	-0.338922	-0.344188	0.494263	-0.060192	0	-0.059408
DBC1|1620	0.601785	1.17931	0.027287	0.608746	0.094499	-1.35371	0.95826	-0.12351	1.69083	0.680667	0.919639	1.43205	1.43146	1.19331	1.52441	1.43316	-0.784272	1.27928	-0.228859	0.4924	0.397439	-0.217638	-0.580198	0.765437	0.12094	-0.328383	0.323748	0.824239	1.09047	1.34053	1.15588	-0.048017	1.24568	-0.159334	1.56151	0.934207	0.950905	0.042527	0.675132	0.517823	-1.15009	1.38071	0.714514	-2.61142	0.05438	0.103147	0.789447	-0.290007	0.528366
MUC15|143662	-0.53099	-0.993708	0.515275	0.334965	0.315425	-0.131433	0.912059	1.17141	0.053658	0.290866	0.218517	0.829887	0.487575	-0.430944	0.325968	0.675358	-0.493344	1.18875	-0.020732	0.442862	0.615597	1.53875	-0.083915	0.175399	1.40149	0.554891	0.44508	1.55051	0.882298	0.61676	1.29351	-0.253323	-0.198975	-1.18095	-0.172817	1.34786	-2.19769	1.38569	1.2118	-0.655131	-1.0228	-0.624755	-0.358888	0.35489	-0.55129	0.658061	1.24361	-0.305261	-0.568673
EPHB1|2047	0.459533	-1.13467	0.517233	-0.181247	-0.290018	0.379355	0.393863	0.400924	0.645028	-0.041203	0.18827	0.522461	0.673714	-0.645068	-0.859285	0.147576	0.567098	0.454871	0.931672	0.680909	0.721565	0.306968	0.566176	0.342683	0.232116	1.47289	0.574105	0.122103	0.771996	0.116927	1.57973	0.578857	-0.240882	-0.553452	0.178103	0.167862	0.014045	0.459527	0.754385	0.391372	-0.843707	-0.371217	0.242235	0.316022	0.810037	-0.352282	0.716416	-0.129356	-0.266613
D4S234E|27065	0.54865	0.198176	0.292902	-0.003492	-0.189592	0.583364	0.54848	0.631542	0.805655	-0.1722	0.467969	1.01613	0.619749	-0.501984	-0.602669	0.765591	0.904644	0.925996	0.907348	0.356842	0.464903	0.236459	0.342791	0.332689	0.992389	0.842558	0.591154	-0.224398	0.733726	0.845292	1.21609	0.239087	-0.211668	-0.711366	0.383375	-0.199812	0.217233	0.213345	0.460883	0.279146	-1.41149	-0.08489	0.442854	-0.171065	0.743923	-0.723071	0.441424	0.411259	-0.134023
LOC124220|124220	0.894379	1.09279	-1.77113	0	1.22259	0.661617	0.935447	2.35497	1.26259	1.47349	0.470865	0.644331	0.543638	1.0816	-0.339359	0.234945	1.9346	1.12637	1.39091	0.684748	0.057319	0.079798	1.01174	0.44865	2.46775	0.177114	0.455763	0.203124	0.870602	2.46246	-0.013177	-0.02995	-0.278958	-0.284202	0.934147	0.058082	0.998233	-1.00701	1.12669	-0.023999	0.441108	0.891073	-0.081136	0.251705	-0.144452	-0.703073	-0.21181	0.000233	-0.20468
RAB15|376267	0.358102	0.160802	-0.187216	-0.147636	0.507865	0.581326	0.679367	0.173632	0.421035	0.106665	0.660263	0.335998	0.494995	-0.206632	0.144471	0.714912	0.472622	0.438331	0.526212	0.87377	0.196161	0.272753	0.077534	0.44062	-0.028773	0.541084	1.0171	-0.252806	0.771107	0.744705	0.598398	0.457434	0.14084	0.298453	0.50606	0.529401	0.794693	0.295485	0.659962	0.319027	-0.337675	0.78533	0.71146	0.105883	0.324602	-0.294033	-0.355302	0.203881	0.049546
PVRL1|5818	0.515506	0.282531	-0.045873	0	-0.233271	0.563934	0.385941	0.162396	0.450686	-0.018571	0.307104	0.563792	0.606736	0.064966	0.205786	0.854806	0.553498	0.914032	0.864513	0.664355	0.880758	0.486291	0.310611	0.465652	0.035578	1.17235	1.08357	-0.214522	0.325411	0.546841	1.56484	0.214965	0.112562	0.654934	0.322519	0.272754	0.621122	0.328162	0.550573	0.583842	-0.451324	0.28314	0.465191	-0.102856	0.606009	-0.029905	0.24204	0.168701	-0.012601
RASGEF1A|221002	0.392603	1.17739	1.43072	0.277348	0.635539	0.370218	-1.17051	-0.244703	1.02934	-0.275374	-0.337239	0.714409	0.664635	0.368557	0.775865	0.816952	0.48773	0.748179	-0.041393	0.205358	0.267217	1.10505	0.169688	0.720014	-0.053547	-0.112022	-0.298956	1.26656	0.756904	1.48348	0.703733	0.154097	0.986084	-0.652456	-0.29512	0.930294	-0.48026	0.007041	0.733466	-0.11856	-0.691737	0.037824	0.292602	-0.261531	0.452483	0.208789	0.24651	-0.89995	0.84775
EPPK1|83481	0.526729	0.470109	-2.27443	-0.78277	-0.569202	0.653315	1.37537	0.927552	0.666038	-0.51455	-0.358353	1.28408	0.832304	1.2635	1.06454	0.611388	0.390902	0.153219	0.779004	-0.226108	-0.055033	0.21299	0.23795	-0.119191	1.16256	0	0.758546	0.118996	0.42953	-0.138771	0.865512	0.837176	0.826129	0.766989	0.587484	0.332571	0.348415	0.048235	1.69613	0.479054	0.153448	0.480566	-0.156101	-0.229844	0.753927	0.568763	-0.607119	0.439835	0.546457
TFAP2B|7021	0.160069	-0.818957	-0.222677	0.935174	0.866859	1.06132	0.033081	-0.481977	1.70674	0.770858	0.945273	0.896252	1.31667	1.56316	1.52957	0.755945	0.261997	1.06015	1.52418	0.247599	0.105071	-0.000695	-0.489436	0.411417	-0.755304	-0.107459	-0.087829	-0.611154	0.876807	1.90215	0.357279	-0.974847	0.808892	-0.515704	-0.028584	1.42181	2.25668	-0.463613	-0.358899	0.602842	1.05282	0.030654	1.39895	-0.275641	0.006706	1.75131	0.297661	-0.557044	0.956652
KRT19|3880	-0.137843	0.421286	-0.831353	-0.594442	0.034477	-0.096829	-0.042801	2.20148	1.03779	0.421993	0.133103	1.23847	0.716156	1.21136	0.325899	0.706041	1.14302	0.273412	0.88731	0.412682	0.743399	0.968226	0.703477	0.700422	1.94507	-0.608361	0.703146	1.1542	0.476889	0.780618	0.818608	-0.05684	0.098045	1.19708	1.21327	0.108216	0.138099	-1.46701	0.503296	0.006932	1.24259	0.368266	-0.739332	0.064799	-0.330564	0.63955	-0.42848	-0.615956	-1.05784
KRT80|144501	-0.617245	-0.088013	0.283901	-0.343405	0.45927	0	1.33546	-0.12981	-0.095126	-0.890992	-0.408262	1.23001	1.37958	0.983304	1.21071	0.781714	0.850763	1.192	-0.836922	0.016116	0.102732	0.525848	0.309801	0.536996	0.856156	0.492034	-0.500819	1.41038	0.037206	0.186375	0.136852	1.15276	1.73226	0.1454	0.398495	0.673382	0.171736	0.854719	1.19099	-0.212487	0.888502	-0.340225	-0.765765	-0.784638	0.213068	1.03857	-0.329021	0.111328	0.9466
WFDC2|10406	0.26099	0.315916	0.730719	0.224161	0.684933	-0.590553	-0.037315	0.201684	0.557342	0.951592	0.244389	0.441603	1.09821	0.727124	1.09412	0.435447	0	1.50567	-0.981548	-0.003686	0.346081	-0.032047	0.196256	-1.00851	0.121564	-0.97067	0.529651	0.670961	0.065624	0.270751	0.81749	-0.526903	0.897336	-0.519358	0.991403	0.53956	1.1665	-1.37286	0.670604	0.053262	-0.250783	0.900374	-0.534813	-1.08984	-0.083389	-0.312537	-0.448528	0.480083	0.079358
PLEK2|26499	0.260645	0.168948	0.77386	0.297975	0.276266	0.48132	0.474803	0.916336	0.696979	0.435733	-0.142559	0.377868	0.110727	0.00926	-0.17352	0.629806	1.05657	0.84436	0.753955	0.267055	0.674928	0.95352	0.11532	0.652567	0.499122	0.746616	1.01245	0.552826	0.520548	1.30929	0.766704	0.046842	0.520931	0.737001	0.390633	-0.146395	0.781196	0.227003	0.354135	-0.388407	-0.208322	-0.042662	-0.212578	-0.100386	0.020326	0.013348	-0.590301	0.368305	0.143283
IL28RA|163702	0.263048	0.875207	0.127672	0.430005	0.414046	0.892456	0.103125	0	0.582879	0.192644	0.415307	0.56452	0.391675	-0.003288	0.365502	0.514974	0.621278	0.955608	1.08114	0.112665	0.399746	0.8552	0.453091	0.489311	0.390915	0.98065	0.251931	0.623553	0.545529	0.711692	0.876628	0.707233	0.463711	-0.246152	0.243094	0.51863	-0.408491	0.351742	0.592843	0.20955	0.273866	-0.868732	0.393616	-0.14586	0.781032	0.016329	0.227129	0.057577	-0.283672
CDCP1|64866	0	0.546649	0.003921	-0.13853	0.1908	-0.015515	-0.042074	0.215608	0.489911	-0.148326	-0.189851	0.69053	0.45648	0.756428	0.720929	0.716102	0.281426	0.245964	0.431278	0.882828	0.454295	0.209186	0.234236	0.182764	0.559059	0.193809	0.191326	0.540855	0.427251	0.594079	0.801505	0.675209	0.84551	0.184973	0.194681	0.292758	0.344751	0.685939	0.230111	0.047152	-0.106491	0.057612	0.070543	-0.068638	-0.224189	0.477179	0.508626	0.003407	0.76181
MIA|8190	0.154301	0.510178	-0.366524	0.50668	0.185835	0.636767	0.160802	0.717723	1.30773	0.139755	0.462813	1.06612	1.11284	1.19461	0.998802	0.969546	0.918826	1.56994	0.714638	0.167806	1.10521	0.565997	-0.334528	0.119548	1.02633	0.535846	1.12584	-0.221924	0.263675	1.01909	2.26732	0.304891	1.52306	0.799813	1.09552	0.770436	2.0651	-0.875029	0.887256	0.349132	-1.95563	0.542232	0.924498	-0.455126	-0.177475	-0.643451	0.044332	-0.127238	-0.805624
DMKN|93099	-0.09826	-1.02229	0.83214	0.126771	-0.02945	0.656113	0.165119	0.502982	0.793625	-0.109162	0.373148	0.34304	0.331932	0.113011	-0.012859	0.427398	0.739155	1.01357	0.600976	0.124752	0.846743	0.643981	0.512664	0.128819	0.904377	0.941004	0.509284	0.346699	0.545022	0.552823	1.28964	0.774632	0.2342	-0.157423	0.54322	0.380138	0.732928	0.274769	0.436238	0.275471	-0.390646	-0.530312	0.077701	-0.0792	0.445741	-0.56218	-0.102085	0.04684	-0.224676
RORC|6097	0.164073	-0.375985	-0.072247	-0.170307	0.457362	0.390906	0.353411	1.06669	0.474458	-0.062676	0.687718	-0.130148	0.235158	-0.415254	0.016265	0.628782	0.686322	0.60361	0.568319	0.786272	0.647349	0.963826	1.11058	0.342229	0.75283	0.746166	0.840829	0.83973	0.94477	0.827591	0.72011	0.812317	-0.232929	0.102884	-0.248564	0.918247	0.088703	0.26173	0.541923	0.20481	-0.305313	-0.13985	0.542233	0.35537	0.012437	0.076134	0.24963	0.138972	-0.006507
CLDN4|1364	-0.411063	0.731001	0	-0.083702	0.37404	-0.0624	1.34167	1.3343	-0.181167	-0.42922	0.61483	0.77489	0.850937	0.684745	0.390586	0.718436	0.991078	0.659202	-0.260379	0.105592	-0.058641	0.439687	0.52851	0.563007	1.24876	0.329141	0.471682	0.866513	0.857646	1.1284	0.722193	1.0592	0.482256	0.00302	0.64568	0.782716	0.651737	-0.048164	0.755353	0.06765	-0.347068	-0.221052	-0.500273	-0.221722	-0.072507	0.468033	-0.501998	0.271194	0.075657
LYPD3|27076	-0.506731	-0.134212	0.691055	0.007462	0.696071	0.796011	0.864159	1.03035	1.52623	-0.090774	0.267259	0.703378	1.41886	0.737778	0.79193	0.183146	0.913622	1.54024	0.373272	0.284189	0.457142	0.543632	-0.289106	-0.030837	0.053155	-0.440768	0.489502	0.227728	0.108423	1.02373	0.612137	-0.041573	0.686764	-0.151851	0.277974	0.954051	2.44493	-0.777318	0.121391	0.206081	-0.416429	-0.417599	0.306239	0.351941	0.166424	0.842494	-0.951588	0.117095	-0.202329
SDC1|6382	0.327818	0.903178	-0.695439	0.007262	-0.212932	0.348359	0.665954	1.86372	0.904039	-0.275294	0.764354	1.02213	0.665987	1.26637	0.747672	0.532374	0.992867	1.01014	0.206828	-0.439022	0.175962	0.270027	-0.491144	0.187664	0.332384	0.598861	0.263902	-0.723249	0.062572	0.634064	1.31564	-0.00732	0.648137	0.424771	0.594124	0.61634	1.56882	-0.565351	0.831165	0.341512	-0.352758	0.235864	0.015026	-0.346952	-0.189083	0.421935	-0.500818	0.72634	1.00123
AK5|26289	0.590228	-1.15575	-0.257267	0.792315	0.642707	-0.373543	-0.344217	0.266833	1.52923	0.233832	0.167192	1.40363	0.865766	0.050193	0.280518	1.03172	0.402774	1.19683	0.003352	0.847738	-0.553444	0.809427	-0.37484	-0.509905	0.267126	0.059032	-0.234008	0.414726	0.884753	0.817723	0.953231	0.053067	0.580603	-1.71188	0.504332	0.480474	0.877458	0.588563	0.601517	0	-1.1942	-0.551054	0.470867	-0.219122	-0.047781	0.392322	0.31557	-0.789992	0.508256
KLK5|25818	-0.183124	0.218644	0.566015	0.172007	0.312378	-0.584918	1.06973	0.458419	1.02216	-0.784554	-0.542132	1.4105	1.52797	1.21098	0.932464	1.20743	0.467781	1.56654	-0.27537	-0.313262	1.16988	-0.176765	-0.064359	0.083187	0.659247	-1.08433	-0.276136	0.969982	0.08658	1.07034	1.58957	-0.361376	0.795334	0.995378	0.157878	0.882605	0.704857	-0.554765	1.25503	-0.188498	-1.4323	-0.284468	-0.223291	-1.21456	0.13846	0.406274	0.578375	-0.820254	0.894207
KRT23|25984	-0.062951	0.931345	-0.722843	-0.13759	1.20104	0.850577	0.061642	0.08148	-0.882988	-0.781011	-0.621348	1.50717	0.937771	0.573787	0.86039	0.95256	0.974827	0.093076	-1.16402	-0.604584	0.190765	0.13769	0.238118	0.40892	0.894807	0.320692	-1.63294	1.45858	0.747946	0.276322	0	0.565419	1.40376	-0.079009	0.443068	0.167439	-0.502196	-0.072457	2.02194	-0.364282	-0.03614	2.1e-05	-1.7452	-0.474746	0.982572	0.777064	0.266257	-0.881155	1.55495
C10orf81|79949	0.546027	0.690454	0.478037	0.097471	0.100963	-0.939935	-0.235056	0.18498	-0.191406	0.459234	-0.679123	1.19292	0.742455	0.448924	0.920896	0.988329	-0.449731	0.631209	-0.424597	0.412599	0.765193	0.47955	0.575499	0.672286	0.065197	-0.247313	-0.875035	1.82348	0.431188	0.227843	0.163097	-0.189291	1.07855	-0.509288	0.653919	0.358018	0.130703	-0.018969	0.865605	0.256499	-0.487055	-1.16753	-0.615618	-0.55255	-0.117351	0.600037	0.656267	-1.17701	1.01895
FBXL16|146330	-0.454308	-0.609598	-0.415233	0.148834	-0.479338	-0.529477	0.112527	1.93443	0.720124	-0.328239	-0.194043	0.197367	0.978258	-0.594545	0.710526	0.102594	0.771688	0.43557	0.686852	0.210701	0.976781	0.530357	1.10966	0.544849	0.945802	0.3642	0.812796	1.27787	0.47073	1.12078	1.37922	0.586038	-0.487569	0.129947	-0.392439	1.01686	-0.21449	-0.319473	0.466409	-0.364468	-0.207422	-0.448184	0.179433	0.412335	0.190118	0.154867	0.308222	0.061191	-0.023151
FAAH2|158584	0.124131	0.15215	0.519526	0.118252	0.688632	0.349734	-0.110523	-0.052282	1.19906	0.733293	0.445942	0.788951	0.617166	0.941578	0.452474	0.318103	0.648612	0.730863	0.17988	0.510864	0.308709	0.418166	0.635387	0.58514	0.427547	-0.03967	-0.090169	0.765767	0.708552	0.814822	0.144747	0.052569	0.498424	-0.887198	0.87621	0.399611	0.748449	0.008008	0.2376	0.005069	0.070453	-0.486848	0.240553	-0.12931	0.280462	0.176516	-0.313312	-0.050643	0.087953
CLDN3|1365	0.260116	0.188682	-0.117261	0.366937	0.283367	-0.047738	1.33525	2.92069	0.10788	0.340376	0.193104	0.485856	0.70012	1.70395	1.31948	0.277507	0.930984	0.647463	0.247155	-0.702193	0.114577	0.321698	0.445124	0.400723	1.90033	0.417849	1.13387	0.84789	1.10546	0.821037	1.13648	-0.151171	0.73912	0.649838	1.15592	0.756548	1.91269	-0.558136	0.067279	0.128547	-0.186531	0.63307	-0.017349	-0.710788	-0.829138	1.49535	-0.983208	0.65184	-0.581696
KRT7|3855	-0.087918	0.353614	-0.627328	0.227697	0.087328	-0.055626	0.574828	1.42531	0.943647	-0.565915	-0.498382	1.14972	0.827059	1.51059	1.3989	0.71323	0.995087	0.691783	0.480777	0.346055	-0.152495	0.239887	0.393612	0.502964	1.37404	-0.062986	0.538923	0.961693	0.538103	0.936698	1.69168	0.233312	0.704489	0.169894	0.751625	0.5866	1.23275	-1.67124	1.02804	0.132347	-1.33207	0.049873	-0.066632	-0.575464	-0.057733	1.43111	-0.331184	0.140001	0
SCNN1A|6337	0.092846	-1.40609	-0.039849	-0.032637	-0.26175	0.093403	0.247033	0.686583	1.13893	1.07312	0.518189	0.235924	0.457228	0.479661	-0.04836	0.255824	0.375692	0.670341	0.744384	0.109873	0.976293	0.281561	0.713303	0.785793	0.283034	0.286469	-0.087536	0.552916	0.347032	0.516397	1.27595	0.209056	0.77028	-0.281664	0.835341	0.28134	1.2853	-0.498083	0.987187	0.276268	0.500871	-0.365688	0.385323	-0.2235	0	-0.668549	0.056263	0.63934	-0.123534
TMEM61|199964	-0.002298	-0.397903	0.781807	-0.057732	-0.25401	0.004264	0.506905	1.12936	1.3495	-0.18682	0.316107	0.858737	0.293409	0.543372	0.414321	0.238099	0.450871	0.870325	0.609454	-0.39587	0.378958	0.714423	0.811286	0.19511	1.21612	1.0988	0.218578	0.869255	0.971003	1.15511	1.42326	0.400005	-0.179376	0.124282	1.02559	1.12671	0.182244	0.157123	0.590586	-0.134664	-0.816569	-0.55615	0.429398	-0.004362	-0.539456	0.048297	0	0.143915	-0.516492
CHDH|55349	0.072413	-0.784791	-0.215633	0.087466	0.714001	0.462001	0.475502	-0.036762	1.11258	1.27069	0.777787	0.426041	0.321143	0.313721	0.454925	0.57161	0.54904	0.496745	0.810447	0.617055	0.63274	0.824132	1.15671	0.927652	0.927934	0.59805	0.456805	0.747054	0.824524	1.14536	0.496346	0.691029	-0.251945	0.266572	0.312928	0.621558	0.120941	-0.095333	0.442951	0.684017	-0.28637	-0.212225	0.2915	0.13754	0.340344	0.223497	-0.182728	0.071713	-0.147453
GSTO2|119391	-0.172132	-0.49789	0.306478	-0.164872	0.146365	0.329191	0.215655	0.499908	0.487443	0.561786	0.368908	0.332659	0.390346	-0.036627	-0.157967	0.590709	0.942281	1.06461	0.369277	0.663501	0.698669	0.709576	0.426577	0.562915	0.836949	0.603223	0.93756	0.268194	0.67908	0.763017	0.418438	0.56343	0.226915	0.580686	0.386692	0.706047	1.13869	0.879212	0.427134	-0.020196	0.008883	0.196592	0.272826	-0.10199	-0.008702	-0.743047	-0.024357	-0.250945	0.081744
USP43|124739	0.044824	0.218617	0.022216	0.112964	0.248231	0.309627	0.471753	-0.095901	1.41161	0.1533	0.209405	0.404794	0.463694	1.47833	0.980459	0.742858	0.285163	0.344227	0.442953	0.301156	0.470218	0.453753	0.44204	0.370135	0.553117	0.712467	0.413059	1.02176	0.755933	0.509375	0.143119	0.315768	0.625399	0.890668	0.262813	0.644422	0.725798	-0.059616	0.326961	0.100342	0.746286	-0.016972	0.323659	-0.195541	-0.283354	0.596806	0.150728	-0.33586	0.133222
TACSTD2|4070	0.296141	0.064069	0.175691	-0.065462	0.569764	0.093005	0.68661	1.13292	0.915394	0.329975	-0.084174	0.732389	0.884841	0.722214	0.545953	1.11535	0.544394	0.893809	0.457436	-0.01039	0.089909	0.141061	-0.16588	0.506713	0.607501	-0.49903	-0.104871	1.07658	0.307175	0.752312	1.62295	1.19966	0.821806	0.124676	0.595384	0.472921	0.595232	-0.450136	1.08844	0.097659	-0.325743	-0.032994	-0.475449	-0.971091	0.28354	-0.235225	-0.400344	-0.550633	0.415951
LIPH|200879	-0.304445	-0.060638	-1.20454	-0.288707	0.421529	0.597539	0.746194	0.359176	1.47781	0.434177	0.469211	1.08125	0.569225	0.843539	0.380748	0.308414	0.874955	1.05123	0.715391	0.79308	0.127745	0.52088	0.398529	-0.006519	0.320197	0.331427	0.425608	0.302379	0.820446	0.587409	-0.054147	0.594747	0.341952	-0.670547	0.021731	0.538814	0.503241	0.393925	1.19696	-0.095516	-0.257313	-0.101647	-0.332687	0.169244	0.16575	0.388299	-0.108406	1.09004	0.778424
CCDC64B|146439	0.226326	0.381011	-1.8463	-0.271467	0.336193	-0.195475	1.11517	1.3629	0.566074	0.774717	0.521259	0.093129	0.422829	0.709734	1.1019	0.020739	0.438988	0.170596	0.5156	0.126104	0.640219	0.617374	1.07345	0.772392	1.08153	0.632658	0.890764	0.750125	1.34078	0.920706	0.194459	0.349291	0.138432	0.923012	0.770104	0.599599	0.792564	-0.947497	0.846862	0.626963	0.771048	0.345148	0.64596	-0.292259	-0.63809	0.77446	-0.016629	-0.134821	-0.630412
ELF3|1999	-0.299633	-0.327209	0.436573	0.072379	0.449936	-0.207474	1.31413	1.1505	0.096675	-0.284056	0.125301	0.975262	0.671093	0.386743	0.758849	1.10897	0.695427	0.538303	0.054134	0.093469	0.166977	0.741761	0.645658	0.424456	0.163867	0	0.156597	1.69191	0.411247	1.11132	0.877923	0.685057	0.262622	0.211435	0.688645	1.06166	-0.212353	-0.396911	0.31249	-0.004061	-0.362587	-0.468486	-0.175486	0.043269	-0.067648	1.12936	0.272159	-0.339543	-0.141339
RHOV|171177	0.505783	0.816543	-0.333999	-0.326062	0.536592	0.297021	1.52603	1.16191	-0.217604	-0.08522	-0.174873	0.279028	0.358261	0.292977	0.714823	1.13663	1.97846	0.844787	0.357621	0.680082	0.456367	0.769573	0.471961	0.725033	0.837215	0.906491	1.79523	0.790504	0.251174	0.923591	1.62472	1.09591	0.38922	1.24137	0.77594	0.738389	1.17199	-0.332915	0.758911	0.235178	-0.345317	0.65062	0.268788	-0.03735	0	0.078033	-0.290553	-0.194953	0.4887
LAD1|3898	0	0.592558	0.008408	-0.609604	-0.154869	0.030646	0.541625	0.561053	0.2335	-0.229234	0.19007	0.368091	0.551182	-0.094752	0.308185	0.802495	0.935907	0.361923	0.419435	0.091058	0.540828	0.756448	0.209455	0.396523	0.847864	0.965114	1.26774	0.347634	0.404183	0.412436	1.04657	0.719112	0.743294	1.25418	0.564923	0.06813	1.54107	0.149507	0.298254	0.266751	-1.07657	0.646919	0.295326	-0.155598	-0.190001	-0.750295	-0.428629	0.614351	0.155618
TMC4|147798	0.052027	-0.661647	-0.683352	-0.296249	0.28404	-0.063483	1.01756	1.19929	0.575858	0.851704	0.517096	0.018813	0.741249	0.664639	0.062628	0.551358	0.526558	1.06592	0.736373	0.447629	0.763931	0.666606	0.926462	0.312958	1.08678	-0.162499	1.27812	0.695767	0.738427	0.748514	0.564744	0.565012	0.488155	0.963388	0.882003	0.635899	1.00348	0.205009	0.607324	-0.054805	0.476523	0.201376	-0.050806	0.115362	-0.160394	-0.570164	-0.223498	0	-0.475547
OVOL2|58495	0.025544	-0.88418	0.194763	-0.270899	0.83026	0.202964	0.838984	1.02083	1.11949	1.04699	0.834599	-0.026609	0.353918	0.382807	0.174684	0.504211	0.983763	0.458237	0.669988	0.770165	1.04169	0.87667	1.28446	0.914308	1.16152	0.631413	1.2149	0.924548	1.29533	1.36865	1.1278	0.896746	-0.652253	0.648244	0.379595	0.662178	1.07054	0.251486	0.351707	0.493061	-0.107736	0.136397	0.668709	0.074849	0.039262	0.135863	-0.030477	0.09072	-0.435907
PVRL4|81607	0.286199	0.423425	-0.201862	-0.132483	0.482214	-0.069374	1.07948	0.745523	0.341646	0.142528	0.319622	0.57084	0.385667	0.473268	0.655282	0.75621	0.861765	0.617104	0.622421	0.765352	0.704013	0.473477	0.913406	0.670155	0.56954	0.554721	1.27741	0.772127	0.537224	1.12711	0.865934	0.938389	0.334357	0.717638	0.151357	0.586534	0.687898	-0.188801	0.575052	0.114897	0.381015	0	0.29261	0.177949	-0.169417	0.240339	0.171573	-0.093076	0.762475
PROM2|150696	0.433244	0.260805	-0.408336	0.296249	0.55488	0.293081	0.494489	0.248746	0.264616	0.409012	0.454294	0.60767	0.865354	0.763402	0.89231	0.420936	0.610063	0.989553	0.118059	0.270752	0.017188	0.18227	0.13338	0.361591	0.022158	-0.126251	0.148749	0.141805	0.475501	0.713051	0.389274	-0.232463	0.77706	0.474631	0.811423	0.56071	1.30309	-0.652815	0.646446	0.27021	-0.079702	-0.041219	0.456019	-0.703223	-0.160644	-0.175489	-0.218564	-0.343926	0.535824
EPHA1|2041	0.119214	0.586841	-0.123262	0.213482	0.243877	0.50584	0.541697	0.162744	0.876724	0.612549	0.633813	0.354955	0.6495	0.654885	0.479809	0.601593	0.623396	0.691132	0.812934	0.38898	0.726375	0.545373	0.674129	0.650776	0.541992	0.904112	0.804574	0.219318	0.673495	0.862702	1.04031	0.009187	0.515384	0.453442	0.643045	0.546997	1.41229	-0.154215	0.271017	0.538777	-0.002038	-0.078975	0.807036	-0.111462	0.180169	0.120559	-0.073277	0.107646	-0.407529
SPINT1|6692	-0.222943	-0.147171	-0.327411	-0.058481	0.031039	-0.120885	0.636809	0.810475	0.402655	0.273113	0.202566	0.365712	0.268008	0.711256	0.730771	0.283353	0.709057	0.819233	0.170618	0.283053	0.523961	0.411889	0.398002	0.273693	0.388504	0.143056	0.811021	0.338268	0.440992	0.839659	0.722991	0.276549	0.43587	0.291634	0.282624	0.272506	0.819567	-0.514785	0.389729	-0.176279	0.096405	0.112209	0.073772	-0.383426	-0.335023	0.492893	-0.245	0.050844	0.084238
C1orf172|126695	-0.247133	-0.59336	0.073341	0.544924	0.100757	0.211219	0.311908	0.848272	0.533239	0.299047	0.271161	0.796035	0.899795	1.93148	1.20662	0.306763	1.03626	0.981633	0.416653	0.202455	0.758242	0.574189	0.711699	0.308392	1.12218	0.664484	0.914648	0.432545	0.638194	1.01176	0.908886	0.321373	0.421619	0.531153	0.506901	0.620123	1.15876	-0.186674	0.234317	0.13941	0.081735	-0.016094	0.275382	-0.127944	-0.015194	0.897597	-0.381954	0.121079	-0.266342
COL17A1|1308	0.497188	-0.018863	-0.185207	-0.173321	0.00422	0.585611	0.292077	0.060968	1.33123	-0.067418	0.866533	0.693396	0.348335	-0.014367	0.059396	0.579496	0.406409	0.714161	0.998353	0.634405	0.645355	0.604062	0.35841	0.562883	0.543896	1.19249	0.618172	0.15211	0.841605	0.596048	1.3338	0.648997	0.14499	-0.213762	0.435076	0.200447	0.1105	0.379318	0.540413	0.505853	-0.583535	-0.098648	0.872042	0	0.434493	-0.282453	0.446417	0.393218	0.092484
CDH3|1001	0.457597	0.902327	-0.086589	-0.471145	-0.119364	0.259038	0.340284	0.279301	1.31616	-0.000902	0.853861	0.279977	0.309506	0.542168	0.857283	0.648807	0.50513	0.685318	0.518961	0.27009	0.846913	0.461626	0.337191	0.667457	0.536655	0.726078	0.714983	-0.21159	0	0.402394	1.22194	1.17998	0.932371	0.593903	0.873698	0.325962	0.76445	0.016749	0.459682	0.324756	-0.647903	0.586282	0.916717	-0.522652	0.3299	-0.699563	0.102651	0.5613	0.150518
RIPK4|54101	0.246131	0.077083	-0.203106	0.007161	0.280226	0.327835	0.514149	0.474165	0.5942	-0.001916	-0.023682	0.489251	0.393773	0.183888	0.551693	0.25947	1.02644	0.452574	0.64349	0.07624	0.538625	0.544407	0.352372	0.571063	1.14942	0.822673	0.462358	0.508092	0.462808	0.578615	1.37112	0.267633	0.08275	0.383358	0.568111	0.531841	0.213358	0.080977	0.1844	0.435875	-0.799624	-0.307287	0.17005	-0.176683	0.18928	0.051972	0.066582	0.291558	0
CGN|57530	0	0.539007	-1.25198	-0.350379	0.894435	0.502441	0.852207	1.08844	1.27079	0.404941	1.08568	1.26803	0.366863	0.263165	0.215272	0.882176	0.9465	0.642676	0.869382	1.23966	-0.01469	0.450164	0.757848	0.40824	0.609259	0.679913	1.20563	0.652903	1.00728	1.23014	0.525817	0.981773	0.122223	0.63527	0.412198	0.291027	-0.052649	-0.313929	0.685735	0.006273	0.442225	-0.151484	0.38362	0.485692	0.248215	-0.176138	-0.485491	0.887243	-0.200413
RAB25|57111	0	0.025189	0.147576	-0.120866	0.11445	-0.008453	0.601274	1.16851	0.478811	0.272159	0.171273	0.257256	0.515753	0.760704	0.2935	0.719989	0.959877	0.947514	0.536654	0.571233	0.724278	0.736784	0.844861	0.496072	1.31231	0.742231	1.30041	0.471688	0.5411	0.955112	0.892156	0.64149	0.43703	0.811436	0.511587	0.429951	1.33183	0.170419	0.435448	-0.008607	0.268579	0.458591	0.176736	-0.195591	-0.352525	-0.057992	-0.287093	-0.017497	-0.167541
RBM35A|54845	-0.175981	0.214025	-0.183998	0.067631	0.183657	0	0.611001	0.93887	0.285603	0.740652	0.479443	0.258689	0.450927	0.889616	0.435676	0.559112	0.478747	0.732708	0.572552	0.692845	0.598608	0.525479	0.665555	0.666237	0.452409	0.635216	0.97729	0.639108	0.440661	0.527957	0.480213	0.449394	0.326109	0.625159	0.173116	0.321559	0.379622	0.726028	0.759316	-0.128952	0.945721	0.048901	0.174263	-0.258603	-0.295985	0.156554	0.21711	0.019637	0.259955
GRHL2|79977	0	-0.121843	-0.043072	0.124042	0.372533	0.460811	0.450614	0.83318	0.597007	0.767594	0.439215	0.692177	0.437598	0.764998	0.502618	0.740833	0.378017	0.821807	0.676417	0.461319	0.6036	0.385743	0.794531	0.77969	0.365132	0.674258	0.553249	0.49369	0.522131	0.907326	0.623458	0.28193	0.179176	0.007225	0.452271	0.489917	0.121399	0.316386	0.403343	0.45382	0.415168	-0.532683	0.314233	0.036852	-0.003931	0.532919	0.129195	-0.404483	0.217116
CDH1|999	-0.078123	-0.197719	-0.454826	-0.102775	0.441471	0.38601	0.522716	1.01925	1.00899	1.13041	0.668196	0.523394	0.751827	1.2224	0.619312	0.405277	0.452779	0.940034	0.425136	0.825313	0.562462	0.282889	0.35682	0.595758	0.518941	0.497094	0.526165	0.179475	0.623258	0.67223	0.472494	0.612384	0.454583	0.172843	0.357679	0.218695	0.911935	0.128621	0.28061	0.215319	0.398504	0.137616	0.516325	-0.142624	-0.008172	0.281421	-0.098676	0.1797	0.512935
SHROOM3|57619	-0.219139	-0.236231	-0.291939	0.00385	0.35583	-0.047087	0.60482	0.122649	0.853222	1.20627	0.495621	0.910814	0.844656	1.13655	0.729004	0.436163	0.225182	0.337151	0.692049	0.713403	0.457703	0.477132	0.693525	0.997866	0.859039	0.393105	0.642803	1.05375	0.712906	0.713026	0.160691	0.562172	0.663679	0.501246	0.579428	0.282981	0.471369	0.358451	0.368594	0.274615	0.701773	-0.34536	0.339391	-0.022352	-0.016327	0.318378	0.034192	0.132095	0.181938
TFAP2A|7020	-0.174633	-0.412296	-0.242187	0.041296	0.500571	0.289424	0.623392	0.057448	0.559946	0.539433	1.10276	0.708381	0.683176	0.959529	0.621025	0.623696	0.356631	0.346172	0.5296	0.687165	0.429314	0.34948	0.50589	0.635024	0.676912	0.601597	0.905476	0.68055	0.737122	0.786153	0.620303	0.712907	0.563837	0.398343	0.194253	0.551471	0.955804	0.611664	-0.383282	0.356866	0.346512	-0.043006	0.640596	0.182785	-0.058979	0.234239	-0.057866	-0.368317	-0.046987
BSPRY|54836	0	-0.33846	-0.200827	-0.150525	0.534835	-0.425072	0.718668	0.555643	0.823106	0.784822	0.639327	0.206599	1.14002	1.06864	0.585573	0.895653	0.784549	1.20979	-0.065904	0.9027	0.676452	0.249219	1.0207	0.646993	1.36278	0.615377	1.43481	0.449937	0.730355	0.973008	0.464077	1.20375	0.793395	0.490346	0.508819	0.722451	1.92661	0.049932	0.327921	0.286655	0.522918	0.739058	0.185622	-0.507531	-0.506963	-0.507436	-0.425063	-0.105296	0.082283
TMEM125|128218	-0.149866	-0.391923	-0.252791	0.159818	0.063856	-0.233347	0.722981	0.823002	0.584975	0.866613	0.143007	0.022639	0.497523	0.954626	0.237565	0.335322	0.818091	1.11252	0.401742	0.376388	0.552418	0.49309	1.06432	0.601256	1.53743	0.516431	0.911465	0.616783	0.73403	0.833035	0.882208	0.812318	0.319354	0.469564	0.776268	0.288756	1.16343	0.119035	0.455157	-0.020863	0.476605	0.388702	0.027983	-0.507657	-0.351587	-0.125689	-0.3475	0.411138	0.258565
MARVELD3|91862	-0.127977	-0.477569	-0.736152	0.344829	0.742072	0.14111	0.502703	1.68777	1.26416	1.8782	0.887679	1.19254	0.849608	1.04658	0.582932	0.282142	0.863756	1.27004	0.526164	0.502287	0.507236	-0.112723	0.864846	1.13608	1.50768	0.202236	0.520081	0.385058	1.18103	1.01764	0.658206	0.235099	-0.008292	0.184632	1.31669	0.579087	2.16593	-0.78385	0.501344	0.70873	0.037155	0.720864	0.988018	-0.572599	-0.144384	0.516632	-0.3875	0.463197	-0.438477
ILDR1|286676	-0.356754	0.245712	0.002011	0.515974	0.39094	0.384588	0.542861	1.11815	1.14115	0.841603	0.581957	0.374588	0.724746	1.63069	0.806397	0.680503	0.494472	1.06426	0.428224	0.71563	0.351209	0.44833	0.686592	0.475208	0.370001	0.333924	1.05826	0.57735	0.714585	1.24619	0.541713	0.121662	-0.012039	0.424841	0.36721	0.700211	0.95147	-0.287269	0.485944	0.404995	0.129634	-0.11765	0.075976	-0.163668	-0.294316	0.684315	-0.452853	0.182229	0.020879
RNF43|54894	-0.114864	-0.364595	-0.403205	0.102056	1.1328	1.42471	0.718887	0.779081	1.12626	0.550845	1.73813	0.434578	0.699327	0.908668	1.02128	0.799862	1.32025	0.471002	0.677217	0.832851	0.340988	0.823506	0.938367	0.789841	0.447148	1.52149	1.31638	1.07826	0.989664	1.2379	0.430569	1.03882	0.875387	0.831205	0.912005	0.646999	0.531467	0.682222	0.253133	0.818418	0.51098	0.024987	0.849483	0.381284	0.480762	0.343817	-0.260777	0.073581	-0.114964
ERBB3|2065	-0.234813	-0.420429	-0.705754	-0.153097	0.764478	0.010837	0.787014	1.28875	1.36847	0.893455	0.99824	0.753682	0.764357	0.656171	0.627308	0.570054	0.519599	0.760211	0.845315	1.21555	0.663119	0.476167	1.06002	0.77479	0.68321	0.477402	0.984177	0.706894	1.01765	0.957382	-0.008516	0.893412	0.113001	0.338725	0.205765	0.524784	0.935982	0.372433	0.5045	0.414801	1.60268	-0.033986	0.77842	0.393645	0.146873	0.54968	-0.296412	0.043284	0.284227
KIAA1324|57535	-0.463293	-0.734924	-0.411585	0.249397	0.61752	0.556771	1.0911	0.72916	0.835549	1.74914	1.05863	0.376234	0.872952	1.38243	0.771873	0.701349	0.749887	1.22711	0.872966	0.705851	1.13234	0.906158	1.15705	1.09728	1.25283	1.00888	1.61457	0.771832	0.869465	1.18066	-0.290607	0.92941	0.430907	0.885376	0.985963	0.520025	1.24995	0.988134	0	0.683141	0.416323	1.06604	0.36565	0.225281	-0.28146	0.816079	-0.059026	0.443089	-0.200079
EPCAM|4072	-0.177573	-0.013612	0.167019	0.273934	0.269454	-0.36539	0.780055	1.21133	0.421704	1.0852	0.554705	0.18957	0.432921	1.74706	0.777686	0.608474	0.510266	0.699492	0.26142	0.31587	0.410612	0.469771	0.801968	0.841076	1.2738	0.677427	1.0959	1.02453	0.498314	0.468035	0.507455	0.826811	0.304446	0.766931	0.446121	0.193008	1.29148	0.626197	0.147177	0.005898	0.674021	0.6145	-0.385081	-0.664181	-0.519892	1.03743	-0.104418	0.388651	0.341861
KRTCAP3|200634	0.296506	0.004525	0.308415	-0.124426	0.551524	-0.384969	0.628002	0.529351	0.042815	0.405799	-0.33874	0.351291	0.196156	-0.16519	-0.10594	0.674611	0.978421	0.681407	0.391804	0.498506	0.903576	0.553733	0.801376	0.684248	1.67866	0.798759	1.61705	0.794139	0.591278	0.798916	0.968063	0.620966	0.288318	1.09103	0.562204	0.450247	0.836656	0.230542	0.356354	-0.201157	-0.490556	0.292104	-0.618837	-0.143221	-0.344028	-0.593532	0.105928	0.577923	-0.389788
PPAP2C|8612	0.1164	0.119872	0.21122	-0.068672	0.146018	0.129625	0.561865	1.1956	0.365414	0.03188	-0.188209	0.384049	0.507338	0.236297	0.618827	0.610999	0.921351	0.85153	0.464313	0.475899	0.701318	0.657569	0.915357	0.474444	1.44715	0.798254	1.37031	0.676505	0.557273	1.18827	0.918119	0.603089	0.313614	0.88218	0.241725	0.61866	1.11326	-0.107189	0.60025	-0.230829	0.072547	0.067242	-0.032854	-0.206274	-0.202964	-0.156969	-0.349697	0.107928	-0.141469
TMPRSS3|64699	0.282419	0.516456	0.42043	-0.30777	0.585259	0.090876	0.671977	0.292624	0.927726	0.875998	0.612675	0.172566	0.238949	-0.407854	0.29525	0.866337	0.506683	0.600429	0.440264	0.869158	0.618006	0.996356	0.815015	0.556872	1.11057	0.110539	0.358889	0.407333	0.164188	1.10993	0.617937	0.330404	0.016876	0.358112	0.611126	0.237287	-0.141944	-0.139122	0.798203	0.859243	2.01289	0.361946	-0.440128	-0.323628	0.061443	-0.623547	0.210175	-0.929571	-0.266222
EPN3|55040	0	-0.168114	-1.30044	-0.007137	0.146208	0.656201	0.952257	1.59356	0.862878	0.894037	0.880947	0.176078	0.727006	0.87674	0.514395	0.587002	0.881964	1.1328	0.946566	0.066331	0.437116	0.224066	0.508608	0.374941	-0.185251	0.766465	1.22218	0.035151	0.519272	1.29717	0.860332	0.17276	-0.075567	1.00645	0.586087	0.508867	1.49866	-0.547	0.322718	0.606264	0.803423	0.228422	0.707334	0.521474	-0.367094	0.313123	-0.00542	0.362976	-0.514124
MARVELD2|153562	-0.054185	-0.351557	-0.338837	0.14616	0.409576	0.134905	0.578423	0.590531	0.363345	0.804048	0.564257	0.418859	0.581271	0.951138	0.550649	0.571939	0.37695	0.827923	0.50557	0.575998	0.002914	0.120978	0.535897	0.173449	0.293806	0.024365	0.268344	0.304533	0.295922	0.582887	0.494632	0.050714	0.208188	0.392043	0.071061	0.500038	0.293108	0.470157	0.286658	0.130817	0.959962	0.152302	0.287058	-0.271933	-0.12953	0.277358	0.071006	0.114504	0.352355
GALNT3|2591	0.062238	-0.077373	-0.032109	0.467856	0.889298	0.392496	0.474734	-0.088883	0.582865	1.2813	0.748139	1.01603	0.597345	1.05478	0.624592	0.363998	0.612885	0.558577	0.864217	0.516088	0.174789	0.338757	0.763241	0.882992	0.409464	0.571593	0.680048	0.624302	0.543229	0.773303	0.57307	0.282068	0.155617	0.143876	0.363441	0.804714	0	1.00918	0.386	0.42118	0.849382	-0.061919	0.372907	-0.146161	0.254426	0.893966	0.115691	0.089333	0.206272
IRF6|3664	0	-0.262153	-0.199283	0.141385	0.090028	0.614377	0.406091	-0.143356	0.676956	0.007897	0.611494	1.35639	0.670815	0.925653	0.571502	0.438395	0.813533	0.74945	0.724451	0.497869	0.235898	0.366121	0.30761	0.421789	0.33956	0.54208	0.376169	0.445281	0.56522	0.532304	0.688674	0.555304	0.471396	0.168705	0.370656	0.584187	0.363954	0.605001	0.805864	0.148705	0.363017	-0.294393	0.456268	-0.106095	0.564911	0.692785	-0.010577	0.21549	0.213354
HOOK1|51361	-0.097506	0.036991	-0.394269	0.342099	0.529025	0.379697	0.452171	-0.055036	0.563771	0.547986	0.566759	0.862448	0.756848	0.644536	0.149509	0.069862	0.35165	0.649456	0.827535	0.814081	0.349363	0.606095	0.559559	0.806642	0.254791	0.439536	0.308652	0.994822	0.724315	0.616826	0.111496	0.726842	0.246963	0.146808	0	0.758196	-0.750067	1.09272	0.355281	0.178733	1.13141	-0.512525	0.022622	0.247013	0.062565	0.387498	0.220261	-0.133212	0.936773
C6orf168|84553	0.178385	0.157607	0.344473	-0.217328	0.123691	0.212534	0.546662	0.153745	0.210232	0.048009	0.25296	0.621946	0.490118	0.632006	-0.026378	0.59575	0.393592	0.862094	0.626364	0.456556	0.461182	0.731361	0.217185	0.348735	0.486629	1.02599	0.496706	0.420264	0.646429	0.091904	0.810215	0.562666	0.321467	0.252596	-0.07469	0.193629	0.390637	0.817137	0.229348	-0.305217	0.768566	0.111495	0.14568	-0.276664	-0.043697	-0.112407	0.495758	-0.282453	0.67973
IGSF9|57549	0.166876	0.404777	-0.476994	0.109907	0.069914	0.907707	0.488662	0.167488	0.612259	0.615941	0.797608	0.423187	0.760044	1.01344	0.472902	0.30738	0.654444	1.00249	1.09604	0.102192	0.548222	0.258406	0.709891	0.819685	0.023884	0.66558	0.751135	0.092515	0.587249	1.26765	0.919719	-0.225921	1.09221	0.863476	1.08718	0.830045	1.35375	-0.425409	0.06828	0.753444	1.0494	-0.076701	1.04958	0.025408	0.023242	-0.434537	-0.576207	0.284443	1.40781
SOX10|6663	0.30294	0.195637	0.241718	0.076349	-0.128906	0.305923	1.38263	0.630442	-0.343833	0.061656	0.326636	-0.057319	0.296444	-0.115063	0.587417	1.34112	0.960364	0.770696	0.944095	0.676693	1.22439	1.1801	1.24784	0.636775	1.09313	1.25151	2.06104	1.0106	0.532401	1.35188	1.76888	0.710043	0.2613	1.40115	0.352725	0.657146	0.29998	0.281223	0.356761	0.317929	-1.12615	0.442926	0.477972	0.202262	-0.456547	0	0.546011	-0.038783	-1.09281
FOLR1|2348	0.438454	-0.137609	0.67847	0.45835	0.103569	-0.278688	1.13602	1.01326	0.20692	1.60839	-0.073994	0.315175	0.288939	-0.444949	-0.182145	1.10471	1.39268	0.603897	1.00896	0.311118	1.52981	1.43511	1.24387	0.963961	1.73131	1.22675	1.48499	0.969949	0.306484	1.06477	1.59056	0.927104	0.115124	1.4241	0.385875	0.569755	-0.149508	0.537542	1.38556	0	-1.147	0.010386	-0.320768	0.008086	-0.181983	-0.667874	0.633046	1.01696	-0.08701
SLC5A1|6523	0.125915	0.4924	0.026127	-0.343437	0	0.025174	1.34533	0.696252	-1.50324	0.349079	0.00649	0.067247	-0.937031	-1.05448	-0.112843	1.75296	1.38684	0.041675	1.4508	1.81506	1.58974	1.69262	0.643982	0.706106	1.53104	2.94795	2.52263	0.828577	0.954573	0.476202	0.758986	1.80079	-0.149428	1.51103	0.751636	0.356858	-1.15535	1.9536	0.809436	0.001165	0.223096	0.659849	-0.169056	1.05223	-0.522626	-0.457388	1.02134	0.447384	0.135973
TMPRSS2|7113	0.061604	-0.275372	0.339801	-0.176038	0.561164	0.309578	1.54161	0.952478	0.052957	0.026702	0.705112	0.543363	0.157083	-0.051183	0.46655	1.22274	1.6786	-0.282749	1.04523	0.638646	1.40658	1.80621	1.05032	1.06608	1.98077	2.05817	1.74472	1.89032	1.53265	0.946285	0.388378	1.70952	0.326109	1.72532	0.742739	1.09482	-0.469746	0.51421	0.509389	-0.170411	0.296271	0.375051	-0.095854	0.710884	-0.229083	0.397338	0.621703	0.43619	0
ELF5|2001	0.353407	1.00787	1.33106	-0.890077	0.429581	-0.21263	1.59711	1.41072	-2.00531	-0.468009	0.501209	-0.237534	0.221408	-1.27743	-0.069272	1.83941	1.35194	0.016806	0.751551	1.93136	1.11958	1.64876	1.67169	1.72122	2.46717	2.23458	2.35858	2.09246	1.16582	0.747116	0.81979	2.02498	0.793391	2.24161	0.956672	0.248409	-1.03768	2.66914	0.610604	-0.189373	0.230264	0.98718	-0.530341	0.475652	-0.761171	-0.052511	0.852393	0	0.200363
GABRP|2568	0.28364	1.50737	1.08091	-0.074342	0.146702	-0.19725	1.49273	0.203977	-0.766329	-0.078292	-0.531615	0	0.37898	-0.716807	0.430328	1.30367	1.4849	0.632669	0.595017	1.65643	1.80194	1.33427	0.840328	1.17152	1.02559	1.4606	1.92523	1.34284	0.69113	-0.148377	1.01013	1.39861	1.22063	1.22557	0.309814	0.933394	-0.841907	1.3836	1.21318	-0.308697	0.150806	0.210461	-0.330315	0.786052	0.271672	-0.208948	1.14427	0.198303	0.62374
BARX2|8538	0.318912	0.117467	0.0752	-0.503171	0.062031	-0.05672	1.14761	0.859443	0.09595	-0.601741	0.107155	1.25646	0.416729	-0.310085	0.581268	0.646116	1.66519	0.67867	0.665808	1.08749	0.997796	1.28442	1.19491	0.820924	1.33405	1.268	1.30478	1.6932	0.526066	0.511823	0.417206	1.51547	0.153068	1.25147	0.528318	0.81434	-0.409451	0.793101	0.955065	-0.136831	-0.721944	-0.460673	-0.452505	0.126838	0.360286	0.788046	0.119309	0	-0.035792
PROM1|8842	0.727477	1.47874	1.26451	0.09391	0.598145	-0.465149	0.340415	-0.146983	-0.40835	-0.274583	-0.64252	0.333533	0.656747	-0.782928	0.229823	1.69807	0.727067	0.107065	0.116893	0.668448	0.915404	0.961743	0.806331	0.86126	0.865852	1.05832	0.875856	1.46173	0.524624	0.439428	0.473626	1.22656	0.817363	0.905513	0.259471	0.024918	-1.4582	1.75871	0.689341	-0.174265	-0.215052	-0.042681	-0.554017	-0.299036	0	0.049984	0.506091	-0.511776	1.47511
CHST9|83539	1.08311	1.2555	-0.564783	0.128554	0.148995	-0.017925	1.06369	-0.07756	-0.334179	-0.137079	0.130006	0.266372	0.215903	-0.722532	0.215683	0.90268	0.943335	0.542232	0.611255	1.65769	0.567568	1.24235	0.846077	0.813084	1.39301	1.7944	1.28093	1.21355	0.915189	0.39326	0.792478	1.29913	0.953952	0	0.049188	0.025641	-0.74497	1.98603	0.588317	0.249135	-0.728725	-0.713364	-0.21912	-0.065147	0.119827	-0.172309	0.855519	0.228026	0.47265
TFAP2C|7022	-0.159925	-0.64663	0.671653	-0.006565	-0.199811	1.03467	1.16505	0.750737	0.026956	-0.159787	0.818367	0.904006	0.456091	0.448346	0.619733	1.02636	0.923812	1.12004	0.811254	0.27681	0.842875	1.35353	0.745891	1.03968	1.19152	1.73401	1.28826	1.50796	0.80765	1.0695	1.19761	1.1754	0.59284	1.0798	0.842003	0.675568	0.403693	1.75569	0.395529	0.304026	0.090234	-0.257446	0.293351	0.177043	0.366357	0.228751	0.485773	-0.14989	-0.361799
C1orf116|79098	0.17167	-0.083963	0.544075	0.850081	0.1424	0.297339	0.711067	0.566162	0.248676	0.512693	0.658326	0.003599	0.351001	1.27105	1.27968	1.1733	0.410068	0.285762	1.45603	0.575159	1.8539	1.19003	1.22657	0.668259	-0.283671	0.814624	0.967762	1.17991	0.243903	1.38753	1.32225	0.600261	-0.359189	0.865825	-0.859642	0.714806	0.571528	0.596698	0.454724	0.195	-0.675573	-0.437767	0.931091	0.351395	0.156324	1.47256	0.856333	1.37718	-0.153745
SLC35F3|148641	0.413715	-0.605096	0.50515	0.18192	-0.26563	0.110413	0.297081	-0.340693	0.542564	-0.106919	0.690597	0.742577	0.25098	0.237565	0.08171	0.754519	0.28584	0.885232	0.637608	0.630673	0.308729	0.63925	0.617253	0.26029	0.770633	0.680859	1.17996	0.483118	1.40517	0.634481	1.58336	0.951321	0.479609	-0.578877	0.742937	0.392678	0.087199	0.686531	1.08683	0.256266	-0.543651	-0.008357	0.773605	0.136835	0.429626	-0.464956	0.170039	0.080139	0.081831
RAP1GAP|5909	0.0936	-0.557522	-1.08696	0.076428	1.37959	1.18491	0.347449	0.919597	0.812389	0.46604	1.10472	0.94118	0.704758	0.305075	0.364525	0.77574	1.45111	0.523057	1.12312	0.602239	0.612706	0.800316	1.17229	0.385914	0.680451	1.12023	1.42813	0.123925	0.907387	1.6781	0.153778	0.541226	0.108035	0.918083	0.782228	0.636533	0.455831	-0.008322	0.406975	0.209732	0.609156	0.393244	0.558796	0.513184	0.567288	-0.131244	-0.540135	0.879363	-0.27662
NTF4|4909	0.058338	-0.468312	-0.190619	0.081884	0.30507	0.878387	0.331641	0.620501	0.814394	0.476931	0.614797	0.563473	0.792983	-0.557174	0.464477	0.239762	0.984421	0.770491	1.19628	-0.009549	1.06232	0.80858	1.17438	1.00483	1.29152	1.70411	1.2155	0.508891	1.13147	0.977612	1.65034	0.792848	0.347372	0.246573	0.976773	0.454158	1.12962	0.326012	0.708295	0.933873	-0.852948	-0.119992	0.938207	0.268403	0.703631	0.009291	0.019876	-0.047425	-0.971703
IRX4|50805	0.926807	0.418728	0.482947	-0.365191	0.330005	0.631359	0.278328	0.868378	0.483178	0.520589	0.441609	0.279007	0.896324	0.147161	0.889395	1.15395	-0.014922	1.19387	1.82572	-0.094213	0.803422	0.863384	0.607754	0.591747	-0.345566	1.41869	1.2018	0.381485	1.64513	1.4876	2.14865	-0.087295	1.00955	0.074143	0.666031	0.370214	1.64523	-0.132412	-0.096097	1.6004	-0.718945	0.34696	0.545271	-0.690136	0.398078	0.143212	-0.287235	0.409023	-0.668625
CLDN7|1366	-0.21317	0.069597	-0.481964	0.200062	0.275323	-0.180117	0.554936	1.63231	0.57844	0.527194	0.038405	0.836106	0.925042	1.67893	1.027	0.519779	0.90672	1.01332	0.254914	0.262616	0.16762	-0.052204	0.397794	0.537258	1.04809	0.243471	0.792988	0.578089	0.403332	0.654636	0.691028	0.373049	0.705445	0.646111	0.745759	0.713773	1.59066	-0.387668	0.778121	0.094797	1.02042	0.682731	-0.101761	-0.679701	-0.032843	0.661898	-0.692611	0.297473	0.225949
SPINT2|10653	-0.039601	-0.568763	-0.780003	0.097582	0.487487	0.12311	0.512447	1.01686	0.931501	0.818073	0.330151	0.328053	0.508124	0.980776	0.511116	0.402395	0.814799	1.01197	0.472811	0.161486	0.133878	0.306538	0.472684	0.250891	0.983176	0.358756	0.766984	0.18617	0.58677	1.02343	1.01592	0.216516	0.136447	0.263901	0.711667	0.254017	1.55512	-0.900619	0.399093	0.131238	0.190148	0.451114	-0.016278	-0.486142	-0.217497	0.161949	-0.754112	0.310325	-0.321805
PRKCZ|5590	0.034045	0.232459	-0.124437	-0.252853	0.574179	0.527567	0.539933	0.913303	1.04998	0.919311	0.604145	0.427659	0.540449	0.844734	0.51648	0.621717	0.894628	0.832419	0.793348	0.452509	0.512119	0.374051	0.71229	0.52039	1.04214	0.865636	0.949861	0.813016	0.764617	1.05706	0.982499	0.524189	0.240047	0.634292	0.78282	0.493008	1.32328	-0.320064	0.329918	0.155318	0.061604	0.515277	0.610017	-0.081573	-0.03987	0.315773	-0.484878	0.508584	-0.346093
ELMO3|79767	-0.079144	-0.285784	-0.771101	0.13653	0.005841	0.153933	0.493192	0.921747	0.330727	0.381927	0.379043	0.370228	0.263756	0.294447	0.555134	0.225031	1.05268	0.712162	0.433973	0.453842	0.697619	0.605271	0.749211	0.539266	1.17267	0.864991	1.15203	0.693364	0.61982	0.967507	0.754766	0.609816	0.29823	0.794458	0.633943	0.645839	1.35761	-0.735028	0.408274	0.212193	-0.531625	0.115129	0.645186	-0.059725	-0.326958	0.072959	-0.494087	0	-0.693302
SYTL1|84958	0.345922	0.844059	-0.886226	0.37662	0.15951	0.548934	0.908693	0.61512	0.465143	0.634259	0.558811	0.269735	0.341659	0.490265	0.272057	0.368113	0.82241	0.54667	0.867273	0.098566	0.820396	0.560421	1.09162	0.777523	1.0821	1.08782	1.25713	0.36633	0.7556	1.04723	0.945293	0.591869	0.346473	1.17582	0.91881	0.604357	1.03186	-0.227818	0.219954	0.629935	-0.127987	0.392033	0.452972	-0.235228	-0.160992	-0.272791	-0.245047	-0.057731	-0.338313
EPS8L1|54869	0.198745	-0.022137	-1.86176	-0.176884	0.356648	0.237258	1.14979	1.18475	0.97084	1.087	1.37387	0.918507	0.676832	1.63363	1.00641	0.441055	0.708234	0.360422	0.643085	-0.177418	0.457647	0.202296	1.26986	1.25526	1.33327	1.21204	0.988604	0.871955	1.49667	1.12009	1.10622	0.727229	0.433075	0.761321	0.984575	0.53561	1.43687	-1.43444	0.696919	0.884888	0.176058	0.136793	0.932353	-0.352947	-0.227313	0.588776	-0.991035	-0.291248	-0.459154
PKP3|11187	0.064187	0.24001	-0.917954	-0.422913	-0.034036	0.05862	0.458106	1.57941	0.584986	0.205322	0.215294	0.495314	0.49489	0.617771	0.886718	0.698337	0.71268	0.482374	0.538873	-0.079837	0.330969	0.573377	0.596663	0.31252	1.03185	0.70498	1.25975	0.686332	0.815505	0.902301	1.33971	0.481222	0.449937	1.13593	0.892061	0.32449	1.4542	-0.8162	-0.070206	0.455628	-0.771117	0.596784	0.374091	-0.294382	-0.324672	0.333029	-0.645128	0.046021	-0.536703
DDR1|780	0	0.163327	-0.745929	-0.168422	0.048366	0.222503	0.555967	0.72228	0.786764	0.345008	0.595517	0.42453	0.467952	0.632505	0.461911	0.414528	0.724366	0.604362	0.481397	0.309158	0.510585	0.393492	0.52123	0.379204	0.680707	0.626288	1.08762	0.480695	0.570312	0.616351	0.697524	0.384222	0.413455	0.591725	0.419208	0.389007	0.740806	-0.574153	0.49099	0.203345	0.010587	0.194581	0.490671	-0.115168	-0.151956	0.357732	-0.357438	0.138973	-0.412749
TNS4|84951	-0.431695	-0.377182	-0.168024	-0.610164	-0.538079	1.13763	0.206351	-0.059257	0.948959	-0.07634	1.2296	1.51972	0.814288	0.467702	0.94587	0.611978	0.960407	0.586404	0.48824	-0.181143	0.715562	1.15433	0.594489	0.691927	0.862802	2.16034	0.624927	0.12319	1.14219	0.487799	1.21206	0.836222	1.28074	0.51167	1.15318	0.240657	0.665072	1.18676	0.646751	0.615096	-0.267248	-0.352847	0.518164	0.179297	0.759887	0.171242	0.098505	0.413606	-0.24338
TP63|8626	0.115811	-0.128181	0.0396	-0.129476	0.136584	1.20026	-0.075068	-0.262858	0.745415	0.121277	0.868882	1.09801	0.753362	-0.242297	0.174589	0.230526	0.923987	0.814919	0.947824	0.615637	0.575773	1.11813	0.62524	0.761908	0.490017	1.69413	0.492703	0.3734	1.04183	0.649701	1.4224	0.640488	0.620543	-0.65685	0.507366	0.031902	-0.273537	1.56331	0.356739	0.578667	-0.662408	-0.745092	0.654447	0.243338	1.09567	0.079785	0.48367	0.381226	0.36807
CYP2J2|1573	0.43592	-0.705902	-0.150583	1.31539	-0.164745	-0.031985	0.848992	1.43449	1.56549	2.06186	0.518638	0.833726	1.56795	2.36013	2.32911	-0.113905	0.220633	1.89295	1.76283	-0.175835	1.06758	0.130638	0.410327	1.36109	1.33844	1.09742	-0.031403	0.235696	0.958671	1.07182	0.656629	0.336435	1.20164	-0.352314	0.339545	0.425901	2.10923	-0.460276	0.401486	0.099051	0.363076	-0.748	0.462355	-0.515391	-0.576551	2.25312	0.062641	0.143682	0.963508
SPDEF|25803	-0.524236	-1.82632	-1.65461	0.586137	0.63398	0.496274	0.791982	1.91003	1.50346	2.15144	1.37281	0.965609	1.09527	1.72615	1.2042	-0.078216	1.48034	1.43912	1.12366	0.239	0.944839	0.304657	1.39251	1.71498	1.79961	0.869614	1.57449	0.502466	1.27106	1.73568	0.540625	0.49545	0	0.946633	1.71392	0.895192	2.20742	-0.689253	0.658977	0.942495	0.492774	0.601965	0.796116	0.153494	-0.060526	1.25302	-0.917184	0.600408	-0.235423
BEX2|84707	0.105005	-0.355833	-0.100761	-0.31662	0.441173	1.00138	0.173635	0.895622	1.1328	0.374285	0.598272	0.638563	0.354311	-0.60489	-0.342252	1.10843	0.977552	0.620138	0.758453	0.471304	0.500051	0.548449	1.02231	0.995442	1.31627	1.04903	0.943727	0.292795	1.01459	0.930098	1.18739	1.33328	0.129079	0.234882	0.767262	0.393359	0.96823	-0.458095	1.0041	0.119813	-0.128303	0.028033	0	-0.284039	0.194903	-0.470838	-0.402709	-0.135805	0.104379
TRPV6|55503	0.655162	0.166795	0.237207	1.27877	-0.146791	0.848035	0.351502	-0.373038	0.576415	0.353597	0.387923	1.5883	0.903168	1.76815	1.76159	0.269254	0.827284	0.937751	1.69934	-0.005885	0.933973	1.19006	0.813226	0.354859	-0.114236	0.856138	0.437257	1.0497	1.14046	1.8247	0.602002	0.049843	-0.027084	-0.137246	0.40395	1.38875	-0.77126	-0.170377	0.198625	0	-1.02676	-1.05475	0.697212	1.00707	0.087685	1.97736	0.165654	-0.363242	0.475274
ATAD4|79170	0.643998	0.4943	0.231993	0.734361	0.582782	0.444612	0.635327	2.32884	1.93453	1.45312	0.842354	1.8591	1.45394	2.50259	2.02285	0	2.21476	0.878649	0.913163	0.392665	0.631704	-0.160992	0.252573	1.12968	1.80772	0.776936	0.450196	1.69335	1.68337	1.14402	0.603756	-0.547059	1.29039	0.634015	1.47698	0.782942	2.33323	-1.32546	-0.063042	-0.285519	1.36808	-0.553488	0.899118	-0.654382	-0.492901	1.97742	-0.023652	1.11723	0.362168
SHANK2|22941	-0.230586	0.275892	-0.813493	-0.300048	0.348561	0.344384	0.937649	-0.03135	0.382601	0.588305	0.410198	0.113174	0.268639	0	0.014328	0.611207	0.491396	0.351927	0.561088	1.06263	0.934217	0.941601	0.920496	0.599876	0.738008	1.34034	1.1455	1.04222	0.692275	0.42837	0.199485	1.05614	0.569431	0.944473	0.200564	0.079767	-0.947172	0.760689	0.475933	0.180794	0.344664	-0.245231	-0.011427	0.68398	0.022706	-0.12081	0.502006	0.375114	0.467762
NEBL|10529	-0.102916	-0.005051	0.37571	-0.048819	0.404728	0.133204	0.826425	0.069644	0.606475	0.544242	0.445173	0.481064	0.488413	0.374264	0.161895	0.387989	0.512499	0.626178	0.47156	0.857467	0.677131	0.733023	0.686763	0.600957	0.74572	0.467974	0.803765	1.37838	0.616415	0.587154	-0.033026	0.800891	0.495496	0.719339	-0.091413	0.64216	0.268922	1.13688	0.397395	-0.038086	0.332914	-0.205995	0.601938	0.131807	0.164595	-0.158739	0.459697	0	0.220869
TRPS1|7227	0.264339	0.305596	-0.231414	0	0.6088	0.349666	0.648329	-0.433949	0.279974	0.292154	0.72036	0.915996	0.372021	0.155757	0.303775	0.590503	0.511515	0.283554	0.355939	0.994769	0.079127	0.37687	0.208226	0.71588	0.195593	0.902748	0.61896	1.20035	0.786994	0.338172	-0.064145	0.482874	0.501647	0.750329	0.428726	0.123353	-0.793903	1.10725	0.562324	-0.072139	0.582015	-0.072197	0.547388	0.24632	-0.238048	0.103202	0.22108	-0.349082	0.673866
FAM60A|58516	-0.041168	0.552054	0.426005	-0.024007	0.078727	0.271393	0.718658	-0.007012	0.088046	0.20653	0.065819	0.7326	0.488131	0.181951	0.291535	0.550683	0.758514	0.400209	0.181466	0.430452	0.467319	0.730441	0.342898	0.81873	0.857671	0.917656	0.798823	1.04273	0.413214	0.173353	0.428367	1.05604	0.717597	0.519114	0.387307	0.357245	-0.174561	1.26166	0.55854	0.013706	0.842451	-0.203449	-0.229326	-0.217014	0.25003	-0.29191	0.165334	-0.088585	0.727387
KIAA1804|84451	0	0.614433	0.375057	0.074626	0.376311	0.76305	0.537991	-0.161811	-0.082074	0.321065	0.540864	0.636686	0.193472	-0.014865	0.384694	0.671364	0.674954	0.248046	0.855211	0.971426	1.37763	1.34693	0.931223	1.08191	0.457543	1.48295	1.12014	1.29659	0.691292	1.07858	1.04809	1.19986	0.371336	1.02802	-0.208181	0.892946	-0.884249	1.70626	0.346171	0.164929	0.808168	-0.048837	0.254241	0.770991	0.436231	0.320941	0.842034	0.180235	0.458095
NSUN7|79730	0	-0.187296	-0.233117	-0.027645	0.91743	0.669989	1.14804	0.24837	0.441907	0.915485	0.837524	0.586205	0.602064	0.492918	0.581776	0.794806	0.805175	0.656866	0.901389	0.989481	1.06827	0.606137	0.954586	0.789263	0.903925	1.38431	1.45101	1.01719	1.07678	0.81016	0.354903	1.12058	-0.115246	1.06258	0.095884	0.339721	-0.486647	1.04186	0.254492	-0.118817	1.00003	-0.035944	0.08057	0.498643	-0.010883	0.265729	0.469031	-0.256752	0.061693
GRHL1|29841	-0.076242	0.423303	0.121153	0	0.371261	-0.430592	1.03194	0.038683	0.138319	0.2761	0.276791	0.173654	0.315116	-0.058051	0.352275	0.753639	0.479557	0.396724	0.452407	0.949331	1.11172	0.733586	1.02216	0.946437	0.792052	1.04684	1.29185	1.26821	0.541778	0.468368	0.364908	0.904915	0.329352	0.872705	0.104754	0.453652	-0.154699	1.1999	0.474658	0.180156	-0.005978	0.135903	-0.181453	0.086816	-0.432676	0.176077	0.440145	-0.355438	0.358243
ANO1|55107	0.00859	-0.588442	0.067163	-0.436013	-0.273632	0.661181	0.50806	0.471883	0.608923	0.423329	0.637753	0.628607	0.334738	0.082162	0	0.595154	0.817226	0.702118	1.13363	0.467169	1.13284	0.920819	0.617655	0.479045	0.815524	1.37052	1.15049	-0.22098	0.483815	0.609523	1.3109	0.793984	0.607909	0.604754	0.235259	0.359433	-0.023668	0.631043	0.289214	0.665791	-0.06893	-0.001957	0.677564	0.306892	0.578221	-0.437359	0.176122	0.065599	-0.437137
C9orf61|9413	-0.203172	-0.643376	0.544361	-0.280196	-0.091653	0.4473	0.386565	0.530163	0.480111	0.085945	0.591782	0.327441	0.522517	0.051783	-0.125879	0.742388	0.529132	0.731317	0.689524	0.656698	0.886762	0.883969	0.64233	0.548013	0.970221	1.32048	0.997568	0.58707	0.841388	0.730891	1.33078	0.471433	0.582264	0.729928	0.349833	0.39649	0.581112	0.848848	0.269172	0.167466	-0.622935	-0.181928	0.749279	0.206666	0.023916	-0.309752	0.457947	-0.139931	-0.457303
CHMP4C|92421	-0.01294	0.075277	0.321327	0.02684	0.264748	0.183009	0.645104	1.30997	0.717686	0.466647	0.566586	0.392429	0.165595	0.123841	0.08461	0.82453	0.872008	0.669913	0.679631	0.967651	0.955708	0.970671	0.90284	0.754835	1.18015	1.26975	1.12395	0.261848	0.85186	0.705836	0.770307	0.431966	0.324751	0.529798	0.153271	0.483138	0.237089	0.771658	0.323731	0	-0.210757	-0.140268	0.395595	0.162465	-0.054162	-0.253633	0.400937	-0.113684	-0.567093
KIT|3815	-0.037144	-0.016015	0.888455	0	-0.239688	-0.406335	1.43567	0.796523	-0.024714	0.214456	0.072369	0.183349	0.513336	-0.968506	-0.174108	1.21083	0.842326	0.316745	1.03084	1.6694	1.85543	2.18283	1.31121	1.39736	1.76111	1.71222	1.78611	2.02039	0.997643	0.362581	0.33251	1.8136	0.694894	1.36866	0.331733	0.87554	-1.73761	1.82598	0.869778	-0.167052	0.05841	0.07857	0.419702	1.09742	-0.29651	-0.129181	1.44728	0.531593	-0.213662
CCL28|56477	0.567654	0.587746	0.636224	0.689449	0.275328	-0.232713	1.20509	0.69265	-0.599969	-0.068949	-0.113669	-0.062488	0.232166	-1.18499	0.192577	1.08723	0.880908	0.416994	0.703948	1.24743	1.6284	1.34158	0.97867	0.886562	1.42456	1.35186	1.42189	1.86861	0.70999	0.760605	0.634678	1.31391	0.413263	1.69005	0.283938	0.892466	-1.19311	1.40267	0.743022	-0.104219	-0.493802	-0.012575	-0.050162	0.218627	-0.0443	-0.003425	1.22122	-0.085631	0.562757
SOX9|6662	0.170336	0.48275	0.313759	-0.083481	-0.122017	0.167552	0.669329	-0.090963	-0.34918	0	0.253379	0.846271	0.397099	0.319315	0.402262	0.392404	0.618717	0.551348	0.396046	0.333234	0.324003	0.54849	0.339415	0.522786	0.803885	1.17835	0.594178	0.46876	0.481252	0.482498	0.642566	0.286014	0.462152	0.321256	-0.234657	0.30108	-0.626366	1.13008	0.486034	-0.174841	-0.083385	-0.018415	-0.542969	-0.228967	0.263575	0.066631	0.513904	-0.150808	0.560289
KLF5|688	0.005116	1.12003	0.883284	-0.374046	0.094122	0.265019	1.75148	0.860642	0.264951	-0.562559	0.688888	0.792939	0.493441	-0.415123	0.533208	1.21662	1.30805	-0.214993	1.06719	1.34513	1.17031	1.64062	0.86464	0.897344	1.62376	1.49259	1.58249	1.58744	1.0215	0.687132	0.913969	1.36328	0.975565	1.37275	0.800235	0.724255	-0.841133	1.25873	0.343301	0.10498	-0.073776	-0.431522	-0.249843	0.778302	0.24924	-0.138128	1.09674	0.582327	0
BCL11A|53335	0.638014	1.94785	1.53562	-0.361633	0.631212	0.6199	0.945478	0.353278	0.438204	0.730796	1.18761	-0.245525	0.549913	-0.95159	0.270363	1.08826	1.11303	0.232362	1.14142	0.846868	0.963516	1.25934	1.0916	1.17934	1.12476	1.63691	1.71226	1.15744	0.947483	1.09947	1.60123	0.689916	0.005063	1.57743	0.55206	0.313673	0.70473	1.24988	0.289903	0.379204	-0.431473	0.594775	0.758666	0.026381	-0.165088	-0.490293	0.867072	0.204047	0.248821
VSNL1|7447	0.4553	0.505191	0.842866	0.530946	0.18741	0.458749	0.05128	0	-0.284121	0.142642	0.530588	0.766921	0.888186	0.118797	-0.013277	0.921455	0.623405	1.05871	1.23482	0.717894	0.811559	0.59242	0.426715	0.857437	0.874647	1.5274	1.20653	0.206445	0.359087	1.17449	1.59501	0.720925	0.835206	1.14767	0.54478	0.174695	0.719775	1.28521	0.093105	0.249494	-0.755835	0.369586	0.105647	-0.480471	0.371727	-0.982439	0.308971	0.114975	0.637972
KCTD1|284252	0.091207	-0.144755	0.033448	0.160553	-0.060275	0.234155	0.558878	0.221842	0.665101	0.496092	0.784219	0.588514	0.758921	0.815249	0.596575	0.735218	0.370111	0.62574	0.75535	0.229744	0.150732	0.502374	0.179947	0.405481	0.638679	0.481524	0.76067	0.443002	0.696472	0.80411	1.09045	0.218925	0.478616	0.40438	0.692424	0.497927	0.6999	0.348013	0.382859	0.000258	0.020855	0.223687	0.542176	-0.398995	-0.082621	0.04641	0.231138	-0.104173	-0.14207
IRX5|10265	0.212616	-0.533569	0.12109	0.697905	0.578288	0.231453	0.766197	0.564832	1.02189	1.14311	1.29571	0.16143	0.588914	1.37494	0.612449	0.519845	0.571293	1.04553	0.681943	0.302732	0.366258	0.261135	0.682768	0.734361	0.749767	0.599667	0.875506	0.804444	0.920092	1.30863	1.21712	-0.084876	0.404113	0.335083	0.995265	0.569496	1.62365	-0.206682	0.022576	0.50398	-0.071437	0.308462	0.625326	-0.298254	-0.249764	0.217866	0.316095	-0.077998	-0.617143
IRX3|79191	0.373109	-0.396996	0.002722	0.462522	0.417548	-0.01961	0.769108	0.648886	1.05649	1.16453	1.06273	0.566929	0.739382	1.64125	0.977661	0.501426	0.460186	0.647767	0.611892	0.272906	0.164745	0.090984	0.468713	0.698158	0.993866	0.506202	0.738554	0.510447	1.17599	1.01771	1.21003	-0.142591	0.331284	0.163237	1.0754	0.393224	1.44722	-0.323641	0.161882	0.513117	-0.814435	0.380231	0.425167	-0.280903	-0.268142	0.838615	-0.17964	0.152615	-0.83037
ARHGAP8|23779	-0.066989	-0.239819	-0.54188	0.237093	0.640548	0.71583	0.656234	0.321152	0.585067	0.24121	0.86095	0.826624	0.510683	0.870466	0.70046	0.095606	0.813296	0.871351	0.580488	0.411026	0.3913	0.774665	1.15267	0.449819	0.316964	0.814738	0.521802	0.322741	0.532894	1.36416	0.337807	0.263797	0.552726	0.575802	0.42707	1.00632	1.46205	0.411186	-0.071998	0.604917	0.443522	-0.591477	0.797468	0.151286	0.220405	0.865791	-0.095366	0.002888	-0.057261
RBM35B|80004	-0.143384	-0.019776	-0.289077	0.259629	0.397907	0.360151	0.248381	0.550592	0.761447	0.533261	0.575213	0.508653	0.668795	0.793813	0.966895	0.393654	0.385122	0.720461	0.359002	0.550482	0.541762	0.055991	0.704331	0.772346	0.276332	0.417362	0.74217	0.438373	0.567007	0.799742	0.388836	0.408334	0.326345	0.582173	0.144108	0.552501	0.779706	0.226782	0.438854	0.435149	0.186828	-0.072904	0.599099	-0.01509	0.020095	0.756628	-0.148153	0.022202	-0.043961
GPR98|84059	0.215828	0.226534	-1.35852	-0.191756	0.711969	0.636947	1.79575	0.02502	0.682817	1.85684	1.43972	0.082027	0.942934	0.579744	0.114029	0.908127	0.44903	0.201412	1.17628	1.38237	1.17912	1.2575	1.70173	1.5188	0.420914	1.18558	2.19751	0.934351	1.31884	0.795272	-0.152227	1.65265	0.448901	1.86656	0.446034	0.109299	-0.349791	1.90899	0.155559	1.10115	1.38796	0.710325	1.25624	0.641627	0	-0.755531	0.661284	0.853753	0.812619
RASEF|158158	-0.00087	-1.12163	-1.85466	0.144278	0.960769	0.546687	0.874491	0.190933	1.76774	1.2066	1.22973	1.656	1.11013	1.60237	0.824529	0.565979	0.177599	0.923482	0.636624	1.4201	-0.070434	-0.21057	0.552605	0.657955	-0.163643	-0.175035	0.424628	0.24572	0.971252	0.474512	-0.873232	0.761305	0.871384	0.538382	0.366484	0.579919	0.259776	0.063813	0.377954	1.07204	1.47482	0	0.784693	0.218278	0.648275	0.901771	-0.41465	0.222855	0.648147
PRLR|5618	-0.050684	-0.709085	-0.34891	0.004704	0.69674	0.518616	0.544598	0.431434	1.05017	1.04376	1.00365	0.933321	0.88879	1.04962	0.810713	0.258564	0.144212	0.474948	0.454979	1.23424	-0.247385	0.202568	0.007934	0.467514	-0.123516	0.242168	0.815031	0.796558	0.55463	0.658912	-0.725472	0.292042	0.923636	0.537453	0.342422	0.517243	0.92656	1.01926	-0.061227	0.638238	1.60006	0.05074	1.38641	0.531845	0.094797	0.900322	-0.640142	-0.18408	0.506651
PRRG4|79056	0	-0.363389	-0.294782	0.396613	0.516242	-0.01707	0.538173	0.98203	1.43584	1.37625	1.05818	0.999393	0.690302	1.04559	0.474993	0.387569	0.366215	0.770369	0.639734	0.94582	-0.186652	0.09623	0.295594	0.441058	1.054	-0.025282	0.409527	0.339646	0.848592	0.655676	0.73073	0.476766	0.230621	-0.37104	0.46019	0.610487	0.898484	-0.071465	0.516108	-0.018436	0.459087	-0.012763	0.21006	-0.062891	0.246318	0.356927	-0.070542	-0.164128	0.388458
RAB11FIP4|84440	0.326346	0.939905	-0.371372	0.299168	1.36983	0.60146	0.507403	1.60214	1.23235	1.34485	0.529796	0.111206	0.634036	1.32029	0.77541	0.403641	0.747131	1.06685	0.667363	0.810793	0.480043	0.277158	1.01178	0.548729	0.287543	0	0.424917	0.258035	0.478843	0.942401	0.150335	0.687475	0.192842	-0.553741	0.135728	0.744104	0.931539	-0.308917	0.286663	0.600683	1.35261	-0.121947	0.41126	0.42148	0.311592	0.373808	-0.787396	-0.007142	0.183041
CDS1|1040	-0.122107	-0.099216	-0.084904	0.150086	0.359557	0.032649	0.469143	0.275337	0.499565	0.510924	0.227277	0.716085	0.504212	0.880885	0.511872	0.329331	0.360104	0.932649	0.229935	0.376972	0.025671	0.345545	0.312351	0.42226	0.214251	-0.01213	0.193683	0.726573	0.280382	0.597345	-0.103958	0.306608	0.514958	-0.030667	0.010796	0.541304	0.66126	0.726	0.55174	-0.025835	1.08733	-0.358639	0.004199	-0.504692	0	-0.053696	-0.034373	-0.037461	0.743259
PLS1|5357	-0.298524	-0.176348	-0.111461	0.404102	0.520937	0.384876	0.690821	0.391283	0.747892	0.894518	0.695639	0.831861	0.393809	0.592791	-0.400193	0.191833	0.607018	1.01272	0.413706	0.765278	0.441298	0.355461	0.502434	0.764677	0.45416	-0.109939	0.339004	0.908287	0.167441	0.366468	0.297122	0.404243	0.123116	0.241757	0.515143	0.279201	-0.237011	0.887543	0.469554	0.514599	-0.212504	0	0.22919	0.116887	0.190678	-0.217021	0.262527	0.694017	0.919926
MYO5B|4645	-0.007658	0.507364	-0.391836	-0.392301	0.946074	0.272085	0.892273	0.142049	0.949259	1.07628	0.981345	0.462834	0.806727	1.15345	0.778552	0.973403	0.321638	0.584371	0.571704	1.05702	0.621825	0.584783	0.660025	0.760181	0.450872	0.610822	0.795978	0.81973	0.788743	0.802122	0.238234	1.0267	0.840903	0.962686	0.33766	0.327271	1.00688	0.43646	0.51331	0.686553	0.746538	0.307164	0.709034	-0.037715	0.113646	-0.012239	0.007939	-0.13439	0.777405
OCLN|4950	-0.235328	-0.044942	-0.610805	0.222669	0.738853	0.078745	0.565142	0.875166	1.07604	0.799024	0.47734	0.84772	0.594443	1.0923	0.548783	0.305678	0.360101	0.700872	0.295729	1.0267	0.571487	0.220966	0.67226	0.476607	0.234979	0	0.839855	0.749763	0.539747	0.497212	0.004665	0.712429	0.688456	0.657823	0.028144	0.713274	-0.130625	0.666749	0.707006	0.407815	1.24064	-0.014141	0.357795	-0.039164	0.133123	0.256527	0.177204	0.513258	1.23207
VAV3|10451	0.002612	-0.350522	-0.581667	-0.236493	0.808193	0.456935	0.052155	0.800361	1.31284	0.610366	1.02745	1.08693	0.725358	1.16612	0.329558	0.42409	0.555118	0.660044	0.739718	1.03612	-0.119964	0.518034	0.198583	0.132476	-0.013886	-0.050924	0.285479	0.721371	0.934312	1.06569	0.215323	0.262982	0.66444	-0.605562	0.204822	0.539194	1.02082	0.390641	-0.133388	0.364713	0.600191	0.239845	0.929177	0.200328	0.158405	-0.102349	-0.265175	-0.438929	-0.358704
SLC38A1|81539	-0.321077	0.021124	-0.637273	0.609592	0.741008	0.306679	0.152803	0.104304	1.34438	1.11363	0.459033	1.17563	1.03241	2.00173	1.32863	0	-0.152148	0.587179	0.639434	0.894921	-0.305928	0.018738	0.314236	0.524111	-0.238589	-0.184303	-0.120391	0.00567	0.735618	0.717772	0.060556	0.410827	0.435365	-0.403199	-0.093055	0.777487	0.631992	0.443616	0.425623	0.282918	0.937789	-0.230107	0.999695	0.28982	0.30346	1.82366	-0.168763	0.029795	0.520591
TPD52|7163	-0.199246	-0.010948	0.33127	0.025922	0.449402	-0.285387	0.200318	1.19755	0.528684	1.23767	0.633962	1.02934	0.840599	0.91531	0.428559	0.146843	0.593158	0.667051	0.679014	1.01948	0.237794	0.216088	0.324513	0.624268	0.335868	0.662522	0.906594	0.56756	0.675717	0.749149	0.098795	0.62337	0.354283	0.458829	0.033839	0.776924	1.0847	0.831623	0.160834	-0.223004	1.22528	0.018591	0.745746	0.16901	-0.138259	0.174152	-0.157062	-0.157697	-0.101385
FZD3|7976	0.027167	0.450574	0.050363	-0.040494	0.063063	0.197349	0.705584	-0.493768	0	0.516486	0.238995	0.930745	0.964735	0.795332	0.286033	0.380843	-0.064835	0.625308	-0.104022	0.919729	0.17089	-0.051243	0.406908	0.408995	0.145515	0.103528	0.237376	0.175273	0.38656	0.052285	0.394246	0.490307	0.514962	0.305523	0.140892	0.505565	-0.009593	1.0844	0.464054	0.205618	0.97231	-0.206471	0.324379	-0.471679	0.440585	0.233775	0.233718	0.081344	0.72218
ITGA2|3673	0.155142	0.57635	-0.399799	-0.117436	0	0.447419	0.683359	-0.511164	0.674392	0.597425	1.04841	0.806056	0.312586	0.666761	0.235206	0.934419	0.071711	0.507256	0.486291	1.11538	0.434796	0.484563	0.550899	0.801183	0.102842	1.1838	0.823799	0.124396	0.785856	0.543145	0.517461	0.631303	1.17864	0.510454	-0.182152	0.165744	0.070753	1.16587	0.235468	0.61062	0.30842	0.116253	0.815043	-0.069028	0.5849	-0.489061	0.5799	0.143563	1.11109
LRRN1|57633	0.316548	0.375761	0.026871	0.2926	-0.070276	0.558176	0.329747	-0.415769	1.49013	0.325145	0.173231	0.649038	0.283599	0.124688	0.113028	1.17633	0.18765	1.09961	0.388402	1.64817	0.350449	-0.081046	0.146853	0.434632	0.379978	1.07637	1.13114	0.44338	0.719213	0.389236	0.737971	0.345813	0.246088	0.442318	0.000518	0.323024	-0.835335	1.5053	0.05247	0.051545	0	-0.156751	0.725328	-0.130023	0.222377	-0.625758	0.57533	-0.13405	0.918873
IQCA1|79781	0.05253	0.028485	-0.045486	0.167761	-0.275056	0.685874	0.73105	0.152599	0.68626	0.147375	1.07448	0.869159	0.292474	0.860495	0.233623	0.563365	-0.1359	0.538193	0.281093	0.062273	0.020722	0.417829	0.124267	0.56787	0.11582	1.51118	-0.425682	0.41226	0.345066	0.166956	0.86507	0.801648	0.818362	0.021869	0.345353	-0.331622	0.515331	0.684224	0.506502	0.035455	0.420786	-0.548788	0.106813	-0.175042	0.378399	-0.42572	0.367233	-0.458268	0.310996
WNK2|65268	0.051128	0.231395	-0.743419	-0.691035	-0.325089	0.267774	1.244	0.712627	-0.313103	0.39435	0.438576	-0.222273	-0.022184	-0.43307	0.207504	0.687311	1.28847	0.28375	1.25551	0.451118	1.44849	1.74138	1.39121	0.900393	1.65738	1.74513	1.70556	0.882147	1.04625	0.345795	0.719386	0.947495	0.203582	1.81973	1.05453	-0.14407	0.171854	0.311631	0.866885	0.588335	0.065721	0	0.002901	0.782447	-0.693033	-0.283983	0.167073	0.825774	-0.028769
CXADR|1525	0.534325	1.55538	-0.486523	0.031204	0.646465	0.68162	0.68659	-0.258805	-0.658644	0.82418	0.630101	0.278875	0.244997	0.251554	0.705982	0.987879	0.57109	0	0.516109	1.04323	0.956596	0.778096	0.819147	0.860683	0.28289	0.392937	1.01891	1.17472	0.397463	0.187025	-0.563414	0.981465	0.422401	1.14127	0.118313	0.496688	-0.998926	1.67748	0.502632	0.580989	0.814332	0.33115	-0.208572	-0.121433	0.15677	-0.062873	0.859404	0.219367	1.9282
SERINC2|347735	-0.178343	-0.441146	-0.01031	0.526698	-0.144574	-0.13887	0.77584	0.588902	-0.258752	0.613523	0.407137	-0.194818	0.62891	0.381569	1.07783	0.225424	0.56133	0.833739	0.488833	0.41249	0.430927	0.744284	0.749034	0.267541	0.874163	0.793911	1.15849	0.350518	0.523133	0.801934	0.682601	0.47842	0.606816	1.11085	0.857329	0.805879	1.17528	0.411413	0.13092	0.392731	0.735426	0.819512	-0.402644	-0.414296	-0.480467	0.563827	0.136618	-0.452714	-0.257353
TRAF4|9618	-0.381181	0.499379	0.016383	0.033307	-0.085717	0.28429	0.992109	0.755235	-0.150783	0.023525	0.137954	0.028533	0.591538	0.398655	0.481558	0.551753	0.838106	0.824003	0.05472	0.138323	0.405673	0.51972	0.39787	0.526051	0.718305	0.700868	1.31921	0.412692	0.363033	0.559739	0.430232	1.03108	0.286627	0.93738	0.563426	0.763748	0.629293	0.193956	0.528915	0.150999	0.614515	0.400451	-0.096896	-0.073945	-0.207475	0.178379	-0.417406	-0.021578	0.634213
LRRC8E|80131	-0.307248	-0.428778	-0.335745	-0.398727	0.034039	-0.046956	0.946137	0.878468	0.707941	0.422038	0.25	0.836231	0.613881	1.07328	0.729525	0.794305	0.842652	0.98996	0.298301	0.150912	0.11587	0.456878	0.456698	0.522514	1.00709	0.418555	0.711887	0.388324	0.377839	0.670232	0.619262	0.850674	0.621625	0.372584	0.347112	0.397758	0.940515	0.031902	0.806588	0.33625	0.534924	0.100469	-0.06772	-0.087174	0.015382	0.366849	-0.452083	-0.413913	-0.087963
CELSR1|9620	0.130832	-0.451613	-1.16779	0.347589	0.806641	0.253233	1.3805	0.619649	1.17508	2.14761	1.01152	0.155794	0.876817	1.36016	0.222002	0.160914	0.135548	1.02895	1.01258	0.56027	0.983833	0.102493	1.31815	0.863662	0.370339	-0.451663	-0.121298	0.381804	0.367157	0.443034	-0.068364	0.166147	-0.27236	-0.269335	1.0156	0.047449	-0.129012	-1.25535	0.986294	1.13306	0.848089	0	-0.46675	0.247584	0.336289	-0.818227	-0.325162	0.181468	-0.039392
AGR2|10551	-0.863135	-2.02325	-2.07574	1.19238	1.3061	0.113762	1.48522	2.09414	2.16676	2.6522	1.66832	-0.405196	1.08958	1.84194	-0.781464	0.268646	-0.107394	2.21549	0.288266	0.226239	0.510486	0.173646	1.09927	0.978997	1.13506	0.436327	-0.072946	0.571099	0.280225	1.23274	0.331148	0.636495	0.319503	-0.642209	1.44452	0.111938	2.15991	-0.513799	0.530725	1.36062	2.47194	1.04139	-0.381979	-0.129417	-0.431885	-3.15733	-0.501474	0.76337	0.227451
FOXA1|3169	-0.297523	-2.02664	-1.42997	0.597024	1.18038	0.782484	0.480775	0.598704	0.613011	1.37014	0.911813	0.343278	0.66373	1.47683	0.548313	0.0363	0.15342	1.16986	0.975765	0.746267	-0.054227	0.042055	0.617352	0.439375	-0.281087	-0.808691	0.05061	-0.173851	0.475554	1.54299	0.332437	-0.036626	-0.004902	-0.985108	0.213154	0.729886	1.15987	-0.388722	0.101882	0.709001	1.55265	0.128502	0.727162	0.387384	0.1357	0.46278	-0.702292	-0.149551	0.247271
MYB|4602	-0.354116	-1.07818	-1.54648	0.46758	0.93329	0.007983	0.776013	0.007038	1.58858	2.06165	1.67644	-0.00391	1.0478	1.34594	0.05833	0.156012	-0.031489	1.83597	0.6761	1.19518	1.10563	0.258746	1.52934	1.32306	-0.235856	-0.152522	-0.39489	-0.351363	0.969406	1.02527	-0.07616	0.894277	-0.077418	-1.32794	0.496643	0.612578	0.3972	-0.383267	0.904565	1.19483	1.81029	0.163685	0.411106	0.074298	0.198727	-1.31383	0	-0.17598	0.361735
KIF12|113220	-0.298045	-1.85212	-3.8387	0.934364	2.80686	1.32172	0.404157	0.833778	0.737017	1.74071	3.0281	0.433938	0.690602	1.12586	-0.327673	-0.758927	1.78584	1.46867	1.15416	0.018754	0.984708	0.366056	2.02671	0.880874	1.28197	0.628656	0.307164	-0.281416	1.03165	1.28407	-0.36411	0.724863	-0.859069	0.429024	1.90336	0.836534	-0.303256	-1.20852	1.19552	1.20033	1.90572	1.28573	-1.12222	0.401266	1.00542	-0.682974	-0.272066	0.197779	-1.33021
WNK4|65266	-0.127703	-1.73372	-2.40365	0.41909	1.87918	1.51681	1.19569	1.13761	2.00529	1.31107	2.2599	1.13635	1.62051	1.67831	0.68746	0.660342	1.71758	1.92447	1.69993	1.74665	-0.214096	-0.753222	0.740455	0.165485	-0.590577	-0.18307	0.428677	0.050291	1.3393	2.01757	0	0.08304	-0.094692	0.409509	1.37526	1.18824	1.62627	-0.802564	0.209859	0.665885	2.75905	1.30251	1.40394	0.723283	0.681551	-0.410428	-1.03934	-0.017298	-0.699717
STC2|8614	-0.028046	-2.36192	-2.51269	-0.06932	1.14678	0.560486	0.967022	0.56973	2.26575	1.21935	1.45033	1.12591	0.722818	0.760645	-0.059684	0	1.32187	1.16226	0.877402	1.11135	-0.139643	0.289531	0.279141	1.00858	0.959701	0.55924	0.52042	-0.087293	1.55095	1.34088	0.704287	0.708486	-1.00241	-1.10701	1.16838	0.209903	0.0587	-0.627979	0.968921	0.477564	-0.43927	0.18537	0.836642	0.421023	0.513258	-1.62303	-0.746756	0.189434	-0.563779
WWC1|23286	0.074947	-0.334015	-0.243493	-0.12562	0.532708	0.222804	0.476062	0.674141	0.454896	0.529595	0.380367	0.667224	0.5825	0.730187	0.687662	0.897472	0.731727	0.203408	0.651186	0.875412	0.839493	0.716919	0.761704	0.933729	0.944875	1.2498	1.53797	1.22579	0.555896	0.749201	0.359381	1.14624	0.18915	1.20911	0.298338	0.476532	0.526473	0.642278	0.485612	0.318685	-0.17844	-0.060593	0.619648	0.34695	-0.148153	0.613597	-0.025555	-0.099415	-0.01719
BIK|638	0.13316	-0.399016	-0.13573	0.297899	1.10525	0.756497	0.546901	1.76405	1.49077	0.890104	1.1732	0.413621	0.996479	1.221	0.356869	0.428131	1.00004	1.62066	0.731552	0.589324	-0.282195	0.281229	-0.077353	0.128419	-0.032008	-0.744188	0.359412	-0.683697	1.37389	1.84992	0.184148	-0.034637	-0.027798	-0.989201	0.568854	1.28096	2.19396	-0.959544	-0.722223	0.211641	0.236357	0.089221	0.779607	0.591348	0.230522	0.938511	-0.976554	-0.039479	0.356698
ATP2C2|9914	-0.417487	-0.904899	-2.91871	0.242184	0.864593	0.811627	0.204992	1.62586	2.10424	1.01192	0.947112	1.0032	1.42638	1.93922	1.36018	-0.37015	0.536007	1.41074	0.715871	-0.188299	-0.468874	0.228533	0.522874	1.00364	0.27278	0.275064	0.118759	-0.026443	0.773876	1.60242	0.605664	0.216983	0.311716	-0.393007	0.204043	1.15746	1.32723	-1.03859	1.12442	1.06313	0.121794	-0.027426	1.15212	0.454755	0.480048	0.70711	-1.51689	1.42804	0.130989
SERPINB5|5268	0.182877	-0.046926	0.170442	0.077501	-0.572834	0.627623	0.49397	-0.224462	1.01733	-0.487796	0.509805	1.11092	0.568172	0.509775	0	0.565712	0.526919	0.91691	0.645897	0.39304	0.302015	0.288845	-0.274814	0.339362	0.357068	1.0672	0.461977	-0.062276	0.401293	0.112394	1.33929	1.07827	0.813928	-0.102864	0.365598	0.227304	-0.019926	1.08154	1.07604	0.284712	-0.337068	-0.276186	0.433537	-0.352813	0.623223	-0.662723	0.601054	0.111125	0.734172
KRT5|3852	0.502328	0.273173	-0.768	-0.58774	-0.170001	0.307793	-0.046492	0.698661	0.91873	-0.913668	0.23421	1.32676	0.582703	0.117878	0.121779	0.363677	0.870893	0.783356	0.840868	-0.141285	0.060616	0.140337	-0.306217	-0.210763	0.443378	0.500258	-0.398944	-0.181978	0.479225	0.029567	2.07109	-0.361314	0.24598	-0.526199	1.05591	0.142609	0.554712	-1.55142	1.13836	0.2071	-1.75202	-0.74513	-0.041264	-0.565029	0.5359	0.080768	-0.083011	0.294301	-0.575175
KRT14|3861	0.925339	0.221157	-0.77858	-0.186291	-0.537082	0.056623	-0.251289	0.839781	0.873292	-0.873527	-0.333163	0.851854	0.194872	-0.379886	0.02749	0.278785	1.2026	0.969722	0.822251	0.114967	0.079033	0.062139	-1.49893	-0.180479	0.728038	0.059786	-0.630925	-0.456407	0.242962	-0.024875	1.96663	-0.720911	-0.437504	-1.07728	0.687009	0.329696	0.171821	-1.56734	1.11658	0.001346	-1.35358	-0.48466	0.059481	-0.348984	0.60399	0.263038	0.060232	1.01555	-0.476351
KRT17|3872	0.067448	0.075832	-1.18882	-0.420661	0.165684	0.629472	-0.183226	0.59693	0.97468	-2.25808	0	1.83184	0.295738	0.71514	0.67056	0.023882	0.906918	0.467031	0.85315	-0.30029	-0.990379	-0.466441	-0.708341	-0.384946	0.612584	0.13812	-0.304508	-0.512078	-0.176409	-0.280597	2.35463	1.13455	0.548343	-1.24407	1.1888	0.62012	0.231847	-1.53048	1.90042	0.460969	-1.28592	-0.289573	-0.032979	-0.860767	0.937268	0.5159	-0.725898	0.013641	-0.18763
LAMC2|3918	0.557209	0.310436	-0.741522	-0.49237	-0.132469	0.320075	0.533503	0.144189	0.764472	-0.676933	0.257987	1.1464	0.32665	0.538125	0.07929	0.908162	0.519731	0.859885	0.523788	0.80364	0.132342	0.028019	-0.436054	0.233777	0.14459	-0.192866	0.687112	-0.357887	0.559752	-0.778619	1.88216	0.141641	0.380529	-0.000218	0.757449	-0.396501	-0.669999	-0.488826	1.2315	0.316706	-1.06726	-0.154481	0.357594	-0.47501	0.920617	0.017057	0.525683	0.30092	0.364045
STAC2|342667	0.813218	0.156465	0.423215	0.794542	0.240837	-0.270377	-1.03634	1.15072	0.834207	-0.033351	0	1.49448	1.42275	1.04827	1.43862	1.76487	-0.04562	0.970528	0.123281	-0.484314	0.228754	0.77405	-1.42749	0.080969	1.13384	0.859634	-1.75668	0.92563	0.756996	0.737401	1.32489	-1.37573	1.23771	-1.38197	1.61222	1.21235	0.000167	-1.39386	0.607712	-0.20505	-2.05594	-0.691937	0.643493	-0.190266	-0.800422	0.821205	0.273939	-0.253733	-0.612449
DSC3|1825	0.722832	0.906514	-0.760602	0.48737	-0.248189	0.234168	0.413467	-0.169302	0.947072	-0.176932	0.401281	1.00316	0.83335	-0.202388	0.649256	0.243184	0.148896	1.04215	0.611683	0.20294	0.103911	0	-0.312587	0.4094	-0.448054	-0.197423	-0.87598	-0.633624	0.78156	0.571198	1.37159	-0.577068	0.418324	-1.3838	-0.267994	0.293996	0.074303	0.484772	0.473135	0.274682	-1.21062	-0.751204	0.748565	-0.667643	0.45796	-0.172694	1.08125	0.504819	1.41873
LRAT|9227	0.059719	0	0.65041	-0.253014	0.178624	0.543522	0.717263	0.320393	0.277012	0.309091	0.302547	0.743042	0.37229	-0.041053	0.016706	0.417071	0.605066	0.78643	0.80733	0.664503	0.367079	0.947213	0.769123	0.525213	0.82849	1.12119	0.554468	0.657757	0.595767	0.796335	0.673305	0.928041	-0.533623	-0.022538	-0.098889	0.470593	-0.407423	1.12569	0.307038	0.0711	0.578528	-0.441327	0.121779	0.22096	-0.335075	-0.525496	0.509325	0.122595	0.339263
PDZK1IP1|10158	0.584759	-0.171794	0.254592	0.409676	0.2144	-0.502742	0.600185	1.02446	-0.096386	0.581801	-0.191847	0.188316	-0.097874	-0.014512	0.800579	0.743938	1.11197	1.08864	0.650923	0.270316	1.05403	1.42962	0.84569	0.752895	2.04983	0.920238	0.658782	1.37888	1.19669	1.04481	0.916404	0.932198	0.403395	0.381814	0.394299	0.714026	0.511494	-0.218638	0.575129	-0.458314	-1.13399	0.725744	-0.380119	-0.136806	-0.578725	0.494325	0.340523	-0.002303	-0.402982
MUC1|4582	-0.49318	-0.45005	-0.57116	0.714636	0.315344	-0.509716	0.21896	1.05057	1.38308	1.19286	0.688657	0.760256	1.18536	2.13133	1.63119	0.19171	0.264915	1.35883	0.801014	0.310546	0.808306	-0.210392	-0.041893	0	-0.610223	-0.581283	-0.089766	1.10088	0.52987	1.58997	0.400988	-0.653995	0.652765	0.17682	0.748928	0.649784	1.53144	-1.20893	0.729723	0.521696	1.88354	-0.138997	-0.505431	-0.27274	-0.402687	1.23001	-0.449298	1.04943	0.122139
CAPN13|92291	0.448253	-0.357868	-0.810853	0.621956	0.411967	0.23645	0.187658	-0.128237	1.42698	1.3221	1.50281	0.997906	1.51825	3.01236	2.42199	0.781192	0.395482	0.561254	0.844285	0.936959	0.340864	-0.105129	0.599554	0.779943	-0.479249	-0.323476	0.345355	-0.449828	1.12706	1.19791	-1.43505	-0.066468	1.2215	-0.410302	0.023185	1.02524	2.34924	-0.260054	-0.218209	0.790675	1.13545	0.546011	1.63244	0.509456	0.026495	2.37486	-0.88843	-0.155207	-0.037081
OXTR|5021	0.356964	-0.118201	0.254294	-0.148513	-1.01707	-0.471218	0.918766	0.714262	1.53834	1.04337	1.24602	1.37995	0.624935	0.624739	0	0.074763	0.97466	0.485058	0.332034	1.27693	0.142488	-0.366998	0.241835	0.587479	1.87016	1.80446	-0.426029	-0.148531	2.09384	-1.37697	1.27854	0.490237	0.545322	-0.614368	0.901466	0.274982	1.23697	0.290405	0.219433	0.256818	-0.50476	-0.804594	1.66979	0.147421	0.207565	-0.748089	1.31282	0.511378	-1.39843
FBXO16|157574	-0.150876	-0.072001	-0.160765	0.099117	0.631297	0.552823	0.533199	0.5934	0.484998	1.28438	0.69735	0.13716	0.85586	1.08141	0.279303	0.063708	0.648425	0.910479	0.396686	0.625441	0.793212	0.490411	0.73733	0.724165	0.511904	0.613856	0.915837	0.338721	0.572345	0.777891	-0.54027	0.211155	-0.142825	0.506347	0.402551	0.445411	1.07943	0.841209	0.844139	-0.225493	1.39665	-0.005422	-0.089641	-0.116461	-0.154656	-0.390825	-0.157875	0.002812	0.549999
CREB3L4|148327	-0.319248	-0.598852	-0.792715	0.311172	0.742303	0.218931	0.474512	0.928381	0.564821	1.19985	0.600083	0.838444	0.764292	1.03939	0.481469	0.212805	1.15925	0.961839	0.916297	0.452749	0.755877	0.293428	1.12763	1.02997	1.27822	0.857075	1.28961	0.546694	0.671551	1.12044	0.226336	0.734639	-0.185957	0.60128	0.636158	0.470131	0.85132	0.267955	0.50598	0.295514	1.01399	0.179118	0.251492	0.026195	0.04811	0.743796	-0.559944	0	0.434861
CCDC24|149473	-0.147845	-0.440565	-0.309621	0.483445	0	0.391129	0.321017	0.538711	0.733093	0.591045	0.723337	0.223306	0.760277	0.428073	0.372959	-0.199015	0.804296	0.965065	0.566413	-0.006126	0.712946	0.529969	0.800943	0.314869	0.371639	0.405311	0.535496	0.412401	0.530749	0.990516	0.399839	0.07739	0.259411	0.322076	0.776589	0.665619	1.34713	-0.45476	0.064975	0.316803	0.521655	-0.337806	0.445149	-0.008314	-0.139464	-0.09222	-0.469124	-0.03747	0.064007
SEZ6L2|26470	0.034405	0	-0.922957	0.508892	0.104918	0.519905	1.07555	1.01191	0.828883	1.1316	0.911914	0.553014	0.994274	1.29548	1.07886	0.669565	0.848658	1.42742	0.566286	0.906737	0.308803	0.436201	0.668836	0.294212	0.454458	-0.05619	1.42391	-0.300882	1.09006	1.32813	0.650698	0.162232	0.20307	1.14038	0.480368	0.760226	1.80193	-1.33888	0.455372	0.077723	1.15345	1.2309	0.430478	-0.643085	-0.260111	-0.089977	-0.808656	0.658538	-0.256478
ERBB2|2064	-0.147225	-0.327209	-0.897543	-0.005609	0.174338	0.343512	0.397003	0.192999	1.36488	0.395889	0.608604	0.551323	0.720411	0.657257	0.737752	0.180435	0.586731	0.773825	0.603157	0.32814	0.23197	0.119731	0.244566	0.294992	0.103283	0.013153	0.817575	0.139699	0.46834	1.12042	0.511662	-0.068615	0.150614	0.172552	0.439265	0.545415	1.53295	-1.0338	0.211804	0.308997	0.034494	0.120746	0.888599	-0.03065	0	0.391137	-0.642246	0.009757	1.42191
CARD14|79092	0.107401	-0.03303	-1.58973	0.517089	0.958327	1.04082	0.597952	0.59915	1.03394	0.558719	1.17129	0.91866	0.905017	0.990468	1.6491	0.516194	0.884464	0.83544	0.874669	0.423201	0.709414	0.394617	0.684326	0.696096	-0.051214	0.783388	0.50802	0.452982	1.13671	1.525	0.426968	0.182465	0.403593	0.007834	0.858315	1.08735	0.125773	-0.788414	0.846964	0.669334	0.699997	-0.737077	1.14758	0.475145	-0.031847	1.00076	-0.584974	-0.084197	-0.404334
SLC6A14|11254	0.38827	0.121553	0.669757	-0.044511	0.612329	0.071154	1.89733	0.61283	-1.55707	-0.277291	0.274665	-1.68611	-0.784325	-0.137823	0.691427	1.76891	0.603537	0.292817	0.808276	0.946024	1.56016	1.26662	0.7183	1.45478	1.51052	1.56425	1.78622	1.41918	0.523041	-0.440448	0.750648	0.451396	0.241937	2.07485	0.337847	0.839211	-2.38622	1.48466	0.620483	0.185601	0.729895	0.694663	-0.398437	-0.693334	0.048942	-0.141017	1.13217	0.366455	0.709836
EGF|1950	-0.089947	-0.430302	-0.156309	1.02321	-0.035006	-0.381019	2.52243	0.734813	-1.10141	0.910185	0.953478	0.714532	0.769922	0.929743	1.68598	2.11912	1.91352	-0.068702	1.47156	2.24445	1.87581	2.57275	1.84287	1.70274	2.14841	2.8587	2.88183	1.64809	1.94993	1.30096	1.09133	2.87188	0.201351	1.71875	0.480343	0.775823	-1.81074	2.65531	0.825651	-0.258174	0.740834	1.09672	0.590193	1.84338	-0.864672	2.04424	1.03813	0.415928	-0.68987
HS3ST4|9951	0.807421	0.513999	0.891614	0.572516	0.01565	-0.070031	1.38392	1.97867	-0.684151	0.346568	0.062975	0.70536	0.15878	1.01977	1.16308	1.30268	1.47031	0.301653	0.996552	0.946973	0.465366	1.72859	1.39261	1.27464	2.55278	1.94253	2.51742	1.97516	1.47996	1.00605	0.918891	1.29015	0.657999	0.711536	-0.123166	1.57299	-0.412307	1.48263	0.022355	-0.868213	-0.594468	0.940714	-0.046038	0.666285	-0.972645	0.850873	0.174204	-0.444377	-1.02239
CRABP1|1381	1.08208	-0.030275	0.611141	0.204587	-0.386976	0.241004	2.69587	1.4093	-0.431532	1.40769	0.29771	-0.397576	0.518782	-0.442601	0.308973	2.21396	2.34442	1.10433	0.769904	1.54661	1.75627	1.92797	1.70041	2.08376	2.40334	2.63582	3.76331	0.081744	1.1094	0.615394	2.18291	2.23503	1.17881	3.54468	0.486556	0.859011	0.013371	1.38256	0.878371	0.193793	0.492209	1.82534	-0.896732	0.737693	-0.516545	-0.773771	0.881898	0.70823	0.679528
ROPN1|54763	0.443865	0.838115	0.649382	-0.489877	0.011782	-0.125818	1.62763	1.72134	-1.14989	0	0.474933	0.04643	0.206057	-0.683432	-0.170193	1.77595	1.99498	0.538134	1.27978	1.41949	1.47144	1.46465	1.70196	0.663973	2.74937	2.10756	2.76455	1.64244	0.821781	0.689591	1.41772	1.97151	0.619755	2.21943	0.929103	0.309657	-0.372941	1.30845	1.57154	-0.304766	-0.610107	1.69253	-0.957516	1.30751	-0.756443	-1.42762	0.518288	-0.10807	-0.627514
KCTD14|65987	0.173457	-0.288688	0.566183	0	-0.49212	0.351738	1.27946	0.446192	-0.052721	0.112614	0.083272	0.431024	0.325581	0.3126	0.271762	1.32671	1.13014	0.772149	0.405719	0.433545	0.608238	1.12937	0.468307	0.674666	1.42108	1.18259	1.57177	1.03919	0.181404	1.1565	0.91996	1.19271	0.611342	1.34638	0.543449	0.646672	0.824203	1.17313	0.290695	-0.208622	-0.647595	0.712151	-0.467332	-0.015641	-0.095837	-0.772264	0.211888	-0.370503	-0.399668
COBL|23242	0.000108	-0.097559	-0.281922	-0.610644	0.161547	0.26818	1.45046	0.646734	1.17413	0.568766	0.988785	0.512991	0.290864	0.389731	0.418509	1.20809	1.28408	0.409434	1.13077	1.36367	1.19838	1.58311	1.36335	1.11625	1.65829	1.79279	2.51375	1.71664	1.16879	0.962335	0.471631	2.13427	0.892488	1.74562	0.499306	0.667078	0.206632	1.05324	0.622486	-0.044863	0.11282	0.962662	0.814214	1.17729	-0.175727	-0.086342	0.124601	0.335787	-0.787521
EPHB3|2049	0.351761	0.457105	0.299192	0.070953	0.073858	0.505087	1.94517	0.962437	-1.28816	0.678128	0.876225	-1.01656	0.110905	-0.137837	0.926126	1.86864	1.25325	0.585495	1.30643	0.96199	2.22398	1.6773	1.60896	1.41283	1.51074	1.83533	3.13301	1.85816	0.283692	1.4391	1.09059	1.32302	-0.003466	2.91275	0.44025	0.481129	0.626809	0	0.467669	0.520462	0.30134	1.2979	0.596777	0.588671	-0.785234	-0.455216	0.496951	0.2905	-0.704922
NEURL3|93082	0.50576	0.195193	1.44409	0.200113	0.306884	0.338176	2.03877	0.99961	-2.15051	0.079315	0.189841	-0.924151	-0.243453	-1.45962	0.592379	1.96185	2.26062	0.025211	1.68115	1.48804	2.31347	2.46006	1.90917	1.83544	1.95382	2.41789	3.20394	2.92963	0.872258	1.56537	0.899987	1.10611	0.787746	2.67897	0.668309	1.01971	-0.504638	0.483804	0.378674	0.105829	-0.123746	0.735944	-0.360558	1.00628	-1.64645	-0.874625	1.09945	0.179744	-1.07287
HOMER2|9455	-0.088067	0.145834	-0.31493	-0.352542	0.04978	-0.655876	0.760738	0.785666	0.663454	1.18609	0.230284	0.204493	0.278116	0.087827	-0.004267	0.905825	0.273466	-0.201926	0.059797	0.52688	0.752734	0.883296	0.812475	0.68055	1.38285	0.332018	0.843442	1.62225	0.518468	0.541051	-0.020407	0.99783	0.55308	0.836114	0.244771	0.14601	0.597497	-0.060385	0.5134	0.012214	-0.106426	0.103624	0.171456	0.029473	-0.63808	-0.256967	0.138667	-0.539504	-0.286208
PLEKHN1|84069	0.668335	0.928084	-0.821995	0.179942	0.782945	-0.062731	0.361965	0.676633	1.17495	0.160835	0.620612	0.313545	1.17867	1.1209	1.24523	0.559611	0.434718	1.15172	0.426928	-1.38866	0.935267	-0.157661	0.427285	0.142281	-0.2796	0.745184	0.320183	0.622809	0.919843	0.673138	0.222414	0.43696	1.13187	0.475925	1.48311	0.88746	1.18141	-1.18289	0.913539	1.02782	0.56469	0.383947	0.34981	-0.711572	-0.337439	0.355371	-0.969962	-0.863523	0.361335
C1orf170|84808	0.010063	0.534009	-0.117702	0.332517	0.791242	-0.232802	0.332014	0.832393	0.934548	0.008486	-0.16541	0.467874	0.606859	0.407515	0.804822	-0.038444	0.49182	0.58547	0.77417	-0.312195	0.616745	0.471351	0.594966	0.388822	0.9739	0.468829	0.206688	0.912732	1.28137	1.15856	1.40562	0.638963	0.595819	0.176488	0.66734	0.655178	1.08003	-1.02336	0.49102	0.720402	-0.033532	-0.052633	-0.097124	-0.404486	-0.917888	-0.367606	-1.16693	0.07034	0
SEC14L2|23541	0.051209	-0.684432	-0.61591	0.502733	0.393464	-0.300383	0.148019	1.32258	1.37819	2.30427	0.979422	1.83007	1.67334	1.93486	0.788253	0.083901	0.616328	0.946129	1.74479	0.710499	0.612114	0.142713	0.353489	0.881501	1.02417	-0.245856	-0.645582	0.659514	1.14843	0.989585	0.337043	0.089374	0.463198	0	0.728266	0.657234	2.042	-1.03926	0.755022	0.381401	1.55831	0.84085	0.674288	0.008845	-0.608787	-0.065395	-0.525235	-0.694753	-1.21865
GALNT6|11226	0.378098	-0.475808	-0.990841	0.183795	1.34864	0.25946	0.326019	0.65025	1.1029	0.69524	0.87996	1.17759	1.43928	1.00743	0.567088	1.09075	0.322138	1.12833	0	1.32993	0.030451	0.279719	-0.278014	0.167372	-0.077299	-0.138947	0.450955	0.605699	0.917234	1.1868	-0.175769	-0.093251	0.972292	0.272417	0.374613	0.590163	1.64809	-0.464964	-0.206621	0.342376	2.13048	0.67992	0.881213	0.260725	0.44039	-0.471425	-0.698398	-0.210652	0.273932
THSD4|79875	-0.2948	-1.00942	-1.01622	0.079563	0.507529	0.618589	0.871111	0.493043	0.904634	1.49171	1.98552	0.588542	1.35083	1.17658	0.943511	1.22737	0.021496	0.832041	1.12837	1.0367	0.748317	0.566011	1.5083	1.20682	0.56779	0.30229	1.52641	0.486066	1.30033	0.814611	-0.203364	1.05503	1.56289	1.44414	0.750314	0	0.620373	-0.195365	0.643853	1.34788	1.34246	0.69231	0.516327	0.009318	0.348533	0.056897	-0.354738	0.734712	0.35989
MTL5|9633	-0.314097	-0.495364	-0.571048	0	0.80902	0.178673	0.695638	0.593984	0.79259	1.22521	1.03417	0.448795	0.580098	0.903618	0.0187	0.530944	0.491239	0.889249	0.65248	1.04577	0.468682	0.116051	0.839421	0.679935	0.430064	0.627768	0.821335	0.312885	0.856125	0.715816	-0.439226	0.697845	0.573545	0.730477	0.918235	-0.076694	0.358922	0.449197	0.426001	0.357752	1.37305	0.281083	-0.095743	0.068077	-0.157902	-0.685925	-0.463477	-0.575492	-0.070014
PTPRZ1|5803	0.481052	-0.407592	-0.11912	0.193878	-0.481221	1.2133	0.31563	0.205837	0.958606	0.944969	1.62788	0.924768	0.97108	1.34276	0.813646	0.906522	0.501234	1.25978	0.960848	0.021996	1.0185	1.27399	1.28098	0.845918	0.835935	1.65675	0.980218	0.581771	1.55039	1.11825	0.487642	0.933854	1.53977	0.912957	0.485759	0.386238	0.683078	1.52542	0.096648	1.17432	-0.422336	-0.3288	1.68312	0.752221	0.511752	0.865211	1.11194	-0.288165	-1.00764
GRAMD3|65983	0.302224	-0.247333	0.761857	-0.007018	0.053313	0.777847	0.171255	-0.196818	0.47951	0.26521	0.908436	0.787634	0.207914	0.371305	0.067018	0.668371	0.244692	0.408748	0.665215	0.378046	0.467459	0.912185	0.80489	0.989685	1.06157	1.34211	0.163205	0.485392	0.910256	0.813239	0.751627	0.827074	0.90452	-0.185677	0.504208	0.502031	0.047347	1.32401	0.30242	0.583837	-0.369013	-0.662911	0.561258	0	0.674696	0.123129	0.640461	-0.206859	0.124488
PLEKHA6|22874	-0.12577	-0.114197	-0.091094	0.017055	0.535197	0.412526	0.379973	0.268567	0.940447	0.495727	0.859258	0.983266	0.794271	0.832803	0.585031	0.308567	0.376311	0.507516	0.57837	0.556977	0.26115	0.210797	0.390606	0.567558	-0.037106	0.203879	0.078553	0.743179	0.35814	0.947482	0.3352	0.063667	0.338675	0	0.544728	0.426284	0.33905	-0.525357	0.598753	0.566971	-0.341311	-0.379261	0.770147	0.164058	0.043411	0.447325	-0.011602	-0.10428	0.061235
CNNM4|26504	-0.353161	0.013362	-0.06537	0.001092	0.443792	0.357222	0.314606	0.251336	0.63437	0.035986	0.56213	0.224706	0.474454	0.012841	0.347015	0.747298	0.170619	0.575805	0.347338	0.501508	0.564484	0.144704	0.105026	0.025213	-0.454709	0.07366	0.258065	0.136144	0.499688	0.560071	0.031489	0.109199	-0.432749	0.072703	-0.099336	0.710886	-0.156476	0.126059	0.287805	0.088727	0.137537	-0.66285	0.125502	0.086979	0.285452	-0.202606	0.085019	-0.115215	0.064696
RSPH1|89765	0.578522	0.078743	-0.598712	0.512239	-0.15784	0.041218	0.092874	0.898214	0.923722	1.20302	1.21997	0.619397	0.952066	0.962109	0.259795	0.51091	0.741551	1.27249	0.520053	0.733563	-0.110907	0.499567	1.04677	0.887749	0.88956	0.373808	0.481617	0.556893	0.83277	1.32237	1.17406	0.850395	-0.063817	0.572697	0.803695	0.424093	2.50285	-1.07601	1.02488	0.247175	0.954509	0.972203	0.587649	-2.42911	0	-0.247848	-0.441536	-0.34661	0.91647
SYT8|90019	0.135981	-0.411627	-1.42103	-0.462597	0.077063	1.23919	0.833316	1.07202	1.24928	0.449219	1.38989	0.299603	-0.710923	0.496629	-0.079535	0.552499	0.879422	0.545249	1.40113	0.041863	1.38154	1.62671	1.21005	1.59796	1.54041	3.26518	1.44555	1.06544	0.755923	2.35123	1.69876	1.00778	0.432524	1.20408	0.857301	0.829255	1.28147	0.157294	0.431656	0.600498	-0.127363	-0.135736	1.33048	1.30511	-1.78733	-1.36352	-1.02578	0	-0.379947
FA2H|79152	0	-0.114976	0.202989	0.482548	-0.281551	0.760927	1.85111	1.48988	0.233691	0.161692	0.551915	0.208751	0.858277	1.58071	1.80828	1.48949	1.13265	0.570653	0.471082	1.05519	1.72212	1.67394	1.17016	1.24487	0.924921	1.8163	2.65946	0.61061	0.743824	1.18688	0.671406	1.01081	0.458979	2.22187	0.404966	1.11134	2.08989	1.60095	-0.10828	-0.1543	-0.33411	0.568514	0.37714	0.665557	-0.360611	1.13714	0.026778	1.74877	-0.082922
LYPD6B|130576	0.157037	-1.51158	-0.281447	0.369628	1.87767	1.56176	0.400618	0.329023	1.74305	0.747805	1.23839	0.636828	0.03527	-0.205484	-0.515762	0.31486	1.90168	1.10957	0	0.399437	-0.015546	0.082421	1.00216	-0.268531	-0.021608	-0.12922	0.152846	-0.541692	0.708816	1.01145	0.432869	0.442124	0.313736	-0.998392	0.896949	0.461295	1.54457	-0.659085	0.600112	0.59302	-1.22481	-0.059336	0.7254	0.469989	1.34021	-1.6074	-0.9163	-0.202809	0.259578
MB|4151	0.151883	0.19902	-0.217483	1.13624	0.605654	0.357516	0.511262	2.42604	0.605792	1.14616	0.211308	0.974243	1.14214	2.46631	1.79878	0.480039	1.27541	1.04993	0.69692	0.630537	-0.195897	0.740482	0.770661	0.364323	0.946788	0.258854	0.754506	0.581401	0.791453	1.22242	0.885503	0.369928	-0.480827	0.392856	0.34457	0.350058	1.02533	-0.769733	0.614821	-0.021238	-0.363892	0.118482	0.19534	0.016155	-0.478383	1.64389	-0.364161	0	0.346395
OVOL1|5017	-0.887043	-0.994411	-0.333561	0.886802	0.593466	0	0.203072	0.99773	0.293963	0.482623	0.383343	0.192964	0.751726	0.596251	0.723953	0.567997	-0.054819	1.8992	0.450554	-0.387672	-0.271403	-0.154984	0.792633	-0.346659	0.062986	-1.15964	0.12467	-0.351563	0.099102	1.17899	0.62251	0.473513	0.072356	-1.68798	-0.595408	1.82016	0.941974	-1.336	0.966678	0.786277	0.717473	-1.27551	-0.406128	-0.028973	0.535726	0.675312	0.10628	-0.924584	-0.153955
GATA3|2625	0.133968	-0.67944	-0.858034	0.389996	1.08707	1.14015	0.706463	0.512024	0.648309	0.017336	1.28701	0.039618	0.280119	0	-0.095862	0.775274	1.03459	0.920732	0.594392	1.32523	-0.074137	0.23477	0.111429	-0.642934	-0.148134	0.3294	0.821522	0.071293	0.557918	1.53901	1.01329	-0.204246	-0.173708	-0.116992	0.045347	0.672372	0.84631	0.091517	-0.276778	-0.06098	0.416034	0.319435	0.712521	1.03791	0.431922	-0.620917	-0.339457	-0.07332	-0.343117
CLUL1|27098	0.262516	0.180995	0.495285	0.251228	1.00438	0.818732	0.44506	0.840361	1.00226	0.950937	0.745778	0.921145	1.18498	-0.216648	-0.026385	0.949329	1.03865	1.35145	1.58301	0.715193	0.640781	0.88653	1.16935	0.710436	0.255304	2.90009	0.882825	0.434371	1.37513	1.02914	-0.019994	0.834188	1.04228	0.530027	-0.090262	1.08289	0.960511	0.263358	0.111858	-0.03964	1.54085	0.76791	0.694065	0.336903	-0.380025	-0.98804	0.093704	0.159295	-0.700243
COL7A1|1294	0.113864	0.676748	-1.77816	-0.288087	0.127751	1.67701	0.772437	-0.566157	-0.56869	0.594099	1.73432	1.49351	0.747919	-0.063608	1.08118	0.88664	0.17564	0.218649	0.962074	0	0.727336	0.658073	1.40572	0.983856	0.106862	2.05778	0.605715	0.269186	2.11631	0.229841	0.66636	0.783554	0.834235	0.561856	1.00833	-0.100926	0.106587	-0.240394	1.08655	1.47367	-0.762998	0.48087	1.32754	0.210042	0.945927	1.88329	-1.13137	-0.340098	-0.721078
BZRAP1|9256	0.212353	0.641922	-0.890068	0.07166	0.753514	1.19984	-0.035471	-0.2013	0.531905	0.301232	0.984349	0.57798	0.372186	-0.711797	0.252823	0.272409	0.311446	0.286668	0.802233	0.465748	0.419984	0.665381	1.14091	0.680933	0.248255	1.01093	0.418333	0.784214	1.10724	0.801063	0.264254	1.00678	0.215219	0.102738	0.48333	0.583418	-1.32325	-0.000608	0.905622	0.832603	0.466687	0.033437	0.843337	0.41931	0.553127	0.042381	-0.555369	-0.52647	-0.412927
PABPC1L|80336	0.417293	0.760656	-0.420231	0.765948	0.497662	0.951654	0.55728	-0.58185	0.287518	0.282111	1.30345	0.048191	0.623468	-0.335054	0.612069	0.113596	-0.095851	0.562355	0.579201	0.853234	1.54182	0.029604	1.47663	1.19552	-0.60354	1.18592	0.059695	0.879556	1.04036	0.253071	0.271012	0.716612	0.675405	0.59229	0.121758	1.12286	-0.078268	0.856308	0.244138	0.765515	1.34992	-0.399085	1.06189	0.22149	0.178652	0.468013	0.44784	-0.379294	0
VTCN1|79679	-0.198313	-0.263366	-0.289507	-0.093371	1.37717	0.020487	0.448305	-0.037927	1.39621	0.815616	0.191435	0.444825	0.930104	0.099866	-0.138425	0.509126	0.603324	1.03217	-0.21726	0.167419	0.438454	0.700869	0.673959	0.315348	0.671893	0.353591	-1.51308	0.201547	0.347623	0.198617	0.137521	0.429312	0.690256	-1.06073	0.251946	0.261109	0.362583	-0.652921	0.637237	0	-1.58505	-0.476115	-1.41448	-0.118236	0.369682	-0.677753	-0.004418	-0.462837	0.724893
VWDE|221806	0.602983	-0.740693	1.69707	0.27694	0.310089	0.010153	-0.54205	-0.056815	1.29211	0.70428	0.187284	1.51285	1.43296	1.22394	0.366986	1.18816	0.994282	-0.405752	0.599788	0.197374	0.218483	1.46074	0.105672	1.39249	1.38368	2.7571	-0.573248	1.48739	-0.005525	0.80035	-0.853784	2.38509	0.875823	-0.324986	1.00657	0.012741	1.35162	1.62141	1.74222	-0.610092	-1.31597	0.147155	1.83948	0	-0.251565	1.30219	-0.070011	-1.17592	1.09976
HEPACAM2|253012	-0.758447	-2.81128	0.354799	-0.101719	1.58802	0.636018	0.301026	0.812412	2.77527	1.45272	1.24813	1.01818	1.50059	1.00082	0.680461	1.24958	0.816652	1.126	-0.306919	2.7939	0.749492	0.527564	1.20454	1.97763	1.6139	1.19338	1.70205	2.01787	1.70671	2.25427	0.284493	1.82695	2.7588	0.549417	0.046931	0.495745	2.10184	1.16691	-1.77766	0.008972	0.841135	0.533356	-0.29433	0.730363	-0.297396	-0.453036	-0.811782	-0.548334	-0.11469
RNF128|79589	-0.061935	-0.93147	-0.074074	0.045104	1.02203	1.23783	1.05378	0.479056	1.28289	0.379035	1.09985	0.373238	0.336899	-1.48656	-0.532374	0.79272	1.45601	0.417256	0.839893	1.26325	0.95694	1.2015	0.25442	0.504201	1.33104	1.40186	1.80709	0.58039	0.625421	0.796385	0.622913	1.07426	-0.515269	1.0137	0.282999	0.651443	-0.979346	1.25187	-0.023222	-0.12572	0.03139	0.466642	-0.532709	0.646137	0.464286	-1.44041	0.184289	0.227543	-0.159929
TSPAN5|10098	-0.006748	-0.370245	-0.366975	-0.312185	0.551165	0.812517	1.12478	0.148707	1.69187	1.27521	1.17836	0.458861	0.765332	0.282916	0.241543	0.141625	0.687948	1.13623	1.01522	0.635356	0.41229	0.217748	0.581753	0.122747	0.59851	0.446229	0.356286	-0.814006	0.349804	0.67709	-0.22891	0.235704	0.532935	0.026607	0.535784	0.363078	0.349184	0.142026	0.51943	0.39383	0.92433	1.03591	0.317526	0.068433	0.59191	-0.266895	-0.233437	0.528059	-0.104766
CABYR|26256	-0.362171	-0.724031	-0.084566	0.143917	0.40855	0.486017	1.08267	0.355314	0.817002	0.074186	1.15287	0	0.050678	0.494999	-0.041394	0.644441	0.231028	0.998327	0.222584	-0.462874	0.629782	0.561723	0.563338	0.665781	0.549771	1.43818	-0.235404	0.270895	0.607099	0.601595	0.46342	1.01856	0.354841	1.26913	0.446073	-0.282875	0.16367	1.14764	0.295169	0.258267	0.521903	-0.047716	-0.05481	0.026696	0.184812	-0.968621	0.079449	-0.559589	0.068341
FAM84A|151354	-0.362358	1.05536	-0.493933	-0.047209	0.06353	1.22863	1.83962	0.711464	0.751923	-0.047347	0.334477	-0.031379	-0.389329	-0.792706	0.079019	0.344132	1.35195	-0.63637	0.867683	0.740033	0.689016	1.35925	1.22665	0.323294	0.659899	1.13268	1.68404	0.785815	1.0329	0.868753	1.12299	1.35689	0.267082	0.996181	0	1.25087	0.419631	0.18903	0.587517	0.334062	-0.158906	0.655094	0.080528	0.949073	-0.33347	-0.637942	0.769023	0.722853	0.443265
ETV4|2118	0.63058	0.901075	-0.469628	-0.51929	-1.0691	0.722582	1.74608	0.869417	0.617146	0.336494	2.05774	-1.11308	1.59797	1.40578	1.89877	1.87649	1.28029	1.16103	0.584891	0.94683	1.22995	1.26102	1.50953	1.35064	1.87752	0.972682	2.90913	1.41021	1.43421	1.0124	-0.313473	1.70199	2.29223	2.22725	0.397612	0.519109	1.41272	0.532916	0.327378	1.26476	0.73383	1.92451	0.406996	0.806072	-0.246124	-0.673684	-0.492595	0.901358	-0.652061
TGFA|7039	-0.250219	0.562637	0.623913	-0.32666	-0.106721	0.494744	2.50074	1.80284	-0.604148	0.444957	0.426074	0.126676	-0.050898	0.732031	0.475518	1.46786	1.76708	0.103094	0.918879	1.78329	1.99596	1.30449	1.91209	1.81011	1.99621	2.45729	3.55315	1.90033	1.00231	0.486804	0.661646	2.17428	0.707942	2.33764	0.379327	0.45532	0.153003	2.06151	0.544901	0.092935	0.831687	0.778725	-0.322283	0.509746	-0.310768	0.252059	0.452158	0.685734	0.143713
ETV6|2120	0.338631	0.739	0.712583	-0.221587	0.322392	0.18387	0.848204	0.320229	0	0.180187	0.160281	0.121173	0.214513	-0.32686	0.509466	1.08319	0.797624	0.119814	0.610812	0.665311	1.23543	1.29385	0.874468	0.717297	0.933118	1.20533	1.32732	1.3157	0.588751	0.548704	0.510536	0.752243	0.625738	1.04574	0.434983	0.152315	-0.424351	0.813727	0.305271	-0.051698	0.111911	0.116715	-0.102839	0.191223	-0.232	-0.265229	0.48815	-0.312123	0.231673
CGNL1|84952	-0.007002	-0.529111	0.512875	0.200496	0.455541	0.226401	1.16542	0.615159	0.203029	1.28341	0.72394	0.702276	0.737282	0.649707	0.731451	1.12342	0.606137	0.278476	0.990287	1.1272	0.903803	0.890385	1.12184	0.939628	1.11938	0.836966	1.34294	1.10772	0.868643	0.623664	-0.012043	1.12305	0.004686	1.25109	0.182013	0.059445	-0.112016	0.457209	0.670386	-0.009576	-0.181272	0.284807	0.274925	0.522153	0	0.584568	0.20647	-0.053671	-0.487374
C19orf57|79173	0.152469	0.139199	-0.248314	0.454065	-0.593787	-0.049348	1.10201	0.544263	0.045031	0.333982	0.180876	0.720669	0.400224	0.589229	0.622113	1.14723	0.745366	0.578126	0.427237	0.369446	0.955696	0.914717	0.525632	0.941176	0.957047	1.10393	1.7547	0.616396	0.537249	1.04037	0.529407	0.881858	0.583562	0.965706	0.73364	0.483037	0.150232	0.265262	1.40476	0.222128	0.291829	0.119218	-0.178685	0.223714	-0.165853	0.857921	-0.028239	-0.142087	-0.247061
KCNN4|3783	0.446801	1.06091	0	-0.188429	0.113783	0.234766	1.60332	1.39573	-0.032691	-0.333374	0.541059	0.076105	0.218403	0.140629	1.14701	1.71177	1.90393	0.466614	0.690335	1.16791	1.18174	1.12698	1.93978	1.61819	1.9034	2.05799	3.10039	1.88173	1.14904	1.3504	1.40306	1.53255	0.674066	2.09814	0.54484	0.333339	0.329826	0.383399	0.440113	0.057872	-0.572885	1.47238	-0.120448	0.25453	-0.910718	0.057935	-0.228171	0.486914	-1.12091
FZD7|8324	0.169238	0.027498	0.500047	0.018092	-0.061493	0.404599	0.78461	0.173968	0.129267	0.054172	0.55495	0.182951	0.419814	-0.286337	0.366843	0.775486	0.308763	0.521241	0.52822	0.474326	0.568559	1.01588	0.661938	0.599221	0.457988	0.988101	1.04557	0.437895	0.757128	0.488746	0.993455	1.1483	0.638843	0.553094	-0.058886	0.81864	-0.13429	0.669418	0.052585	0.309634	-0.242918	1.04442	0.139229	0.335671	0.22129	-0.33532	0.39816	0.333795	-0.211854
LZTS1|11178	0.61827	0.094199	-0.053517	0.04764	-0.326329	1.27578	0.503801	0.276947	0.133455	0.515264	0.971875	0.330467	0.908301	-0.135474	0.23003	1.26713	0.546963	0.359209	0.877506	0.198763	1.29929	1.12391	0.844405	0.855743	0.183541	1.58388	1.03226	0.106264	0.808327	0.652933	1.1802	0.401256	0.675461	1.28459	0.382386	-0.187018	0.862812	0.723688	0.229868	0.831558	-0.418642	0.740588	1.12493	0.471761	0.545418	-0.3939	0.041782	0.319689	-0.74511
GNG7|2788	-0.042073	-0.011967	-0.165323	0.0285	0.215485	0.767896	0.492302	0.826366	0.559438	0.189561	0.761311	0.498565	0.271802	-0.025528	0.306813	0.740868	0.92384	0.583088	1.16044	0.593229	0.741791	0.936482	0.74548	0.642861	0.974994	1.09755	1.56649	0.537549	0.918872	1.08557	0.766501	0.871672	0.587177	0.985253	0.203374	0.585107	1.14513	-0.008022	0.132341	0.871262	-0.573181	0.583269	0.540998	0.43748	0.227303	-0.239157	0.026408	0.300827	-0.571975
IRX1|79192	0.762944	0.451443	-0.049886	0.019139	-0.082939	0.28732	0.887477	1.10993	0.846358	0.410027	0.74568	0.007674	0.217788	-0.319824	0.580568	1.07204	0.829016	0.155931	1.48629	0.531443	1.19698	1.39998	1.2533	1.01935	1.58599	1.62897	2.47209	1.14792	1.11667	1.66323	1.94162	0.983907	0.4352	2.02569	0.594418	0.542978	0.700359	-0.344764	-0.852456	0.353443	-1.94285	0.913564	0.884883	0.205249	-0.382188	-0.408103	0.065515	0.206	-1.1927
CCDC8|83987	0.671683	-0.121474	-0.30763	0.052347	-0.007733	0.538556	0.352291	0.545524	0.830398	0.444369	0.569186	0.22857	0.006563	-0.415048	-0.103434	0.898943	0.851109	0.442406	1.0593	0.177835	0.270118	0.718228	0.736158	0.550377	0.435183	1.1507	1.01721	0.432338	0.454986	1.38644	2.16914	0.450081	-1.04635	0.038135	0.521949	-0.178955	1.32831	-0.26264	0.369042	0.907092	-1.45536	0.374792	0.855023	0.24093	0.318528	0.011678	-0.497645	0.229469	-0.79294
PDGFA|5154	0.290124	-0.452755	0.64547	0.174932	0.247696	0.895645	0.852491	-0.079244	-0.378482	0.447223	0.771917	-0.826542	0.493561	-0.24762	0.491111	1.13004	0.313337	0.994273	1.37942	0.874256	1.31841	1.49794	0.879848	0.472679	-0.160854	1.93918	1.43131	0.066214	0.651416	1.34487	1.42147	1.20476	0.148488	1.22033	0.299859	0.570025	0.859593	1.19102	-0.335337	0.879707	-0.306942	0.719034	0.942121	0.932622	0.287413	-0.442063	0.565235	0.51474	-0.826692
FZD1|8321	0.363916	-0.402178	0.652705	0.473815	-0.098241	0.659575	0.886846	1.05123	0.133394	0.967406	0.95821	0.026384	0.39314	0.488455	0.240496	0.999725	0.423079	0.243341	0.995955	0.126755	0.580379	1.04047	0.895574	0.998383	1.42247	1.20161	2.02499	1.13388	1.17396	0.734058	0.781203	0.714924	0.853844	1.44326	0.379304	0.402359	1.17185	0.099932	-0.049746	0.651917	-0.712729	1.01773	0.38534	0.208117	0.193065	-0.072163	0.218824	0.47178	-0.318465
FGFR2|2263	0.18784	0.637947	0.16446	-0.412697	-0.000455	0.448645	0.04672	0.394171	0.374258	0.387688	0.154893	0.482469	0.71813	-0.549016	-0.463387	0.569093	0.685191	0.318825	0.981018	0.473901	0.762704	0.551072	0.56107	0.738809	0.717885	1.36271	0.639084	0.71855	1.19182	-0.177046	0.893721	0.774382	0.349781	-0.346334	0.200556	-0.030123	-0.40217	0.908474	0.551869	0.005268	-0.013316	-0.502874	0.265666	0.476761	0.30524	-0.10091	0.463468	0.145174	0.648022
PDE6B|5158	0.016326	-0.040693	0.06365	0	0.135808	0.135287	0.734563	0.601412	0.553481	0.373183	0.629116	-0.279243	0.343262	0.398368	0.284042	0.300325	0.605572	0.94217	0.174864	0.722288	0.542263	0.518769	0.690016	0.228891	0.579079	0.678398	0.88942	0.310976	0.520089	0.584539	-0.058216	0.945314	0.506034	0.564504	0.411943	-0.069078	0.747323	-0.010655	0.089152	-0.328403	-0.048783	0.341168	0.303691	-0.426707	-0.175818	-1.16425	-0.817176	-0.626456	0.063438
DNAJC12|56521	-0.32365	-0.314746	0.811622	0.459164	0.187351	0.267875	0.840338	-0.495539	1.46202	1.17409	1.38643	0.418951	1.12754	1.33565	0.720323	1.4318	0.706561	1.09001	-0.951884	1.76371	-0.005001	-0.145348	0.246476	0.767825	0.373319	-0.24192	1.60772	0.497992	1.03702	0.549106	-0.370896	0.299342	1.94997	0.80293	1.35127	0.744676	2.48503	0.083294	-0.221021	0.777476	1.44243	1.0802	1.57531	-0.326693	0.976679	-1.35968	-0.65367	-0.131874	0
SALL2|6297	0.103028	-0.667726	-0.087186	-0.023551	0.457395	0.620667	0.365837	0.949982	0.991405	0.515768	0.986932	0.493785	0.394953	0.23778	-0.220339	0.68669	0.626234	0.740276	0.814466	0.884943	0.551595	0.505138	0.440764	0.408586	0.344006	0.505135	0.52057	-0.187665	0.524555	0.883848	0.768316	0.323824	0.190315	0.476941	0.13153	0.283483	0.540826	-0.041734	0.095012	0.43999	0.600124	0.230654	0.764632	0.30292	0.206026	-0.533765	-0.132708	0.343351	-0.124795
CRISPLD1|83690	0.26229	-0.420486	0.649833	-0.072296	-0.074925	0.349514	0.914976	-0.268076	1.08961	0.75674	0.760338	0.289863	0.393934	0.130652	-0.540432	0.405285	0.847205	0.310521	0.849463	0.901864	1.51303	0.778228	0.316998	1.37585	1.44657	1.406	1.22019	1.04534	0.659997	0.194133	0.631644	1.15662	0.249268	0.75718	0.43431	0.694812	0	1.74236	0.969855	0.644541	0.15717	0.369992	0.469631	0.034136	0.694749	-1.15326	0.730868	0.219075	0.086827
IGSF3|3321	0.097868	0.099484	-0.382529	-0.171113	0.518463	0.380067	1.10971	0.477742	1.01721	1.29313	1.03531	0.282758	0.646615	0.870589	0.449985	0.801768	0.321964	0.55894	0.534617	0.833144	0.420269	0.31833	0.758183	0.718941	0.383146	0.566455	0.747524	0.550841	0.729854	0.590875	-0.110762	0.76359	0.548364	1.3955	0.391573	0.34556	0.685129	0.280614	0.37929	0.470444	0.673212	1.30302	0.607935	-0.162558	0.029818	0.111127	-0.326706	0.092384	0.404425
MMP7|4316	1.57458	2.73891	2.40758	0.134724	1.87347	0.815774	-0.404978	0.087226	0.081905	-0.34629	0.208271	0.350289	-0.275684	-1.15528	0.858926	0.438266	1.60161	-0.459784	-0.652921	0	0.753676	0.890308	1.32699	1.13455	1.3452	0.315761	-0.010283	2.32279	0.526071	0.774464	1.56677	1.40095	2.15259	1.29928	0.062152	0.426428	-1.11596	-0.012804	1.08218	-0.672057	-0.615898	0.14743	-0.854763	-1.16345	1.86314	-0.809266	0.657942	-0.272559	2.08084
SYT12|91683	0.0975	0.986111	-0.984686	0.024711	-0.024799	-0.272531	0.823271	0.737887	1.63806	0.777204	0.775074	1.25022	1.43364	1.5593	1.44914	0.975927	-0.019512	0.606727	-0.051317	0.579935	0.403895	0	0.338316	1.10437	0.546672	0.21682	0.34923	0.197125	0.74148	0.891836	1.63285	0.20096	0.784691	0.243216	1.05518	1.27058	0.975667	-1.46579	1.04231	0.978314	-0.924352	1.02156	0.78865	-0.302533	-0.467964	0.376175	-0.218716	-0.066937	-0.060547
NRTN|4902	-0.063263	-0.108368	0.490796	0.587893	0	0.324964	0.23917	1.45471	0.36535	0.320298	0.05894	-0.404642	0.541705	-1.59051	0.201354	0.507829	0.99857	0.023223	1.26861	0.3745	1.10413	0.819435	0.73316	0.613172	1.64701	1.03783	1.97853	-0.00536	1.3947	1.00104	2.27979	0.09938	-1.05429	0.656096	0.503121	0.645062	0.677839	0.255432	0.840901	0.408701	-1.13111	-0.347658	0.203172	0.267322	0.372562	-0.18173	-0.314544	0.425937	-0.389756
KRT86|3892	0.174297	0.962735	0.181881	0.448651	0.690147	0.824432	0.10711	0.583527	2.17042	0.428399	1.01601	1.79296	0.211094	2.6549	1.16353	0.595535	1.09894	1.46345	1.02523	-1.22848	-0.489515	-0.671251	0.217286	0.252192	-0.165225	0	0.870314	-0.008606	0.134477	2.26628	1.72987	0.863156	2.17536	-0.339643	1.34147	1.97295	-0.053815	-2.14825	0.46965	1.73344	0.148943	0.904026	0.364139	-0.992902	0.690105	0.085566	-0.652235	0.408868	0.642198
TMEM51|55092	0.558622	0.495585	0.307235	0.703124	0.201752	0.364032	0.249246	0.047596	0.488432	-0.050246	0.31525	1.12541	0.408276	0.725096	1.03902	0.445492	0.4147	0.845312	-0.219603	-0.305459	-0.607528	-0.32189	0.049407	-0.256983	0	-0.491287	-0.111355	0.396564	0.398734	0.723242	0.326339	0.303226	0.857368	0.03822	0.465803	0.357058	0.857865	-0.398366	0.597289	0.059683	-0.527153	0.318534	-0.223032	-0.768962	0.392959	0.403627	-0.450412	-0.121188	0.3079
EZR|7430	-0.151465	0.689921	-0.353267	-0.25618	-0.043943	0	0.366337	0.478391	0.924322	0.264987	0.196024	1.13503	0.547739	1.15309	0.555073	0.361193	0.666077	0.601742	-0.077961	0.162332	-0.345714	0.049618	0.107354	0.265153	0.677544	0.046993	0.162492	0.173426	0.173412	0.547634	0.162866	0.527466	0.57918	0.081885	0.522269	0.211541	0.923949	-0.054591	0.679778	-0.112493	0.405177	0.057304	-0.059598	-0.267462	0.017727	0.216613	-0.815985	0.4206	0.135489
SDC4|6385	-0.720488	-0.341224	-0.38062	-0.260224	0.206807	0.030861	0.246556	0.95818	1.3239	0	0.431653	1.28797	0.811229	0.463876	0.359505	0.250878	0.75713	0.627009	-0.043952	0.333325	-0.458922	0.266609	-0.338891	0.047826	0.73094	-0.037566	-0.327311	0.556007	0.679816	0.362486	0.384115	0.453177	0.435946	-0.759251	0.172512	0.318117	-0.08763	0.028748	0.52587	-0.384435	0.366055	-0.276549	-0.62421	0.011285	0.198165	0.104106	-0.426621	-0.219156	0.002764
ZNF165|7718	-0.653252	0.268437	0.320961	-0.581879	-0.01035	-0.00435	0.671205	0.131651	0.124567	-0.290136	-0.132081	0.974316	0.983869	0.784955	0.284667	0.549722	0.083318	0.198425	-0.272367	0.282677	-0.109151	0.06117	-0.071965	0.508186	0.453958	0.379525	-0.004554	0.616709	0.545928	-0.086185	0.31536	1.03971	0.335201	-0.069247	0.09474	0.28666	0.514414	0.673969	0.928768	0.130518	0.49136	-0.471405	-0.038228	-0.001239	0.510102	0.18348	-0.294904	-1.21243	1.32096
WEE1|7465	-0.941806	-0.026153	-0.188379	-0.642698	-0.243914	0.53814	0.622857	-0.650671	0.555867	-0.314574	0.709578	1.81074	1.11098	0.857087	0.318456	0.182758	0.572996	0.557236	-0.738577	0.359793	-0.816936	0	-0.665432	0.332657	0.199103	0.599576	-0.804953	0.415649	0.568875	-0.241636	-0.501313	0.44996	0.557419	-0.62182	0.622217	0.983037	-0.207282	1.4862	1.45909	0.040535	0.121535	-1.10823	-0.476423	-0.092017	0.9266	0.454921	-0.217592	-0.284732	1.45083
HHAT|55733	0.031806	-0.187515	-0.221074	0.08213	0.473839	0.477605	0.365461	0.81021	0.766793	0.321066	0.502292	0.683845	0.564261	0.460911	0.096608	0.468853	0.360885	0.831216	0.363124	0.498208	-0.24879	0.562273	0.191011	0.05198	0.322425	0.078173	0.066156	-0.10106	0.530509	0.714919	0.435244	0.109476	0.173534	-0.449213	0.108409	0.304335	0.502044	0.245831	0.516782	0.099914	0.732439	-0.088435	0.220201	-0.108	0.266878	-0.25351	0.032187	-0.250197	-0.085882
DSG3|1830	0.216431	1.6176	0.35253	-0.705762	-0.164101	-0.992959	-0.151634	0.517592	1.6787	-0.568942	1.25989	1.54305	1.22771	1.25089	1.07912	0.701148	0.730838	1.18409	0.593623	0.517968	0.241592	-1.4653	-1.32261	0.666119	0.799654	-0.174328	-0.064291	-0.808985	1.19382	0.687956	1.69211	-0.069285	1.76791	-2.07544	0.993985	-0.079413	-0.253589	0.427227	0.155705	0.100072	-1.65855	-1.24236	1.15539	-0.554113	1.21579	-0.144478	0.407562	0.986761	1.04781
WNT10A|80326	0.69324	2.15109	0.439947	0.739767	0.199775	0.844431	-0.839904	0.301977	0.059314	-0.51589	-0.907022	0.114831	0.490856	-0.735458	0.130692	0.271474	1.2714	0.537531	0.430522	0.537558	0.903703	0.809326	0.255794	0.350816	-0.190565	0.279763	0.367524	-0.735766	-0.782161	0.383001	2.10799	-0.354186	-0.069171	-1.3494	0.247658	0.884423	0	-0.012557	0.55301	-0.031196	-0.382336	-0.498043	-1.53724	0.371753	0.546058	0.397744	0.084893	0.658879	0.710454
C14orf79|122616	-0.050447	-0.375362	-0.600945	-0.100309	-0.036731	0.736277	0.479263	0.278252	0.707366	0.152128	0.848509	0.42933	0.48036	0.51488	0.530644	0.294636	0.856049	0.608812	0.074831	0.286693	0.385059	0.049329	0.429034	0.806544	0.862123	1.00297	0.596991	0.747887	0.644773	0.615913	0.292355	0.51386	0.318063	0.230774	0.865599	0.411186	0.516205	-0.13774	0.198828	-0.151352	0.038312	-0.41624	0.213895	0.011655	0.026637	-0.005014	-0.207443	-0.862114	-0.058617
C11orf52|91894	-0.099181	-0.810993	-0.104334	0.351939	0.491429	0.097609	0.518914	0.894814	1.0648	0.562289	0.36416	0.435411	0.453562	1.07458	0.444593	0.620612	1.13484	1.05294	0.505558	0.623115	0.262209	0.658145	0.751212	0.472417	1.34687	0.563121	0.757275	0.996437	0.579094	1.01665	0.505526	0.567334	-0.291383	-0.360317	0.228776	0.764127	1.37251	-0.034352	0.442569	-0.355286	-0.503552	-0.006887	0.292162	-0.071637	-0.20285	0.526114	0	-0.275273	-0.357339
MEX3A|92312	0.667087	2.50031	1.1675	-0.398444	0.332168	0.017635	1.463	0.585362	-0.989589	0.518883	0.291386	-0.479228	0.31337	0.773977	0.708345	1.76663	0.715583	0.863939	0.490075	0.854899	0.657641	0.829346	0.903974	1.33088	0.792124	1.22943	1.83784	0.614266	0.333206	0.14192	1.04691	0.855222	0.920865	2.2396	0.584121	0.336621	0.991392	0.498453	0.737336	0.558667	2.19193	1.38776	0.14728	-0.209424	-0.372193	-0.759503	0.345152	-0.010752	1.66027
SLC4A11|83959	0.706142	1.25566	-1.45825	0.147759	-0.348697	0.667487	0.995142	1.15954	-0.042015	0.082361	1.49476	-0.014546	0.536863	1.07186	1.52403	0.124382	0.946895	0.319372	1.14099	-0.437041	1.03982	0.403029	0.463017	0.520969	1.14073	1.45434	0.998011	0.721962	0.858159	1.52014	0.047915	0.525701	1.03462	1.65747	0.250071	0.91063	1.41884	-0.215072	0.385502	0.392091	-0.697406	0	0.709111	0.097329	-0.379918	0.967201	0.978253	0.79681	0.452646
RGS9|8787	0.534042	1.37584	-0.328431	-0.661159	0.324875	0.737761	0.832809	-0.097735	1.05577	0.257825	0.373658	0.743361	-0.858731	-1.00911	-0.073103	0.832241	1.4178	0.443479	1.08199	0.460322	1.08418	0.528379	1.01633	0.462829	0.870986	2.10304	0.085052	0.780366	0.105288	1.22438	1.52789	1.23265	-0.401625	-0.857874	0.256786	0.265687	-0.315175	1.14778	1.01093	-0.022728	0.651052	-0.876252	-0.04971	0.947544	0.787451	-0.658218	0.496766	-0.719329	-0.173209
PRR15|222171	-0.554306	-1.08022	-1.1415	0.159646	1.32686	0.526498	0.383101	1.95073	2.67478	1.31165	0.195926	1.19093	0.411615	1.38711	0.723368	0	0.967758	0.910698	1.2915	0.639757	-0.477108	0.045459	0.330175	0.390619	0.417704	0.809823	0.004132	0.379641	1.09728	1.4697	0.372269	-0.61323	0.596794	-1.48146	0.799197	0.739843	1.69861	-1.04905	-0.667734	0.374702	1.72805	0.643605	0.636182	0.594838	0.097464	0.029034	-1.26501	0.746319	-1.74549
CTNND2|1501	-0.194544	-0.542982	0.107905	-0.115517	2.21854	1.22022	0.09879	1.07242	1.30633	1.25981	1.92135	0.655639	0.683595	1.38189	0.595415	0.620039	0.988459	1.12859	0.480552	1.43699	-0.210838	0.516737	1.11797	0.673448	-0.009342	0.286738	0.929942	0.380382	1.17813	1.66352	0.088611	0.379268	1.44936	1.04139	1.43776	0.64435	2.04429	0.176	0	1.74908	0.94391	0.603238	1.77884	-0.248231	1.02971	-0.67156	-1.00612	0.218991	0.716962
EFHD1|80303	-0.713	-1.19834	0.376745	0	0.529097	0.314573	0.493151	1.23638	1.8739	1.50316	1.07705	0.198924	0.910997	0.589888	0.394978	-0.030091	1.06114	0.822092	0.658167	0.704887	0.298327	-0.054369	0.215992	0.644253	1.24093	0.159673	-0.00693	-0.065376	0.299287	1.0999	-0.035766	0.50592	1.0347	0.113504	0.697395	-0.092134	2.08109	-0.371557	-0.207994	0.84082	0.013846	0.364742	0.191108	0.377283	0.402034	-1.01228	-0.577137	-0.14839	-0.886733
ERBB4|2066	-0.018275	-1.12571	-1.35027	0.043988	2.13644	1.47886	0.7654	0.290218	1.86107	1.32431	1.90271	0.999797	0.634112	0.406308	0.082301	0.457177	0.838064	1.02683	0.799253	1.66633	-0.218066	0.561663	0.906915	0.512685	-0.128272	-0.013855	0.831252	0.152119	1.20548	1.32097	-0.275535	0.358863	0.423309	-0.504246	0.465061	0.460186	0.599644	0.464756	0.182146	1.05844	0.566624	0.172534	1.27285	1.04306	0.860155	-0.795231	-0.345855	0.427181	-0.107755
TBX3|6926	0.03478	-1.01584	-0.242241	-0.220327	1.13114	1.25363	0.876387	-0.278231	0.866323	0.686705	1.33239	0.439344	0.13429	-0.040468	0.041282	0.644768	0.97733	0.446992	0.741349	0.927295	0.10636	0.332965	0.467718	0.046602	-0.205217	0.383041	0.603986	-0.139917	0.195427	0.801467	0.312781	0.394884	0.143906	0.156487	0.790062	0.511083	1.01926	0.075498	-0.221167	0.846378	0.224905	0.451826	1.25928	0.700606	0.726254	-0.393092	-0.125501	-0.064004	-0.285408
CTSL2|1515	-0.232675	1.78719	-0.041989	0.440138	0.139001	-0.534984	0	0.449418	0.941917	-0.70428	-0.342555	2.05841	1.21227	1.5884	1.67148	0.946895	-0.386678	1.26929	-0.394986	0.60037	-0.293478	-0.026096	-0.467336	-0.553756	0.447165	0.069299	-1.01943	0.815026	0.617901	0.45659	1.59387	0.091454	1.69893	-0.468449	-0.392232	0.414031	0.385307	-0.137012	1.36684	-0.287755	-0.534202	0.44418	-0.273531	-0.156107	0.506855	0.943954	0.039391	0.520318	1.23326
PPP1R14C|81706	0.556242	1.61081	1.51933	0.390929	0.337173	0	-0.424974	-0.65453	-0.748265	-0.545483	-0.729345	2.17884	1.52592	1.10941	1.71057	0.766056	0.40004	0.763351	-1.11329	0.488713	-0.370022	-1.04424	-0.078979	0.564138	-0.044595	0.004436	0.088229	1.07905	0.444851	0.395002	0.92357	-0.027912	2.09661	0.621966	1.04791	0.459251	-0.077164	1.20071	1.30455	-0.906362	-0.913797	0.128798	-1.08866	-0.67296	0.508051	1.4805	0.075086	-1.03876	0.888851
COL2A1|1280	-0.256645	-0.342145	-0.809294	0	-1.03245	1.5571	1.15409	0.384227	1.70701	0.757904	2.30854	1.3056	0.988757	1.59951	0.226153	0.271529	1.85913	0.795584	1.19308	1.30047	0.992511	0.264464	0.642482	1.14111	2.33932	2.93986	2.01725	0.032276	2.08995	0.794213	0.796795	1.21442	1.79106	0.838225	2.12617	-0.592278	2.17833	-0.214785	2.43198	0.4561	-1.57133	2.54747	1.2182	0.5761	0.191868	-1.36638	-0.055275	0.138681	-0.704037
ARL4C|10123	-0.318737	0.792268	0.649937	0.340206	-0.060534	0.1441	0.517276	-0.059141	0.013085	0	0.293164	0.763389	0.112186	-0.292757	0.549041	0.67572	0.144886	0.200644	0.345097	-0.03276	0.147441	0.912077	0.332581	0.505966	0.575656	0.82065	0.215933	0.776131	0.198611	0.447139	1.07727	0.41916	0.223845	0.176691	0.111147	0.52205	-0.222991	0.659092	0.063243	-0.148671	-0.415456	0.014797	0.652177	-0.20364	-0.136169	0.077094	0.273923	0.200798	-0.105252
BCL11B|64919	0.95702	2.85869	1.17671	0.128024	0.468064	0.612334	1.29839	0.469056	0.074579	0.77564	-0.436842	-0.261006	0.441411	-1.02386	0.871052	0.406155	0.683039	0.504094	0.490612	0.940134	1.91866	0.580595	0.524961	0.749916	0.454358	0.915538	1.60939	1.57894	0.503279	0.876379	1.09885	0.402615	-0.259562	0.134594	0.543467	0.846004	-1.42646	1.34831	-0.619796	-0.208885	-0.226942	-0.566594	0	0.204505	0.074592	-0.366538	0.831917	0.461044	0.218111
RUNX3|864	0.682761	1.77569	1.11826	0.488065	0.26366	0.440156	0.776032	0.081337	-0.253322	-0.132055	0.194013	-0.114652	0.071102	-0.594478	-0.492312	0.475304	0.479146	0.330706	0.473041	0.475844	1.25956	0.645502	0.835221	0.464621	0.462771	0.510275	0.989585	0.813864	0.499671	0.94519	0.435269	0.767005	0.012438	1.27326	0.035796	0.906737	-0.348505	-0.185421	0.378421	-0.139379	-0.475006	0	0.194364	-0.134133	0.008277	0.005708	0.384196	0.442248	-0.139514
CCDC11|220136	0.318715	-0.728459	-0.144231	0.370614	0.235571	0.671322	1.36904	-0.573333	1.15532	1.0614	1.76519	0.965566	0.860318	0.957465	0.792594	0.745252	0.870998	1.2532	0.80585	1.18957	0.450486	-0.403448	1.0481	0.985063	0.664277	0.70033	1.17288	0.56261	1.08815	1.44868	0.935976	0.863495	-0.2929	0.547888	0.838949	0.559309	1.71173	-0.082707	0.243841	0.47752	0.694601	0.544668	0.830941	-0.672627	0.003325	0.447032	-0.177903	-0.443842	0.319167
ESRRG|2104	0	-0.095538	-1.06012	0.68729	0.48306	1.28987	0.942162	-0.070291	0.469579	0.940421	1.73887	0.722591	0.820516	1.92199	1.73179	0.773049	0.672979	0.247929	1.10261	0.882468	0.427679	1.20535	0.578111	0.816935	0.60788	1.12115	1.20421	2.07522	1.1798	0.747612	-0.250941	0.79537	0.30371	1.01783	0.375751	0.262412	-1.08891	0.957778	-0.213621	0.216297	0.432539	0.285879	0.375	0.415743	0.173789	1.77609	0.754146	0.278306	-0.439384
KIAA1217|56243	0.022251	-0.304283	-0.250048	-0.209003	0.494599	0.702384	0.282092	-0.40503	0.762969	-0.018889	0.694816	0.503372	0.281378	0.004813	0.165559	0.375855	0.244031	0.26993	0.549975	0.59276	0.411731	0.413907	0.277117	0.19519	-0.180095	0.64012	0.24645	0.441082	0.386379	0.489793	0.376104	0.366368	0.130924	0.146748	-0.128394	0.169184	-0.342396	0.412539	0.421699	0.211334	-0.017571	-0.321984	0.472179	0.114638	0.383735	0	0.449873	-0.14084	0.119049
PAWR|5074	0.168189	0.004377	-0.776877	0.165804	0.259821	0.624489	0.288932	-1.04399	0.561624	0.220604	0.6894	0.971336	0.343029	0.373924	0.142599	-0.148542	0.061733	0.362729	0.60459	0.75281	-0.144488	0.121763	0.159965	0.292118	-0.545574	0.547401	0.300912	0.49788	0.485684	0.342781	0.379176	0.348831	-0.013325	0.204748	0.09844	0.507947	-0.518509	0.743906	0.212506	0.368648	0.223817	-0.15617	0.745802	0.081641	0.532373	-0.090838	0.557525	0.192676	0.853332
FNBP1L|54874	0.059546	0.028418	-0.005157	0.073846	-0.04397	0	0.448641	-0.404426	0.302855	0.447366	0.472357	0.568211	0.402343	0.730164	0.264229	0.318666	0.044979	0.375059	0.30019	0.635321	0.004664	0.103713	0.101006	0.484536	0.285802	0.38522	0.277218	0.65542	0.334561	0.178228	0.156584	0.192336	0.140502	0.266077	0.144011	0.301311	-0.12445	0.852468	0.026971	0.118203	0.385496	0.053473	0.395129	0.04145	-0.122515	0.206636	0.381381	-0.186545	0.252951
MYO6|4646	0.298243	0.249003	-0.498398	0.205314	0.95043	0.82029	0.167066	-0.711843	0.617876	0.623807	0.889354	0.911984	0.763512	0.722904	0.494915	0.211206	0.265549	0.614941	0.463062	0.650506	-0.138645	0.10933	0.097703	0.364068	-0.624475	-0.314257	-0.189668	0.387563	0.614921	0.538484	-0.113504	-0.215093	0.387954	-0.225832	0.216303	0.641818	-0.10908	0.262513	0.259417	0.34329	0.858128	0.195074	0.316271	0	0.562383	0.223365	0.249142	-0.163993	0.862594
RALGPS2|55103	0.105729	1.16849	-0.81406	0.098203	0.55412	0.400814	0.31465	0.267126	0.913336	1.14474	0.620867	0.47349	0.763068	0.776415	-0.051217	-0.054172	0.081719	0.974807	0.451137	0.486879	0.294631	0.210087	0.414716	0.687611	-0.431505	0	-0.251022	0.161134	1.0088	0.201853	-0.241108	0.234111	0.101476	-0.276953	-0.019296	0.227669	-0.896113	0.468461	0.15136	0.377567	1.59989	-0.052346	-0.14815	0.214711	0.095999	-0.326281	0.193239	0.436822	1.09818
SLC4A7|9497	0.110183	0.028268	-0.673265	0.660654	0.352688	-0.431827	0.621652	-0.875177	0.442704	1.47112	0.607231	0.958242	1.17514	1.06974	0.147799	0.050965	-0.406802	0.916745	0.476703	0.810492	0.684395	0.474618	0.669932	1.64455	-0.066605	0.079186	-0.489255	0.961231	0.925533	-0.188721	-0.415465	0.273533	-0.189443	-0.278767	0.408579	0.725773	-2.26659	0.365516	1.22325	0.542183	0.942245	-0.317276	-0.282024	0.122167	-0.237092	-0.007628	0.755138	0.151154	1.12968
KIAA1244|57221	0.157463	-0.281533	-2.44555	1.21155	0.899958	0.951373	0.433438	-0.340428	1.01035	1.35617	1.3596	1.58081	1.32672	2.505	2.71406	-0.051021	-0.131008	0.506989	1.48193	1.10241	0.101277	0.175823	0.782975	0.543431	-1.05137	-0.542754	0.213622	0.326012	0.912023	0.699229	-1.03424	0.331822	0.593292	0.284042	0.26442	0.678793	0.389739	-0.372547	0.482354	1.15846	2.06724	-0.1545	1.46149	0.693759	0.594615	3.19317	0.02654	0.715763	1.04182
INPP4B|8821	0.093633	-0.651548	-2.27501	0.251903	0.616703	0.638232	0.672885	-0.172174	1.66638	0.702125	1.3973	0.47566	1.05273	0.832009	0.561501	-0.110443	0.043877	0.509146	0.922367	1.13364	0	0.55617	0.231178	0.097773	-0.597483	0.0247	-0.582303	-0.805509	0.750096	0.597196	-0.57421	0.137912	0.292142	-1.22149	0.400966	0.521657	-0.255413	-0.203737	0.149637	1.03618	0.891857	-0.584729	0.60558	0.604552	0.343837	0.397452	-0.263828	0.216744	0.343328
MICALCL|84953	0.561588	0.273949	-0.557016	-0.144614	0.391632	1.30728	0.808592	1.10171	1.18101	1.94569	1.46242	1.12854	1.57765	1.87584	0.871435	1.1174	-0.349268	0.714527	0.962389	1.01498	-0.350623	0.259051	0.815812	0.603654	-0.314646	0.537987	-1.14475	0.751767	0.855857	0.916233	1.01811	0.696046	1.1256	0.089759	1.37843	0.985866	-0.152396	-0.0451	0.52163	1.9327	1.25121	0.402116	1.32482	0.070047	1.1524	0.546382	-0.399344	-0.251693	0.525433
HOMER1|9456	0.039935	-0.07718	-0.492545	-0.111077	0.019975	0.436388	0.29796	-0.126138	0.595118	0.341576	0.498103	1.87194	0.863942	0.7395	0.316048	0.106512	0.138298	0.490181	0.264285	0.24193	-0.10827	-0.13474	0.04618	0.786308	0.454199	0.419518	0.180378	-0.165413	0.480567	-0.012988	-0.208182	1.27087	1.21504	0.676206	0.228022	0.220387	-0.368243	0.943761	0.16052	0.26984	1.2725	1.06803	0.380578	0.167826	0.091205	-0.523752	0.143987	-0.117133	0.264209
C3orf52|79669	0.113972	0.079461	-1.31193	0.085345	0.901406	1.25875	0.336126	1.40215	1.32388	0.335297	0.943063	1.45006	1.14814	1.27031	0.052966	-0.088932	0.546637	1.25122	0.955026	0.560164	-0.61345	-0.147754	0.210695	-0.009585	-0.450636	-0.496299	-0.481598	1.08323	0.490727	1.16851	0.21779	0.886769	0.57441	-0.910329	-0.167059	0.789149	-0.127361	0.0311	0.785624	0.29864	1.79524	-0.452319	0.482572	0.558733	0.531786	0.077406	-0.956207	0.664575	1.29899
ZNF649|65251	-0.040924	-0.235505	0.271683	0.023338	0.183701	0.278707	0.17472	0.130634	0.298887	0.220912	0.408053	0.725592	0.641924	0.620409	0.426715	0.506961	0.278114	0.653602	0.516228	0.381634	0.06855	0.054636	0.072083	0.280719	0.221801	0.328307	0.042566	0.179241	0.005215	0.40896	0.14235	-0.007249	-0.135698	0.016404	0.044663	0.535827	-0.192724	0.400606	0.074676	0.232724	0.407774	0.089979	-0.076598	0.030256	0.193956	0.620257	0.175606	-0.478866	-0.034172
DUSP16|80824	-0.198772	-0.406246	-0.419409	-0.021391	0.132013	0.241318	0.496033	-0.567904	0.669859	0.394082	0.272545	1.30139	1.19945	1.19617	0.902891	0.324795	0.457692	0.488467	0.451678	0.340854	0	0.121753	0.421829	0.623952	0.578175	0.099107	0.101428	0.273641	0.386272	0.468991	-0.028317	0.669749	0.978681	0.176996	0.526709	0.276279	1.09701	0.277993	0.375201	0.057892	0.862492	-0.256128	0.712371	-0.148108	0.605805	0.75096	-0.397483	-0.179285	0.091335
DDX17|10521	0.182557	0.235915	0.048829	0.122879	0.365778	0.585608	0.317894	-0.793315	-0.08381	0.235867	0.607371	0.652319	0.44583	0.003388	0.373389	0.229691	0.188817	0.363898	0.299395	0.402155	0.423302	0.054001	0.552428	0.561682	-0.133624	0.640922	0.057623	0.673608	0.711601	0.082379	-0.115968	0.336296	0.148242	-0.075988	0.291406	0.531684	-0.660524	1.00753	0.32714	0.375995	0.327626	-0.099989	0.275231	0.160598	0.456453	0.266562	0.382695	-0.359263	0.169267
MCM9|254394	0.228198	0.339269	-0.203413	0.227369	0.804879	0.770023	0.529722	-0.471947	0.51571	0.598355	0.936155	1.01378	0.598835	0.517032	0.583247	0.166294	0.110661	0.294862	0.281648	0.492583	0.82099	0.480118	0.725888	1.08654	0	0.878717	0.14116	1.34831	1.38041	0.237364	-0.193596	0.859708	0.527061	0.394069	0.325706	0.35935	-0.207627	1.10965	0.12119	0.888518	0.890606	-0.102299	0.572516	0.443882	0.225082	0.502269	0.301819	-0.468056	0.122808
ANXA8L2|244	0.195649	0.643978	1.56428	-1.17026	0.472315	-1.5817	0.269192	1.79724	-0.042086	-2.37462	-0.882837	1.59246	-1.33748	-2.34588	0.307586	0.539585	2.38864	0.565324	0.26422	0.206217	3.2387	1.47145	1.18556	0.300108	1.40746	1.79257	1.48123	0.761009	-0.59359	0.598277	2.24348	1.56181	-0.265338	2.55912	-0.559337	1.33575	-0.050173	0	1.5342	0.528402	-1.06704	-3.71445	0.811502	1.34163	-0.163489	-0.172387	0.804217	1.24983	0.038125
KCNE1|3753	0.634167	-2.12594	0.865209	0.23212	-0.64095	0.563612	-0.492748	0.095757	0.279053	-0.350467	-0.468733	0.902506	-0.079315	0.047036	-1.04442	0.601926	1.2625	0.46486	0.410031	0.218355	0.461736	-0.230108	1.34459	0.387771	0.337322	1.45502	0.468732	0.134977	0.735129	0.161186	0.889699	-0.239231	0.202304	-0.502406	-1.10547	0.222181	0.026452	1.16478	0.918301	0.786906	0.089311	-0.668199	0.17284	0.946781	0.466037	-0.537421	0.182149	0.11262	0.28871
C15orf52|388115	0.887715	1.02565	-0.48382	0.524878	1.03427	0.419927	0.852676	0.270881	-0.305637	-0.306819	-0.014093	0.363041	0.557036	0.108118	1.14825	1.07753	0.197575	0.412198	-0.129251	0.501698	0.301263	0.321213	0.485853	0.625998	-0.132755	0.306154	0.720177	1.32309	0.506734	0.0763	0.593543	0.259718	0.550838	1.38109	0.756212	0.318965	-0.123553	-0.677222	1.08335	0.216387	-0.032709	-0.454321	0.530291	-0.125002	-0.146396	0.533131	0.254051	-0.369869	0.555817
NUP62|23636	0.185167	0.527528	0.179451	-0.05713	-0.080887	0.129988	0.126331	0.470169	0.024452	0.128603	0.161901	0.027588	-0.061617	0.033657	0.293744	0.156681	0.335595	0.11331	0.147658	-0.0618	0.266851	0.152739	0.385124	0.286709	0.341022	0.317353	0.544098	0.167316	0.107043	0.362492	0.409182	0.00445	0.016866	0.608787	0.339378	-0.130205	0.263095	-0.385149	0.083457	0.198952	-0.251182	0.236784	-0.001691	0.089444	0.0469	-0.196068	-0.291444	0.276597	-0.235625
PLXNB2|23654	0.008647	0.166942	-0.838695	-0.154075	-0.029622	0.127232	0.409681	0.657077	0.402749	0.352081	0.448617	0.093647	0.173273	0.292531	0.475777	0.223526	0.334182	0.114379	0.367394	0	0.408651	0.252942	0.444113	0.363407	0.213479	0.214602	0.514501	0.300724	0.446323	0.542888	0.380843	0.134442	0.172381	0.637573	0.496563	0.036958	0.481541	-1.08086	0.405135	0.250765	-0.722339	0.166365	0.284555	-0.218076	-0.24455	0.193773	-0.39806	0.145494	-0.401474
GGA1|26088	0.039991	0.204095	-0.559184	0.166754	0.060305	0.177387	0.092986	0.218267	0.077228	0.116372	0.412771	0.063776	0.169445	0.202837	0.424652	0	0.375142	0.223304	0.149633	-0.026426	0.430481	0.250019	0.592959	0.28626	0.332882	0.278305	0.424027	0.250547	0.268741	0.490888	0.205915	0.210585	-0.061948	0.336994	0.427093	0.331871	0.396497	-0.779253	0.371659	0.263988	-0.600898	0.023842	0.362228	0.090801	-0.045507	0.008111	-0.455627	-0.246802	-0.451202
SGSM3|27352	0.077796	0.268198	-0.878787	0.261059	0.054219	0.1017	0.412835	0.555328	0.356822	0.333555	0.363606	0.184134	0.315877	0.741913	0.841933	0.026107	0.54297	0.376882	0.251215	0.088213	0.570667	0.245905	0.762391	0.55513	0.804993	0.483497	0.971199	0.368775	0.49157	0.452645	0.255705	0.460052	-0.092322	0.707789	0.601876	0.368886	0.566616	-0.567907	0.393865	0.287872	-0.564308	0.261711	0.322734	0	-0.269679	0.914869	-0.511767	-0.021258	-0.52282
FBXL19|54620	0.471721	0.642221	-0.399267	0.004714	0.044759	0.03374	0.824562	0.530262	0.112091	0.322493	0.317755	-0.062236	0.086236	0.295653	0.655418	0.584135	0.034191	-0.03728	0.452275	-0.178096	0.17772	0.095518	0.378163	0.350141	0.54978	0.216763	1.22858	0.023562	0.629325	0.546772	0.603963	-0.116215	0.137791	1.1644	0.701459	0.058462	1.08124	-0.655335	0.20221	0.410252	-0.303633	0.634241	0.315252	-0.175624	-0.342117	-0.082965	-0.654832	0.203998	-0.550405
LRRC56|115399	-0.467913	0.183027	-1.74505	0.153246	0.703294	0.276744	0.897862	1.87707	1.31906	1.18632	1.22605	0.318872	0.665751	1.57924	1.00552	0.135919	0.456737	0.845694	0.446036	0.121094	0.292306	0.145973	0.93765	0.862748	-0.033704	0.323032	0.160089	0.566144	1.22442	0.920467	0.297697	0.300518	-0.565255	0	1.25674	0.277499	0.379927	-1.69529	0.601441	0.603134	0.812366	-0.122324	0.524898	-0.14206	-0.466675	0.940546	-1.26978	-1.06669	-0.584968
RASSF7|8045	-0.017219	0.364309	-0.997757	0.386416	0.688427	0	0.629389	1.34363	0.006025	0.75105	0.913435	0.142085	0.309994	1.33454	1.36504	-0.063133	0.823233	0.162979	0.630696	-0.276588	0.8883	0.017007	1.15222	0.592639	0.600603	0.711599	1.09523	0.99901	0.729771	1.2126	0.513152	0.241457	-0.226675	0.960982	0.899884	0.757319	0.218158	-1.36777	0.456085	0.491008	0.131649	0.130025	0.131354	-0.243723	-0.439127	1.29825	-0.812113	0.172176	-1.15892
NEK8|284086	0.021861	0.712294	-0.459844	0.153784	0.237222	0.670853	0.507342	0.850072	0.434976	0.291568	0.897817	0.232029	0.500299	0.541553	1.21999	0.429226	0.377004	0.39866	0.573785	0.401267	0.89151	0.556294	0.943647	0.839087	0.232794	1.03205	0.759585	0.786026	1.11543	0.670125	-0.305937	0.756318	0.219798	0.811229	0.737808	0.597989	-0.075443	-0.1693	0.325564	0.49162	0.443234	-0.070985	0.412417	0.410728	-0.085321	0.75328	-0.322395	-0.232141	0.075138
ABHD11|83451	-0.123772	-0.160106	-0.476678	0.098475	0.111923	0.312282	0.508015	1.57547	0.041763	0.277626	0.288472	0.604218	0.67972	1.40631	0.885938	0.198154	0.857418	0.808753	-0.011411	-0.074207	0.287179	0.023494	0.008727	0.190647	0.918247	0.523856	0.373703	0.589923	0.53931	0.402443	0.158123	0.676954	0.447872	0.212379	0.498418	0.480512	0.685431	-0.247721	0.192839	0.021545	0.524065	0.070689	0.264477	-0.191281	-0.094485	1.16127	-0.750251	-0.275229	-0.058221
ACSS1|84532	0.125878	0.506938	-0.046819	0.340743	0.420347	0.533049	0.17602	2.11699	0.595556	0.173388	0.351582	0.181629	0.221704	1.1079	0.702331	-0.030118	0.748181	0.538221	0.664148	0.405351	-0.00102	0.583081	0.527951	0.259881	0.443537	0.548685	0.408214	0.655335	0.63051	0.991624	0.420472	0.31968	-0.489496	0.267463	0.142443	0.709028	-0.421435	-0.068472	0.206739	-0.068581	0.107389	0.073621	-0.128759	0.308656	-0.359496	1.11643	-0.268689	0.172811	-0.324554
CASKIN1|57524	0.136617	-0.907843	-1.97316	-0.557523	0.218	0.833834	2.32603	1.90713	-0.405268	0.54435	1.25182	0.108598	1.28048	-0.026004	1.02511	1.20331	0.870197	0.782177	1.4124	0.881064	1.54535	1.06974	1.55429	0.989238	2.33297	2.33093	2.68183	1.65959	1.86654	1.60377	1.23707	1.76687	-0.178493	2.90687	1.03507	1.10519	0.056838	0.491696	0.754583	1.49287	2.42197	0.823521	0.842852	0.168774	-0.506851	0	-0.893508	0.343048	-1.2025
DIDO1|11083	0.238407	0.247927	-0.124188	-0.288285	0.179426	0.095394	0.230522	0.626536	0.293264	0.232006	0.167679	0.156728	0.16268	-0.152933	0.196039	0.338477	0	0.236246	0.309114	0.163279	0.349312	0.255237	0.457854	0.250638	0.180567	0.238098	0.209723	0.249738	0.273286	0.273548	0.058766	0.147663	0.002175	0.013104	0.005279	0.115268	-0.038798	0.057479	0.25294	0.339136	0.076013	-0.193571	0.164371	0.179175	0.1843	0.120936	-0.024157	-0.029408	-0.204251
BRD1|23774	0.157465	0.305701	-0.18727	-0.077555	0.201632	0.198787	0.318206	0.79773	0.279727	0.259411	0.462403	0.218378	0.139307	0.015743	0.463711	0.279839	0.096915	-0.039553	0.259291	-0.007796	0.022567	0.165225	0.457749	0.4693	0.294175	0.480384	0.380949	0.417762	0.44116	0.34122	0.354801	0.13289	0.029352	0.137422	0.204894	0.163436	0.140111	-0.155098	-0.013149	0.340965	-0.236619	0.040618	0.271418	0.054876	-4e-06	0.212222	-0.145949	-0.039801	-0.343792
F12|2161	1.07894	0.765796	-0.358679	-0.134346	-0.136623	-0.235002	1.39817	0.727628	-0.664794	0.935551	-0.340039	0.11577	0.069197	1.76539	0.569755	1.08238	1.39435	0.873497	1.21372	0.034013	1.12912	0.854278	0.882992	0.904951	1.91918	0.57062	1.76262	1.00596	0.416076	0.280849	0.511232	-0.152338	1.00044	2.06035	1.36147	0.505426	2.6941	-0.667102	0.088286	0.048399	0.861705	1.17772	-0.664923	-0.315361	-0.816783	0.726572	-0.077805	0.822188	-0.680263
PRR7|80758	0.703809	0.381765	-1.1984	0.17033	-0.023973	0.169208	2.06437	1.62088	-0.124411	0.69179	-0.236999	-0.074973	0.142024	0.591587	1.29655	0.91412	0.15832	-0.384077	0.41065	-0.726466	0.211404	0.281202	-0.95954	0.420886	1.7942	0.952461	1.81516	0.181352	0.835397	0.330709	1.85655	0.127391	1.61324	2.15135	0.934075	1.05719	2.00751	-0.525928	-0.736316	0.940003	0.48614	1.68983	-0.167603	-0.850457	-0.720007	-0.107314	-0.612908	0.517444	-1.15125
CARD9|64170	1.19401	1.59651	-0.197606	0.354529	0.370847	-0.262374	0.920765	0.61852	-0.16283	0.103402	0.049083	0.230415	0.103007	-0.068853	1.11612	1	0.60653	0.239881	0.114197	0.457229	0.574339	0.365872	0.916051	1.30347	1.36751	1.03713	0.954804	1.08837	0.968754	0.485102	0.970886	0.750171	-0.260549	1.95978	1.36257	0.608739	0.289748	-1.05465	0.54154	0.065393	-1.22515	0.499205	0.296481	-0.216458	-0.807026	0.244918	-0.547558	0.223602	-0.11006
TNFSF13|8741	0.170648	0.019969	-0.545139	0.55894	-0.159536	-0.067084	0.315394	0.230426	0.627647	0.343279	0.329661	0.148676	0.144274	0.746071	0.657031	0.114462	0.409473	0.680578	0.159344	0.084007	-0.027926	0.266183	0.320128	0.212995	0.988326	0.40549	0.814967	0.247256	0.250069	0.873572	0.621765	0.230884	0.150918	0.453324	0.736541	0.208029	0.549058	-0.285583	0.175545	-0.003385	-0.332202	0.448494	-0.074636	-0.356451	-0.338782	0.444552	-0.267375	0.390837	-0.439946
MFI2|4241	0.815948	1.1224	-0.884583	0.528974	-0.217118	-0.163046	0.922897	1.13582	0.841182	0.142348	0.124521	0.466662	0.335592	0.925768	1.31806	1.36429	0.796677	0.348494	0.026937	-0.080832	0.422324	0.800554	0.542699	0.447247	1.5447	0.258724	1.48651	1.3753	0.671102	1.07045	0.501652	0.083347	0.56921	1.86591	0.474332	0.602469	0.367526	-1.19301	1.95595	-0.186293	-1.14488	0.98192	0	-0.498952	-0.596481	-0.029343	-0.373975	-0.472168	-1.12771
WNT6|7475	0.505096	-0.208863	-0.303594	0.309776	-0.743048	0.501015	1.78654	0.786325	-0.046423	1.13734	-0.342854	0.029078	0.209289	-0.483973	0.603357	0.713438	0.586795	-0.103148	1.39864	-0.499617	0.473715	0.31455	0.434725	0.36702	1.3908	0.925263	2.203	0.154151	1.33342	1.25911	2.65513	-0.405505	0.985137	0.334073	0.771467	0.894019	0.939974	-0.794886	0.014087	0.105449	-1.51401	1.06075	-0.587113	0.331283	0.105365	0.703847	0	0.889344	-0.702003
CAMK2B|816	-0.66725	-0.683532	-0.881819	0.5673	-1.4118	0.39554	1.1829	1.62041	1.64975	1.98461	2.00877	0.889585	2.13212	1.5962	2.20738	2.13494	0.412033	0.878866	0.892034	0.427373	-1.10146	1.04783	1.1329	0.94615	1.0113	1.49971	2.50229	0.007645	2.11356	0.81687	1.59746	0.722011	2.5167	1.38487	2.5877	-0.201901	3.04757	0.481525	0.102358	1.91516	0.821722	1.69449	1.03912	0.004931	0.047397	0.023146	-0.832557	-0.407323	-1.56694
NEUROG2|63973	-0.360475	-1.85917	1.42857	1.06299	-0.071425	0.810879	0.782598	0.416972	0.488145	1.01134	1.40624	0.440169	1.14394	0.044362	-0.076098	0.756154	0.258416	0.912428	1.60135	1.31768	1.4362	0.399227	1.48929	1.65344	1.01848	1.63752	1.37954	0.437955	0.975024	0.862146	1.48717	2.28505	0.112435	1.08587	0.418321	0.669196	1.05608	1.44602	0.06422	0.838467	-0.466876	-0.069888	1.01996	0.147757	0.724925	-1.15405	1.23722	0.598932	-0.930842
SLC7A5|8140	-0.231457	1.52175	-0.607224	0.322769	-0.497665	-0.422627	0.989457	1.51956	-0.514043	0.090309	-0.23952	0.262112	0.153286	1.31762	1.53537	-0.010929	0.611125	0.040473	-0.181187	-1.01703	0.270069	-0.275853	0.014824	0.189307	1.09396	0.399965	-0.173337	0.371881	-0.086195	-0.113231	0.848906	0.719606	0.840298	0.686006	0.436876	0.378401	0.232173	0.183598	0.740311	-0.300772	0.037914	-0.094487	-1.3911	-0.339491	0.011639	1.86121	-0.142118	0.737226	0.33213
SUSD3|203328	0.171413	0.082913	-1.18892	0.618268	-0.203741	-0.725756	1.30791	1.18086	0.99088	0.89968	0.290828	-0.805931	1.52466	2.23388	0.585525	0.622794	0.181499	1.87123	-0.047422	0.58953	1.07649	0.084633	-0.132682	-0.017952	0.526668	-0.774798	0.38746	0.275643	0.566895	0.917688	-0.559175	-0.030994	0.364948	0.251892	1.40148	1.02486	-0.375339	-1.27917	0.795982	1.11905	1.19495	0.939746	-1.55967	-0.468936	-0.257063	-1.78323	-0.596754	-0.899197	-1.37186
CITED1|4435	-0.325663	-2.01375	-3.66103	0.3962	-0.139134	-1.23617	1.42233	1.34011	2.89965	3.70536	1.79654	-0.712359	1.30388	2.32415	-0.107906	-0.743522	1.25451	3.57052	-0.19971	0.89115	2.91121	0.994313	1.81823	3.20443	3.29265	1.81251	0.597913	-1.18408	1.32055	0.330348	0.920912	1.28887	-2.00972	-0.722181	2.80636	-1.3622	0.240025	-1.36741	2.50685	2.77304	1.85612	1.1281	-3.03765	-0.840099	-0.708784	-2.60244	1.06716	-0.397693	0.761208
PDZK1|5174	-0.305329	-1.84864	-3.93847	1.7907	0.72938	-3.12757	1.62032	0.837051	0.377683	3.21563	1.21313	-1.53753	2.03106	3.74072	-0.407472	-1.6044	0.475621	2.09029	1.65112	0.627852	2.76571	-0.127796	2.44867	2.37172	2.55747	-0.011804	-1.51362	-0.521013	0.533856	1.18299	1.18323	1.50811	-1.88564	-1.64428	0.974708	0.667301	0.117241	-1.39991	1.1273	1.28958	2.03179	0.38333	-4.80541	-1.86451	-0.076871	-2.52941	0.594537	-0.599711	0.767394
PRG2|79948	-0.002948	-4.30544	-1.30063	-0.339339	0.241301	-2.34688	3.54756	2.47242	2.11262	3.1419	0.209394	-1.09921	2.64135	2.5478	1.70842	1.10872	-0.432961	2.53421	0.107262	2.01576	2.12577	0.578898	2.58608	1.13362	2.85265	-0.024471	0.036037	0.680675	1.77052	0.753929	-1.16768	1.05193	1.26112	0	1.23665	-0.078074	0.944794	-1.49358	0.347968	0.884054	2.41778	0.896375	-1.13295	0.005715	-0.995786	-2.9158	-0.670303	-0.091753	-0.026613
TMEM26|219623	-0.318758	-1.67066	-1.19569	0.628037	1.6059	-1.33922	1.76852	-0.448404	1.90084	2.88807	1.97765	-0.320135	1.4543	2.14228	0.564072	0.371523	-0.321539	2.08247	-0.080435	1.14834	1.19331	0.961483	2.45033	1.77201	1.92665	0.245494	-0.049417	1.36145	1.41921	0.362413	-0.547184	1.634	1.43953	0.378116	2.05001	0.00829	0.062443	0.630119	0.35215	1.66504	2.22332	0.815388	-1.20821	-0.57998	-0.093716	-1.69836	0.603448	0.107728	-1.33327
SERPINA11|256394	-0.193094	-4.15855	-0.254894	-0.390257	-0.276827	-1.34824	2.2601	0.554999	1.52088	2.97662	2.95512	-1.408	1.47515	2.96683	0.787071	1.09914	-0.841288	2.05373	0	2.14409	1.777	0.711286	1.81147	1.87377	0.311483	-0.269536	0.750878	1.05554	1.87293	-1.48251	-0.422537	1.0526	2.48549	1.42056	3.06738	-0.990079	2.75721	-0.32262	1.26591	1.28896	0.654761	1.55752	0.77523	-3.14284	-0.117088	-4.03195	-0.825561	0.846549	0.341151
PGR|5241	-0.339791	-2.47395	-0.315965	0.444132	-0.2301	-0.802189	2.56456	-0.456011	0.888314	2.28573	1.77303	-0.526169	1.56688	3.39111	1.27021	0.315089	-0.978663	1.81455	-0.045402	1.02287	1.77094	0.873228	2.12172	2.05131	1.09018	0.543982	-0.053593	1.15243	1.04788	-0.159052	-0.146625	1.35334	1.47405	1.45999	2.12556	-0.862995	1.01994	0.186575	1.04292	2.39533	2.04789	0.326986	0.413527	-0.950288	-0.132879	-1.4401	0.801963	0.395114	1.40137
GREB1|9687	-0.16694	-2.07567	-0.27957	-0.084064	0.402095	-0.891812	1.914	0.864338	1.48356	3.2259	1.9884	-0.39381	1.60402	2.86948	1.31989	0.232271	-0.310188	0.922465	0.342035	1.04479	1.70393	-0.018326	2.3223	2.33035	1.77518	0.545249	0.528739	1.54445	1.24349	0.498144	-0.762011	1.35666	0.98398	1.1496	1.5875	-0.350737	2.55225	-0.292399	0.491231	1.74865	3.1699	0.476403	0.946345	-0.241784	-0.237823	-1.30729	-0.114448	0.009456	0.262642
DOK7|285489	-0.312792	0.16998	-2.08824	0.72104	-1.65526	0.257817	2.30845	2.55748	2.33207	2.56828	1.99779	-0.093272	1.25216	3.89998	2.31848	0.41421	0.88748	0.908413	1.00176	0.982513	2.32555	0.217814	2.00734	1.97898	0.792013	0.251637	1.05061	-0.823148	1.10154	0.437929	0.307732	1.36176	0.556624	1.75105	2.20305	-0.202123	0.353714	-1.91124	1.48304	2.46007	1.45709	1.83919	-0.716423	-0.214857	-0.703235	-0.802973	-1.03619	0.705592	-1.36564
ABCC8|6833	0.991192	-0.668525	1.7873	0.850119	-1.14988	-1.54491	1.79884	-1.20677	1.35359	3.5338	2.59539	-0.106755	0.676697	2.76686	1.08572	1.93504	-0.111512	1.4971	1.94172	2.49069	-1.60888	0.707471	0.497487	2.13213	-0.182512	0.341775	1.70804	0.692147	1.22999	2.5533	-0.730138	0.913268	2.54717	0.017022	1.69653	1.76844	3.85794	0.475316	0.738853	1.00153	0.179227	2.07595	3.52481	-0.532158	0.42359	-0.427139	0.283851	0	-0.697127
KCNJ14|3770	0.232877	-0.04464	0.115685	-0.340165	0.224276	0.49006	0.856964	0.04091	-0.558069	0.510297	0.364479	-0.026032	0.358069	-0.337448	0.302423	0.531342	0.377178	0.539336	0.348557	0.108766	0.645008	0.806958	0.98825	0.469824	0.510361	0.960756	1.1753	0.552214	0.734306	0.379643	0.565638	0.648919	-0.038263	0.194482	0.410226	0.58646	0.146386	0.597972	0.312615	0.289803	0.247496	0.333513	-0.201125	0.457857	0.376236	0.260444	-0.654165	-0.689272	-0.091885
FAM3B|54097	0.268283	-2.17289	0	-0.154272	1.94917	1.87733	1.90803	1.93709	0.548239	1.29641	0.786428	0.031274	-0.279087	-0.340454	1.59802	1.82069	2.31824	0.265009	1.57587	1.02198	1.59788	1.65022	2.26539	1.36953	2.51296	2.15525	2.15178	1.87359	1.1167	1.99736	0.66828	2.31819	0.497249	1.99315	1.55384	0.718805	0.304534	2.21144	0.087661	0.964263	0.56478	1.98322	-0.564117	1.45688	0.980221	0.229113	-0.571701	0.444552	-1.11841
P2RY2|5029	0.763445	0.123632	-1.49157	0.293875	0.647101	0.883763	0.475896	0.452245	1.21515	-0.228605	-0.070807	0.444455	0.827999	0.730223	1.21895	0.6538	0.635187	1.12644	0.821882	0.104903	0.661683	0.296174	-0.726074	-0.405874	-1.05761	-0.330504	-0.400016	-0.17503	0.631997	1.04503	0.36885	0.121744	0.521775	-0.392322	-0.203455	0.789844	0.062814	-0.614391	0.029158	0.5226	0.203889	0.313455	0.642138	0.635956	0	0.680177	-0.209118	-0.029697	0.762839
GPR87|53836	0.654881	0.979357	0	0.26471	1.44113	0.574492	-0.162323	0.567132	0.624065	-0.472823	-0.196922	2.24028	0.466996	0.511727	1.31207	0.702176	1.03596	1.50845	0.32897	-0.700396	-1.28531	0.20302	-0.363738	-0.781665	-0.12022	-0.302917	-1.18287	-0.951005	0.759087	0.44802	1.85089	0.172431	1.19638	-1.06198	0.076402	0.157353	0.921284	-0.631931	1.01035	-0.182028	-1.38697	-1.29539	-1.19125	-1.5735	0.442927	0.867533	0.453646	-0.685105	2.16354
KRT6B|3854	0.806343	2.56891	-0.598178	-0.619698	0.193939	0.269099	0.51151	1.40544	1.11975	-1.27408	0.265918	1.79573	2.44557	1.54574	1.85027	0.146485	-0.129951	1.8885	-0.575821	-1.27672	-1.69312	-0.202213	-1.5154	-0.656676	-0.790451	-2.22398	0	-1.5111	1.31572	0.612902	1.81153	0.535913	1.63751	-1.53884	1.6392	1.38074	1.03086	-0.272263	1.4807	0.345032	-2.31581	0.626602	0.138521	-0.856011	0.741704	0.437768	-0.140949	-1.90877	0.834323
PTN|5764	0.171637	0.703565	-0.086326	1.47961	-0.474664	0.225979	-0.106578	1.34296	1.44618	1.21605	0.965486	2.23468	1.69083	1.85328	1.42538	0.695831	0.475028	1.87968	-0.291524	0.709665	-0.694541	-0.570081	-0.678397	-0.158601	-1.6805	-1.14744	-0.330296	0.46936	0.863278	1.20301	2.36768	-0.742251	0.989548	-0.431749	0	2.03515	1.82434	-1.34236	1.34465	-0.292128	-1.58592	-0.076997	0.790455	-2.23034	0.154034	1.13788	1.13464	-0.743128	-0.283685
TCN1|6947	0	1.80123	-1.13343	1.50736	-0.980947	-0.210536	1.23843	3.16657	0.75258	2.65034	-0.534283	2.70091	1.50601	2.9008	0.720651	-0.068908	-0.969041	1.54623	-0.238673	-0.421995	0.371311	-0.858535	-0.789843	-0.669944	-0.76487	-1.1956	-1.9431	0.438262	1.53785	1.0114	3.58195	-0.860925	-0.621982	-3.44005	-0.454437	1.58216	-0.681	-1.63613	2.52746	0.154272	-3.43542	-1.48173	-0.936503	-1.18479	-0.421271	0.648556	2.41426	-0.025897	0.64517
KCNK1|3775	0.170358	0.791237	0.236211	0.793751	0.184716	0.118881	-0.158463	1.50805	0.245625	-0.708167	-0.159695	1.37042	0.343626	1.55957	1.24003	0.537266	0.654982	1.18951	-0.166282	0	-0.264705	0.332286	-0.225834	-0.126444	-0.634669	0.13063	-0.268565	0.128677	0.287095	0.502319	0.777386	0.190045	0.148787	-0.28645	0.037202	1.45759	0.621484	0.260994	-0.088167	-0.256176	1.2081	0.236922	-0.049788	-0.305888	0.140513	1.11805	-0.383023	0.448051	0.691172
CD9|928	-0.247971	-0.128179	0.329467	0.478646	0.253679	0.468007	-0.105468	0.69029	0.614278	0.127483	0.084519	0.986684	0.604374	0.742897	0.447065	0.240195	0.580744	0.745654	0.527231	0.225982	0.172882	0.333877	0.046828	0.077063	0.123688	-0.082961	-0.027763	0.421845	0.323245	0.960082	0.587755	-0.00353	0.190643	-0.108579	-0.082862	0.430688	0.520037	0.246769	0.40199	-0.303155	-0.088662	-0.468089	-0.152284	-0.026672	0.224745	0.274633	0	0.004828	0.368968
KIF5C|3800	0.180676	-0.031461	-1.2003	-0.30684	0.766263	1.08895	0.814676	-0.437248	1.97566	-0.087658	1.36985	1.51738	0.938654	0.05904	-0.080382	0.200825	1.58244	0.367735	1.05672	0.226749	-0.641578	-0.135274	-0.559841	-0.188854	-0.999658	0.038586	-1.07558	-0.015269	1.39412	1.05151	0.826304	0.447672	0.400934	-1.05816	-0.347453	0.37157	0.76586	0.381289	0.96913	0.081683	-0.148299	-0.240937	1.96302	0.909314	0.509366	-0.05523	-0.175765	0.665281	1.22221
BAMBI|25805	0.253063	1.19032	1.1183	0.868251	1.47708	1.13383	-0.353325	0.469367	1.08842	0.018977	0.405928	-0.402432	0.615314	0.069222	0.17407	1.37919	0.587036	0.761229	0.41134	0.438577	-0.385221	0.788708	0.146419	0.224361	-0.374847	-0.145718	0.364941	0.915112	0.287801	1.72481	1.07047	0.44137	-0.068869	-0.05209	-0.35641	1.5175	1.29898	-0.379208	-0.10932	0.248671	1.13139	0.16634	0.942214	0.197722	0.383821	-0.025133	0.236365	-0.458586	0.037318
DYNLRB2|83657	-0.147066	-0.507585	0.758086	0.03566	0.259009	1.11188	-0.104249	0.275891	0.757431	0.71163	0.80521	0.313621	0.486161	-0.304379	0.08614	-0.122313	0.629366	1.22449	0.374744	0.438256	0.234998	0.752259	0.598976	-0.467465	0.168031	-0.161446	-0.146749	0.049294	0.689062	0.757364	0.517574	0	-0.101577	-1.37413	0.244953	0.621357	1.06521	0.246128	-1.49973	0.024995	0.167113	0.005607	0.771603	-0.838843	0.052052	-0.357797	-0.637807	0.530916	0.074236
FAM46C|54855	0.09162	1.84176	0.872696	0.6691	0.316545	0.987487	0.403888	0	1.01016	1.23141	-0.152441	-0.440186	0.227704	0.523833	-0.416152	-0.034796	0.276091	0.704659	0.365788	0.669554	0.878551	0.718773	0.364359	0.442847	0.084252	-0.533393	-0.448682	-0.14767	0.295005	0.325703	-0.068538	0.663587	-0.313113	-0.1513	0.146836	1.22992	0.926435	0.796971	0.074483	0.177733	1.4521	0.040708	0.166212	1.22285	0.156179	-0.421177	0.182331	1.60268	-0.22056
C20orf96|140680	-0.220793	-0.087859	0.036024	0.334848	0.583177	0.599876	0.118935	0.4982	0.666464	0.657306	0.580578	0.295317	0.276147	0.1368	-0.359404	0.072606	0.570878	0.355074	0.45488	0.345816	0.540384	0.169173	0.759616	0.714437	0.347424	0.648392	0.304496	0.332147	0.44788	0.804541	0.060542	0.334265	0.14884	0.210948	0.115204	0.012442	0.326683	0.181101	0.014599	0.228864	0.800399	-0.110045	0.349152	0.389859	-0.003061	-0.409409	-0.119999	-0.230658	0
ABAT|18	0.152633	-0.2156	-0.836323	0.45467	-0.013637	1.08646	0.571675	0.505203	1.10446	1.66229	0.871909	0.329002	0.91329	2.02847	0.552487	0.484423	0.366021	1.1305	1.06565	0.313992	0.613969	0	0.722676	1.20142	-0.304709	-0.125961	-0.125475	0.23221	0.607963	0.76278	0.142385	0.342329	0.671586	0.575008	0.425029	0.480718	0.749214	-0.696329	0.66844	0.784369	1.6371	0.678938	0.702689	-0.244961	-0.057226	0.347984	-0.129478	0.211454	0.248873
KIAA0319L|79932	-0.003871	-0.187219	-0.455598	0.344823	0.781335	0.390173	0.137464	0.292137	0.877915	0.721189	0.750275	0.375485	0.467277	0.870138	0.595016	0.381498	0.314873	0.621057	0.562605	0.496201	0.189756	0.127828	0.525621	0.326141	-0.011263	0.150658	0.35686	0.051165	0.552866	0.806068	-0.194322	0.201242	0.236303	-0.039582	0.409366	0.361607	0.463811	-0.084143	0.184376	0.299216	0.833313	-0.01378	0.593896	0.036561	0.289235	0.711303	-0.165493	0.021134	0.102837
RP11-35N6.1|54886	-0.042721	-1.31615	1.12663	-0.565063	0.419444	1.05571	0.197335	-0.030449	1.13489	0.492455	0.985793	0.883904	0.053523	0.357393	-0.297478	0.53992	1.28091	0.730208	1.50909	0.749295	1.28909	1.97543	1.34399	1.40572	1.7974	2.29602	1.23177	0.937813	0.937576	1.15084	1.16069	1.31004	0.312573	-0.829794	0.544863	0.106079	0.09744	2.37328	-0.690349	0.449233	0.300521	-0.412336	0.929903	0.885453	0.783394	-0.568079	0.746865	0.646403	-0.410191
SKAP1|8631	0.379498	1.39101	0.708837	0	0.766248	0.508513	-0.350474	1.18908	1.03367	1.28735	-0.671073	0.495228	0.221019	-0.568818	-0.627481	1.07669	1.39095	-0.013643	0.02619	0.747591	1.13308	1.00465	1.13206	-0.023016	0.538477	0.737926	0.649003	1.09977	0.312359	0.212847	0.037881	0.917169	0.16639	0.383345	0.147353	0.189449	-0.476544	0.09702	0.150821	-0.60456	0.97306	0.095677	-0.614081	0.413546	-0.762903	-1.05468	-0.411753	-0.05574	-0.362674
SLC1A2|6506	0	0.246667	-2.14993	0.610669	1.46843	0.355689	0.321326	0.308098	1.03912	1.5769	2.11905	0.110898	0.252946	2.07057	0.921315	-0.127802	-0.207624	1.57192	0.176365	0.880818	0.618352	0.514971	1.39778	0.170114	1.6819	0.091634	0.201815	-0.032588	0.74654	1.03865	-0.04275	1.36097	0.366289	-0.84059	0.385622	0.639603	-0.478811	-0.02824	1.10621	1.15474	-0.102082	-0.091117	-0.418372	-0.230062	0.657311	0.77664	0.855085	-0.193715	0.281186
KLK11|11012	0.076154	0.424498	0.831957	0.145214	-1.2267	1.26005	1.47625	1.96907	0.864852	1.88065	-0.361022	1.03183	0.899355	1.11234	1.07441	0	1.50461	-1.51531	2.94257	-1.44602	1.92633	1.69925	0.235546	0.547305	-0.533313	-0.258006	-0.547887	3.10282	2.00065	1.17013	1.06112	-0.845151	-1.54352	2.51741	-0.285095	0.659244	-0.783034	-1.02839	1.88242	-1.44902	1.35476	-3.74969	-0.395625	1.97071	-2.5173	0.533712	0.322378	1.1915	0.127039
MAPK4|5596	0.662508	1.324	-0.104158	0.190563	0.897549	-0.022299	0.160839	1.70297	-0.496488	-0.711542	-0.214802	0.645122	-0.077106	-0.50824	0.131632	0.667053	0.525004	-0.161204	0.684562	0.658664	0.169247	0.664014	0.823197	0.621386	1.66063	0.887809	1.42628	1.61017	0.293388	0.499195	0.817046	0.650975	0.585115	1.12533	0.001281	0.91322	-0.673904	1.00503	0.930517	-0.546252	-0.668525	0.816784	-0.330226	0.621804	-0.106586	0.02584	0.192209	-0.063221	0.341135
XK|7504	0.326598	0.054964	-0.203263	-0.183403	0.312197	0.34572	-0.028954	0.124219	-0.240117	-0.215195	-0.458093	0.828884	0.084685	-0.446643	-0.355206	0.278437	0.776711	0.294489	-0.011293	0.758566	0.725112	0.548785	0.165463	0.458713	0.772092	0.940705	0.94223	0.990933	0.216648	0	-0.292709	0.727791	0.114039	0.832601	0.035571	0.210497	-2.38968	1.29272	0.567277	-0.855078	0.573601	-0.507321	-1.02408	0.271483	0.159303	-0.455886	0.074864	0.379241	0.934827
UBD|10537	2.87635	4.04672	3.13384	-0.330599	2.3031	2.42764	-0.608563	0.2772	-0.384232	0	-0.11494	0.333551	-0.038596	-1.24573	0.954781	0.944757	1.99174	0.744095	0.633231	-0.177817	-0.014066	0.985525	0.09545	0.659548	0.101984	-0.457436	-0.745662	1.23386	0.935409	0.974129	1.27308	0.07656	1.71202	-0.047712	1.56473	0.401166	1.03519	0.359631	0.39106	0.360892	-0.595	1.4296	-0.296209	-0.154546	1.44995	-0.710058	-0.52874	2.36178	1.82855
KLHDC7B|113730	2.21966	2.59035	1.32894	-0.116083	1.89159	1.54094	0.732376	0.850847	1.24237	-0.421224	0.959532	-0.575425	1.07342	1.06827	0.297514	0.257329	0.552149	1.04724	0.36391	0.59632	0.17607	0	-0.085714	0.748997	-0.427101	-0.742435	0.183457	-0.000321	0.718266	1.06884	0.437394	0.177951	1.68598	1.20762	2.38469	0.34303	2.61284	-0.7201	0.39827	0.800749	-0.655532	1.39095	1.0154	-0.306012	0.93179	-1.39204	-1.01954	0.21084	1.16459
FUT3|2525	0.468492	0.853771	-0.328629	0.705542	-0.024973	-0.53559	1.29962	1.7586	-1.14728	-0.109876	-0.716735	0.4285	0.543641	2.46922	4.2748	1.00825	-0.063403	-0.471487	-0.493058	0.375273	0.714875	0.241093	0.760396	0.217992	0.615714	0.474726	1.08833	1.47859	0.362322	0.137493	1.03415	0.21197	0.754993	0.80437	0.15164	0.214889	0.087195	-0.339666	0.747802	-0.317341	0.32136	-0.275332	-0.839984	-1.43796	-0.129353	1.99856	0.062637	0.083227	0.645283
DLX3|1747	0.081118	-0.363399	-0.409217	0.417151	0.790742	0.502053	0.177708	2.7588	1.02537	0.792255	0.627234	0.058107	0.698752	0.168203	-0.058658	1.89568	0.492402	1.52125	1.36664	0.821025	0.372769	0.823235	0.518139	-0.665135	0.050717	0.012286	1.0801	-0.736454	-0.145424	1.53101	1.40466	0.216282	0.54465	0.03581	0	1.2325	1.47761	0.229892	-0.806133	1.31861	1.06422	1.26681	0.351658	0.647774	-0.211282	-0.462526	-0.361456	0.19876	-0.235599
CAMK2N1|55450	-0.257687	-0.549264	0.048286	0.089715	0.641006	0.215396	0.150589	0.63645	0.811595	0.395736	0.778798	0.675471	0.222915	0.353366	0.159086	0.569671	0.568227	1.13687	0.003063	0.308742	-0.527368	0.020627	-0.03341	-0.311832	-0.586758	-0.693665	-0.429684	-1.19608	-0.125281	0.788309	0.182879	0.096452	0.286478	-0.523618	0.018814	0.877514	1.10779	-0.224429	0	0.105454	0.848015	0.819476	0.258382	-0.046645	0.593829	-0.757434	-0.129046	-0.281129	-0.156406
IGDCC3|9543	1.02594	-0.18463	-2.6493	0.799392	-0.031235	2.79907	1.48287	2.48298	2.79459	-0.559561	0.498471	0.794191	1.96794	0.058104	-0.07963	0.998198	1.308	2.94452	2.28371	2.43526	-0.504394	1.18513	-1.10808	-0.638666	0	0.987629	0.306586	-1.6066	1.17708	3.2777	1.6245	0.190013	-1.04309	-2.80521	-0.179571	2.87461	-1.40688	-0.240324	0.530175	0.467204	0.483793	-0.783918	0.898597	2.26645	1.11641	-1.32108	-0.766313	0.161501	-0.823342
SNIP|80725	0.102032	-0.003696	-0.914952	-0.008633	0.307903	0.44361	1.20459	0.37256	0.615266	-0.107757	0.755616	0.202539	0.642471	0.841314	0.744639	0.888377	0.486128	0.95366	0.432638	0.320534	0.480022	0.788117	0.919456	0.535611	0.596805	0.961872	1.23265	0.764739	0.959503	1.02567	0.684382	0.61743	0.848416	1.15335	0.496647	0.357422	0.873587	-0.066051	0.28941	0.699751	0.551866	0.271438	0.495562	0.402046	-0.326305	0.091975	-0.302531	-0.159243	1.35167
SCGB3A1|92304	-0.736097	-2.03859	0.660476	0.936501	-0.584961	-0.09419	2.38702	-0.169342	-1.65638	6.4835	0.56283	-0.698501	1.33146	2.01028	2.26869	2.85956	0.41885	-0.262896	1.35576	-1.41496	3.92975	2.00279	1.61399	3.61949	4.2146	1.55497	4.16881	2.19985	2.77278	2.09973	0.192898	0.513595	0.13922	4.94151	2.96382	-0.818456	1.03194	0.564681	1.21192	1.58979	0.529883	2.38719	-1.29078	-0.943163	-1.40015	1.83394	0	1.40095	-1.27737
DSCR6|53820	-0.283988	0.490324	-0.826801	1.04138	0.088589	-1.11817	1.88212	3.42097	0.282116	0.989384	0.755741	-0.50991	0.786633	1.18874	0.051011	0.898052	-1.12903	0.872885	-0.222224	0.032469	-0.116616	0.315761	0.075019	0.813898	-0.47705	-0.74996	0.952813	0.331389	0.436994	0.642794	0.384158	0.823148	0.59944	2.39583	0.60955	0.729188	1.20918	0.449734	0.620171	0.035958	0.730619	0.431602	-0.017571	-0.815919	-0.32931	-0.857009	0.210141	0.436525	1.16711
LCN2|3934	0.053953	0.33985	0.754079	0.240038	-0.004787	-1.73274	1.14403	1.59562	0.0652	-0.040234	-1.2145	-0.084411	0.223538	-1.07332	0.520421	1.98165	0.409014	0.350087	0.720628	-0.151573	2.44119	1.54057	-0.061513	-0.033933	1.1326	-1.54739	0.52932	1.95006	0.407377	2.68296	0.859583	0.500485	0	1.51693	-1.02988	0.367173	0.498907	-0.911502	0.192585	-1.15716	-1.82713	-1.32641	-0.861488	-0.257442	-0.966604	0.581089	1.08235	-0.425711	0.761189
SLPI|6590	0.413586	0.530642	0.73093	0.607747	0	-0.944863	-0.021002	1.31001	-1.41878	1.24091	-0.871946	0.435261	0.139756	0.304526	1.00541	0.895019	0.455778	0.29426	0.631396	0.511155	1.51968	1.38547	-0.287503	0.034245	1.95024	0.478398	0.129749	1.87102	0.229587	0.606862	1.1172	-0.421705	-0.719784	0.550668	0.82886	0.125819	-0.633942	0.253404	0.740995	-0.634189	-0.981894	-0.6281	-1.23307	0.176205	-1.01002	0.60656	0.750187	-0.513452	-0.241196
LIPG|9388	1.10485	2.27875	-0.690546	1.16784	-0.9059	-0.113502	0.978842	0.005049	-1.77802	-0.89673	-1.14102	1.60226	0.575869	0.116408	1.59355	1.16459	0.827183	1.31896	-0.192977	0.736048	1.31405	0.726109	-0.484664	-0.576518	0.139338	1.71562	0.93323	-0.441385	0.614814	-0.380367	0.943596	1.17263	0.988601	0.639002	1.11576	0.797267	-1.36406	1.09501	0.778447	-0.017263	0.360204	0.284264	0.735734	0.815828	-0.664671	0.337231	0.500277	0.759868	1.1247
SYT13|57586	-0.270362	0.610873	0.832171	0.148134	-0.056063	-0.410104	1.28354	-0.260189	1.8547	1.43382	0.291329	0.687826	0.438245	1.93564	-0.246756	1.04775	1.19909	-0.348259	0.740484	0.972199	1.58563	-0.754364	1.43261	1.87556	1.78862	1.81959	0.232455	-0.197879	-0.349344	0.258559	2.65236	2.11138	0.554739	1.28057	1.33779	0.872454	0.522373	1.4385	0.698897	-0.394504	2.62711	2.21729	0.15998	-1.12084	-0.031214	-2.97678	1.69046	0.877481	0.849542
FRAS1|80144	1.51684	1.26438	0.248579	-0.264055	-0.331267	0.317201	0.404961	-0.494056	0.643703	-0.252468	0.984284	0.28403	1.03435	0.648195	1.31804	0.573189	-0.658536	0.77126	-0.467602	1.44224	-0.016037	0.599123	0.238559	0.528087	-0.765935	-0.676763	0.544153	0.717154	0.144259	0.061918	0.366961	-0.270234	0.372516	0.508924	-0.530202	-0.168769	-0.932578	0.485039	0.04674	0.290749	0.230884	0.534396	0.664207	-0.980392	0.421676	-0.136896	0.723068	-0.095628	0.95474
HAS3|3038	0.180654	0.523935	-0.184408	0.266514	0.126741	0.501359	1.02872	-0.545723	-0.505784	-2.54788	-0.883506	0.565977	-0.612789	-0.060454	0.271004	1.25357	1.00833	1.07883	0.493836	0.314855	-0.638911	0.672428	-1.25818	0.49615	-0.638169	-0.736757	0.426422	-0.296321	-1.15962	-1.26154	1.34462	0.724731	-0.794428	-0.182206	0.049884	0	-1.51506	0.851924	2.74347	0.054887	-0.662746	-0.911091	-0.905685	-0.442905	1.53143	1.52173	0.201835	-0.252959	1.50096
GSTA1|2938	1.02408	1.49364	2.84932	-1.12912	2.66122	-0.404109	-0.793694	1.44704	0.450233	-0.183855	-1.2852	1.27397	1.61809	0.179002	2.12266	3.37328	0.433822	2.94536	0.154842	0.871869	0.2142	-1.20387	-1.2546	-2.1906	0.440361	-0.527955	-0.19692	1.82889	0.063748	-0.024178	1.95937	0.213422	3.21072	-1.42948	-0.927853	0.187368	2.49989	1.19731	1.58145	0.449433	-0.738552	-0.416974	-0.659696	-1.0098	-0.829806	1.17099	1.16813	0.336591	1.74818
FGFBP1|9982	0.185923	2.42215	1.99913	-0.434203	0.126987	-0.18853	-0.23366	0.348529	-0.645233	-1.06598	-1.96523	0.813984	-0.007416	-0.646725	0.519633	1.40256	0.675446	1.67789	-0.734785	0.480732	-0.607048	1.08752	-2.81375	-0.5961	0.602824	-0.361952	0.072049	-0.490915	0.104996	-1.09582	1.16671	0.920633	1.01814	-0.882341	-0.008775	0.442274	0.95493	1.17663	2.20515	0.017429	0.145047	0.124703	-1.0218	-0.266549	1.29126	0.179936	0.507281	-1.15009	0.651223
CLDN1|9076	-0.669159	0.794386	0.837106	0.424608	0.717723	0.614417	-0.184136	0.374816	-0.375083	-1.16674	-0.487112	1.43839	1.09448	1.2732	1.73741	1.06039	0.236679	0.78948	-0.926589	-0.263941	0.113594	0.649379	-1.45578	-0.343829	0.121688	-0.394505	-2.20213	1.81527	-0.028439	-0.444759	0.914288	0.806266	1.6061	-2.48608	0.507188	0.986956	0.421518	1.38865	1.85781	-0.521925	-0.185262	-1.33402	-0.797841	-0.497898	0.735141	1.84719	0.5323	0.436718	2.11705
PPFIA4|8497	0.547609	0	0.347091	0.741346	0.522896	1.15968	1.10492	-1.04316	-0.604018	0.98979	0.863768	0.182388	0.429438	0.272835	0.429927	0.331419	-0.527745	-0.126709	0.235051	0.285318	0.98814	0.622628	1.68325	0.513861	-0.191515	1.12055	0.610412	0.313179	1.02717	-0.223666	-1.31905	1.38475	0.713302	1.67753	-0.155158	0.260105	-1.80249	0.573001	0.538958	1.18476	1.45167	0.368105	0.540422	0.017851	0.548847	0.043842	-0.522196	-0.623072	0.470082
PLAT|5327	0.134755	-0.45107	-0.797745	0.105367	-0.439797	0.042089	0.911881	0.738593	1.74741	1.39518	0.866461	0.034745	1.12218	0.9781	0.384413	0.494679	0.401062	1.43278	0.017706	0.955848	0.468926	-0.050762	0.188585	0.11076	0.382082	-0.132216	0.447962	-1.10065	1.0249	0.164431	0.918041	0.503171	0.514679	-0.28376	0.699114	0	0.511332	-1.05542	0.172202	0.575503	-0.548608	0.858886	0.31612	-0.467356	0.041254	-1.1067	-0.477493	0.599561	-0.503909
NLRP2|55655	-0.775624	0.741819	-3.63131	0.473627	-5.46135	0.8183	-2.4314	1.20801	1.17215	-0.385137	1.3422	-0.528342	0.988331	1.96836	0.048938	0.749715	0.556956	0.902469	1.69156	0.661849	-1.34189	-0.183745	0.555914	0.499963	0.832378	0.37891	2.16837	-4.05808	1.11361	1.75716	1.87861	0.523636	-1.0303	0.244767	0.090984	0.415001	-1.35375	0.992974	0.156695	-0.001835	1.77056	0.803691	1.94713	0.25852	-2.78803	1.13721	0.292143	1.28864	1.41271
PLK2|10769	0.620644	0.303887	0.755773	0.751169	0.444284	1.46983	0.423449	-0.275344	-0.334406	0.200948	0.563222	-0.280109	-0.170426	-0.904528	-0.277724	1.44511	0.596943	0.727114	1.04061	0.63595	0.445618	1.01073	0.562039	0.159155	-0.410136	0.209455	1.20466	0.902131	0.697861	1.69713	1.08604	0.367042	-0.222364	0.729782	-0.526079	0.783896	0.331393	0.531005	0.097934	0.463755	-0.304446	0.157294	0.637657	0.833574	0.38098	-0.503649	0.435416	-0.681367	0.127343
FSIP1|161835	-0.257495	-1.24567	-0.58879	0.602373	0.022965	-0.248981	1.0951	-0.419765	2.35615	1.75935	2.22603	1.05474	1.35109	1.95979	1.1026	0.025783	-0.411876	1.94564	1.54215	2.31577	-0.426564	-0.420228	0.875965	1.46695	0.274561	0.041928	0.780299	1.37531	1.50344	2.00634	-0.178309	0.95167	1.3109	0.413876	0.849463	1.43737	2.15433	0.709442	-0.133109	0.152407	2.8431	0.380113	1.63548	0.385883	0.140436	0.541702	-0.401217	0.402733	-2.1987
HIST1H2BD|3017	0.312365	-0.153527	-0.385306	1.86377	0.054138	-0.403131	0.767367	0.673682	1.14995	0.936436	1.58185	1.64962	0.687074	2.8336	1.59303	0.241438	0.833613	1.56452	1.24748	1.23039	-1.09515	-1.18885	0.90669	0.647284	0.700412	-0.114144	1.23407	1.19672	1.29078	1.57541	1.00456	0.711339	0.220354	0.037441	0.429375	1.57641	2.46903	0.699299	0.115553	0.313755	-0.740717	0.868103	2.23024	-0.423808	-0.248953	1.86075	-0.114782	1.20294	-0.633895
HIST2H2BE|8349	0	-0.062345	0.165326	0.888755	0.058157	-0.065738	0.765177	0.646236	0.373972	0.50609	0.840084	0.568019	0.209167	1.89761	0.793971	0.158483	0.047763	1.19404	0.369786	0.48415	-0.196763	-0.388905	0.850898	0.711652	0.069942	0.187807	0.37999	0.712818	0.621293	0.985257	0.632465	1.44614	0.383992	-0.302097	0.119668	0.97788	0.929526	0.751807	0.113199	0.079268	-0.888505	0.202859	0.929341	-0.214311	-0.313686	0.907435	0.005533	0.401563	-0.385555
CALML5|51806	1.66308	2.63023	-1.36622	0.926591	0.35532	1.15486	2.35456	6.30171	-0.355276	-0.008991	2.6498	1.04032	1.17059	4.83162	3.44345	0.358634	3.34524	-1.07396	3.48381	0	0.261513	3.42596	3.29419	1.9764	2.54606	3.5978	3.39811	1.11389	2.96892	1.94244	1.68427	3.68723	2.53657	1.65995	1.219	1.61904	2.30719	-0.999078	-0.323645	1.52956	-1.78233	1.4878	1.20928	-0.32647	0.424877	1.62125	-0.329269	2.9485	-1.43072
SOX11|6664	1.26895	3.03829	0.540591	0.707209	0.783557	1.57681	-1.24006	-0.064635	-5.48231	0.303261	0.035671	-2.19344	0.115473	0.478654	0.381561	1.22029	0.089476	0.869018	0	1.07196	0.262858	0.063844	-0.944608	1.37281	-1.14465	0.250829	1.01862	-0.743347	0.131962	-1.73623	3.08149	-0.73646	-0.210834	-1.32423	1.97572	-0.085524	-0.18897	0.273987	0.637061	0.233427	1.30823	1.28846	0.186417	-0.222818	1.4637	-1.12254	0.515173	1.01685	4.38284
FOXQ1|94234	0.027599	0	1.97927	0.025602	1.15226	0.023515	0.011229	0.952808	0.654293	-1.23429	-0.224484	-0.269103	-0.09535	-0.642625	-0.472232	1.08376	0.812175	0.626485	1.40328	-0.502503	1.31793	1.58874	2.35914	1.6117	2.9974	0.218394	2.07082	2.3995	0.946671	2.50446	2.0053	1.53853	0.367533	0.8864	1.09593	0.897822	0.150401	2.10666	-1.03062	-0.380366	-1.02274	-1.21918	0.151075	1.02258	-0.838737	-0.157878	0.67518	0.683166	1.1626
LRRIQ1|84125	0.723886	0.695389	0.388797	-0.157006	0.029787	0.81858	-0.24205	-0.839937	-0.135744	0.535129	0.916298	0.988776	0.689323	0.710443	0.044211	0.154295	-0.132574	0.771228	0.72075	0.837156	0.43509	0.488771	-0.047799	0.789159	-0.418317	0.699245	0.114034	0.142	0.673426	-0.337996	-0.674653	1.16428	1.2036	0	0.254941	0.525993	0.182575	0.665334	0.507266	-0.006237	0.899566	-0.87112	0.945055	0.471786	0.390338	-1.00775	0.473279	-4.71425	2.26465
C11orf41|25758	0.779692	2.15564	1.81597	0.153634	1.29964	0.78836	1.01241	-0.712205	-1.56268	0.498219	0.488338	-0.890563	-0.380094	-0.256129	0.864826	1.48239	0.632983	0.385298	0.642534	0.5106	1.45234	1.97262	0.97438	0.793393	0.379412	0.855916	1.38343	2.12302	0	0.667213	0.226882	1.77271	1.65041	2.11582	0.079135	0.353359	-0.629627	0.684836	-0.13604	0.19116	0.201321	1.51912	0.541533	0.155365	0.159797	-0.964862	0.068514	-0.246683	1.34023
C13orf18|80183	1.07847	2.27981	2.06777	0.604649	0.971738	-0.042678	1.06491	-0.153478	-0.491333	0.661556	-0.065852	-0.417077	-0.609449	-0.261434	0.754952	1.01632	0.430014	-0.193859	0.073232	0.3436	0.777126	0.64394	0.965931	1.51819	0.423346	1.20188	1.2842	1.34698	0.300863	0.303244	0.343341	0.750664	0.535352	1.57565	0.29311	0.375822	-0.630307	1.7764	0.03397	-0.006614	0.103083	0.989571	-0.572132	-0.672714	-0.243553	-1.29612	0.385169	-0.152387	0.685334
NOD2|64127	1.05047	1.24176	1.19003	0.702653	0.336783	0.10023	0.560549	0.316702	0.185912	0.963451	-0.443836	-1.6356	-0.868586	0.988981	0.095915	-0.169514	0.639686	0.61267	0.688262	-0.048508	1.11813	1.05555	1.03998	1.48501	0.240913	0.665747	0.882553	1.51001	0.433303	0.599399	0.024109	1.10207	0.35684	1.39105	1.08393	0.259518	-0.956708	0.01716	0.680322	0.110614	1.34488	0.594213	-1.05838	0.220781	-0.599295	-1.12158	0.157895	0.304733	-0.642302
TRIM14|9830	0.793389	1.20066	0.668162	0.439914	0.929429	0	0.354239	0.031027	0.180875	0.271528	-0.413512	-0.066293	0.564125	0.623948	0.287984	0.728194	0.157386	0.323133	0.933858	0.605661	0.651087	0.673743	0.194618	0.605519	0.118132	0.121863	1.06898	0.490219	0.197295	0.395402	0.055142	0.137603	0.762792	0.872134	0.327423	0.210462	-0.027296	0.285319	0.079796	-0.336911	1.17571	0.294937	-0.007496	0.224052	-0.324463	-0.513424	-0.068743	-0.199377	0.216444
BTN2A2|10385	0.447041	1.75138	0.459478	0.318543	0.467071	0.510233	-0.113417	-0.101107	-0.437983	-0.180542	0.163804	-0.204433	-0.123522	-0.273485	-0.084696	0.323192	0.167425	0.199084	0.214912	0.149947	0.453642	0.483763	0.258025	0.193504	0.104113	0.490726	0.054864	0.677489	0.273559	0.138328	0.017128	0.344109	0.26093	0.641685	0.652441	0.230558	0.104987	0.159647	0.481243	0.017447	0.132789	-0.039695	-0.081417	-0.024508	0.304745	-0.492804	0.063074	-0.112105	0.365658
APOBEC3G|60489	0.735405	1.46164	0.673145	0.612689	0.433176	0.634313	-0.648651	0.725004	0.887328	-0.140093	0.446499	-0.124511	0.142138	-0.865502	-0.47104	0.554048	0	0.009267	0.570115	-0.010374	0.15453	0.671312	-0.24872	0.173082	0.310823	0.331605	-0.760234	0.033935	0.211819	0.515828	0.517027	0.214437	0.209277	-0.195807	0.704016	-0.006435	0.035251	0.368375	0.146042	0.112611	0.112417	-0.238552	-0.67486	-0.123398	0.300057	-0.343424	-0.363946	-0.334817	-0.112213
ZNF683|257101	-0.088426	1.51674	1.37388	0.082912	1.67641	1.37527	-3.22692	-0.619512	-1.0769	-0.695859	0.263457	-0.984388	-0.004097	-1.36292	-0.208469	0.418186	0.620456	0.60133	0.607433	1.16699	1.59967	1.78457	1.36706	1.44039	-0.836064	2.30983	-0.264182	1.84558	0.588943	1.91605	0.707947	0.7254	-0.089728	-0.593948	0.926649	1.65028	0.644575	2.29692	0.509079	1.10321	0.45198	0.210098	-0.295656	-0.312422	1.16966	0.073463	0.461192	0.5658	-0.341045
GPR171|29909	1.05652	3.96714	1.20496	0.947146	1.44642	0.710511	-2.05456	-0.371695	0.301912	0.319145	0.171347	-0.352602	-0.499013	-0.238927	0.838354	-0.336967	1.30126	-0.777184	-0.009424	0.604791	0.625652	0.653632	0.319775	0.673112	0.134815	1.26717	-0.80927	0.695132	0.468758	0.352637	-0.38455	-0.107013	1.57032	-1.61679	1.88714	0.81609	-0.518056	2.19866	-0.175236	0.63804	1.74589	0.61275	-0.338314	0.319362	0.432857	-0.931064	-0.143513	1.23125	0.943316
CD3G|917	1.5713	3.67608	1.41657	0.8555	1.78028	0.982255	-2.22692	0.042736	-0.146162	0.752765	-0.002491	-0.277029	-0.685526	-1.43782	0.151421	0.476515	0.948644	-0.310498	0.216999	1.7115	0.957816	1.14953	1.14122	0.713405	0.008029	1.38022	-0.804752	1.22321	0.573034	0.830678	-0.178401	-0.119506	0.147309	-1.18183	0.70997	0.759211	-1.52048	2.16976	0.398655	0.908966	1.18271	0.549948	-0.488306	0.813764	0.837202	-0.171651	0.505583	1.38939	0.659846
CD48|962	0.825338	3.05496	1.76216	1.34499	1.06259	0.292239	-1.32549	-0.025923	-0.437208	0.164333	-0.10011	-0.66066	-1.27794	-0.505278	0.73231	0.022963	0.957589	-0.689134	0.051139	0.453084	0.886165	0.584952	0.317624	0.085236	0.208608	0.507488	-0.797333	0.182831	-0.24936	0.728832	0.291365	0.302955	0.557696	-0.206824	0.544326	0.540627	0.310987	1.15053	-0.112799	0.151789	0.210789	0.732692	-0.440242	0.382989	-0.356868	-0.549882	-0.340975	1.17491	-0.079548
CCR5|1234	1.72965	3.05682	1.33402	1.70037	1.46393	0.044506	-1.43953	-0.708298	0	0.654796	-0.217238	-0.785094	-1.04968	-0.783523	0.362412	0.691223	-0.084743	-0.227908	0.542629	0.728825	0.688738	0.50288	0.339795	0.56035	-0.61621	0.508816	-0.348086	0.663975	0.037518	0.413791	0.56491	-0.261031	0.232924	0.194087	0.725713	0.628394	-0.458234	0.854118	-0.083015	0.416805	0.685311	0.813404	-0.285876	0.190736	-0.083945	-0.882809	-0.31427	0.785384	0.522652
TRAF3IP3|80342	1.28899	3.5574	1.39542	1.08727	1.42467	0.436908	-1.09576	-0.19541	0.423054	0.336906	0.065109	-0.609969	-0.71891	-0.433286	0.701625	0.111516	0.706049	-0.367023	0.296102	0.837411	0.996163	0.527605	0.900875	0.560618	-0.195	1.09282	-0.527195	0.707411	0	1.06071	0.065011	0.420322	-0.076508	-0.120483	0.879003	0.926344	-0.016924	0.823486	0.682526	0.724002	0.226015	0.217008	-0.763529	0.444671	-0.147595	-0.215083	-0.091812	0.546397	0.0495
CXCR3|2833	1.84739	3.571	2.10835	1.26936	1.25998	0.81404	-1.11156	0.558008	-1.19856	0.779683	-0.605745	-1.57952	-0.578027	-1.31795	0	0.262088	-0.003465	0.324377	0.6946	0.656362	1.68206	1.44135	1.34444	-0.166712	-0.305661	0.836479	-0.210222	0.502773	0.067813	1.38708	1.565	-0.922998	1.34482	-0.210383	0.901236	1.40307	0.357843	1.19603	0.142052	1.37728	-0.0536	1.2923	-0.337158	-0.173211	0.301519	-0.685641	0.178008	1.48239	-0.220926
CCL5|6352	0.758598	2.22154	1.39886	0.258476	1.30017	0.229939	-2.20477	0.311387	-0.147226	0.161817	-0.693406	-0.393871	-1.2578	-1.33137	-0.367608	0.378993	0.173877	0.157117	-0.145292	0.874316	1.12795	0.942495	1.08613	0.569526	0.620151	1.65525	-0.855116	1.04205	0.273716	0.66684	0.666737	0.311672	0.702151	-1.08555	1.17578	0.801028	0.53276	1.51745	-0.061797	0.238017	0.60516	0	-1.01993	-0.38502	0.401609	-0.41526	-0.27324	1.08598	-0.417513
CD2|914	1.55114	3.11027	1.59252	0.389278	1.5436	0.373617	-2.1004	0.182417	-0.125663	0.42517	-0.523911	-1.00806	-1.10501	-1.28375	-0.164132	0.242342	0.705084	-0.035595	0.062517	1.17048	1.20005	0.689065	0.781252	0.340882	0.160839	0.721335	-0.452357	0.756595	0.13178	0.681969	0.838064	-0.181932	0.329784	-1.1444	0.704076	0.757971	-0.271611	1.68074	-0.067454	0.495726	0.337003	0.387662	-0.708378	0.538593	0.133927	-0.705384	0	1.01816	0.235427
CD3D|915	1.34642	3.21343	1.5673	0.754089	1.46771	0.273294	-2.01212	0.392386	-0.311078	0.350204	-0.454085	-0.946342	-0.739452	-1.31745	0.166027	0.189104	1.13059	0.052512	-0.063173	0.574353	0.883857	0.877143	0.398601	0.092419	0.811834	0.963435	-0.431256	0.929289	0.223188	0.549675	0.973543	-0.185537	0.471901	-1.01477	1.55237	0.556737	-0.068983	1.31597	0.045172	0.270687	0.546363	0.320563	-1.18519	0.388401	0.09103	-0.67857	-0.354408	0.842056	0.1616
CD8A|925	1.09613	2.57608	1.43225	0.160548	1.38703	0.670369	-1.56839	-0.00708	-0.012526	0.291419	-0.315868	-0.675818	-0.808461	-1.15068	-0.255553	0.387665	0.376608	0.091578	-0.035343	1.09963	1.02738	0.94339	0.949444	0.799008	0.183527	1.99352	-0.743463	1.42909	0.811549	1.27933	0.401979	0.453293	0.929198	-0.557937	1.59529	1.17895	0.672944	1.93255	-0.106639	0.58783	1.07453	0.499056	-0.790036	-0.273189	0.779023	-0.364923	-0.095382	0.932985	-0.033752
FKBP11|51303	0.263087	1.70434	1.00277	0.857155	-0.216269	0.119277	0.26347	0.175055	-0.2462	0.787539	-0.380739	-0.52515	-0.150275	0.153474	0.03846	0.041683	0.550186	-0.064675	0.221656	0.154004	0.999126	0.73259	0.285415	0.31466	0.91052	0.734132	0.770491	-0.047627	0.073923	-0.003467	-0.281863	0.828474	0.191971	0.836842	0.822456	0.460623	0.158184	0.418375	-0.007118	0.001996	0.529819	0.730574	-0.352968	0.180119	-0.152266	0.037838	-0.174255	1.20669	0.041377
LY9|4063	1.00431	3.62155	1.86511	1.33515	1.392	1.39615	-2.08533	0.087581	-0.101312	0.628398	0.878579	-0.048939	-1.3529	-0.092811	1.11185	-0.146457	1.37076	-0.823707	0.291414	0.842834	1.56928	1.06984	0.724206	0.629961	0.300295	1.6751	-0.977269	0.680312	0.25978	1.11614	-0.100933	1.59369	0.945918	0.719146	1.21383	1.40404	-2.16548	2.03031	-0.339457	0.661299	1.24781	0.710776	-0.5077	1.09416	0.823775	0.713865	-0.090508	1.53195	0.400136
SLAMF7|57823	0.83117	3.21595	2.31515	1.85257	1.41181	0.808657	-0.430642	-0.62732	0.092736	0.550463	-0.184219	-0.017506	-1.07471	-0.448689	0.593679	-0.634562	0.793285	-1.1321	0.444789	0.793894	2.05984	1.3483	0.517601	0.768584	0.580148	0.316901	-0.799185	-0.395317	0.053757	0.557643	-1.40461	2.04628	0.760826	0.553533	0.883478	1.62094	-0.96909	1.46425	-0.090182	0.269522	1.71442	0.48177	0.579969	1.6244	0.740696	0.450642	0.239304	2.04274	0.144143
AMPD1|270	0.239836	0.610547	2.51882	1.85362	1.23294	1.80742	-0.899255	-0.98484	0.43632	1.67915	-1.53167	0.487834	-0.067764	-1.83321	-0.167805	-0.905718	0.806509	-1.32084	1.25333	0.254432	2.58324	1.85801	0.990544	0.879894	-0.033342	0.139564	-0.195322	-1.29147	0	-1.27962	-2.93821	2.23617	0.802549	0.833309	-0.251463	1.71457	-3.71324	1.24978	-0.858649	0.43547	1.4482	0.169117	1.29504	2.85535	0.996205	0.995486	1.0842	2.89262	0.295318
CD27|939	1.07797	3.84153	2.37852	1.04494	1.03435	0.557354	-0.94514	0.694122	0.278456	0.629201	-0.245365	-0.607675	-0.604185	-1.0189	0.516145	-0.24272	1.10003	-0.494214	0.590957	0.256405	1.80463	1.59583	0.436306	-0.030725	0.436062	0.660619	-0.194509	0.011995	0.227752	0.685105	-0.577917	0.912548	1.15541	0	0.898885	1.26449	-0.226042	0.711684	-0.415469	0.577153	0.802906	0.406918	-0.166869	1.38426	0.453012	0.544964	-0.024644	2.09174	-0.903006
PIM2|11040	0.491183	2.47618	2.37778	1.18597	0.334945	0.831052	-0.087487	0.121947	-0.438086	0.545622	-0.009053	-0.446292	-0.31628	-0.790409	0.33275	0.081918	0.094624	-0.199806	0.242742	-0.026357	0.786537	0.982188	0.158751	-0.115981	-0.168963	-0.28686	-0.296864	-0.16833	-0.496945	0.161149	-0.600001	1.59912	0.038497	0.424152	0.643583	0.853889	-0.652579	0.455533	0.194691	0.314426	0.696781	0	-0.215654	0.812867	0.358972	0.252557	0.013331	1.76962	-0.05834
IGJ|3512	0.613919	1.21656	2.03311	1.63345	0.494964	1.4264	-0.642198	-0.396921	0.385777	0.325438	-1.0582	0.874173	-0.479437	-1.79501	-0.571722	-0.778521	1.19934	-1.08264	0.777848	0.821763	2.06297	1.62656	0.444503	0.729314	1.29636	0.614416	-0.717908	-1.0326	-0.557101	-0.27634	-1.58982	2.23042	0.409978	0.087986	-0.305254	2.06862	-1.04832	1.70903	-0.507435	-0.146605	2.19435	-0.016542	0.028138	2.21242	0.835562	0.553906	0.850903	2.78771	0.108731
DERL3|91319	0.813993	2.34159	2.33768	1.77956	0.385086	0.811622	-0.287095	-0.222685	0.868277	0.679536	-0.872876	0.157538	-0.837568	-1.7568	0.474305	-0.79935	1.21876	-1.36262	0.535877	0.269852	2.20122	1.78207	0.174727	0.470938	0.61464	0.098785	-0.092687	-1.19912	-0.348084	-0.280289	-1.58693	1.59041	1.04167	0.886388	1.37942	1.85845	-0.601439	0.513592	0.184095	0.002953	0.870873	0.256585	0.300653	1.50223	0.058353	0.571824	0.627344	2.58895	-0.378629
TNFRSF17|608	0.256204	2.94494	2.72681	1.91446	0.922877	1.41046	-0.343527	-0.074151	0.709989	1.08437	-1.17234	0.440901	-0.824505	-1.26722	0.121849	-0.634445	1.34018	-1.23077	0.819329	0.882514	2.60174	2.01947	0.417624	1.17909	1.5713	0.537192	-0.181006	-1.03975	0.31884	0.143218	-1.6455	1.91373	1.45589	0	0.428595	1.95568	-1.8241	1.48359	-0.735027	-0.091943	1.44459	0.00603	0.456328	2.20296	0.434939	0.569834	0.849525	2.72367	-0.245643
FCRL5|83416	0.848026	4.86408	2.76142	1.46816	0.171999	1.41548	-0.628271	-0.253729	-0.018813	1.0186	-0.240338	0.144085	-0.301892	-1.52723	0.415205	-1.48777	0.88471	-1.51294	0.133549	0.700832	2.07889	1.9484	0.61203	0.850964	0.869717	0.501663	-0.31858	-0.688132	0	-0.193465	-3.02721	2.13796	1.70202	0.663742	1.32732	1.35786	-2.24375	1.25872	-0.324622	0.528576	2.44464	0.520245	0.302993	1.92835	0.52357	0.499935	0.305147	3.14757	0.366254
POU2AF1|5450	0.400632	4.1487	2.31905	0.672478	0.075885	1.30808	-0.708545	-0.113155	-0.017248	0.469978	0.791221	0.55512	0.64511	-0.563883	0.571067	-0.010729	0.92706	-0.533401	0.493315	0.0877	1.32402	1.26879	0.159864	0.504313	0.783179	1.01748	-0.633789	-1.11926	0.503023	0.304729	0.102539	1.71409	1.71173	0.643209	1.23054	0.958464	-0.22346	1.06666	-0.193774	0.51125	1.48845	0.333876	0.065092	1.28035	0.336434	0.121492	-0.139205	2.11937	-0.788669
HSH2D|84941	0.550743	3.04621	1.08298	1.31126	2.01101	0.689263	0.390365	1.8432	0.100304	0.892942	0	-0.569127	-0.20571	1.24141	1.42632	-0.697486	0.540442	1.07643	0.807742	-0.177191	0.898238	0.936834	0.946756	0.684419	-0.306427	0.282291	0.335211	1.11776	0.27797	0.098282	-0.950048	0.888606	0.630793	0.827288	1.03477	0.912317	-0.381565	-0.613073	0.812614	0.456359	1.55072	-0.087146	-0.275576	0.565638	0.33317	-0.149142	-0.425426	0.871649	-0.811759
CLEC2D|29121	0.491532	1.57609	0.424731	0.276045	0.824424	0.395631	0.061979	-0.17616	0.240264	0.497994	0.224109	-0.247018	0	-0.583962	-0.089973	0.24524	-0.04459	0.301078	0.229103	0.457001	0.471685	0.393685	0.609029	0.241391	0.109018	0.614138	0.030912	0.609798	0.370469	0.170485	0.521306	0.236818	0.157664	-0.254496	0.167841	0.248136	0.478428	0.83022	-0.000912	0.019954	0.453444	0.072998	-0.101319	-0.068285	-0.127055	-0.574563	0.390127	-0.326223	0.214738
CTAGE5|4253	-0.159091	-0.009593	0.307866	0.33184	0.591392	0.041408	0.267191	-0.064141	0.00811	0.733439	0.751805	0.374416	0.188329	0.901318	0.378772	0.097056	0.437395	0.345094	0.02393	0.232027	0.432465	-0.058769	0.203154	0.4415	0.223894	0.161778	0.464646	0.460797	0.221218	0.242217	0.01352	0.244693	-0.051423	0.417612	0.486144	0.15898	0.393669	0.555369	0.141792	0.03158	0.326855	0.247644	-0.311882	-0.332991	0.094622	0.489889	0.132931	-0.178132	0.091352
ZNF652|22834	0	0.235356	0.447254	0.423353	0.163215	0.261977	0.270952	0.222756	1.20706	1.14139	0.101106	0.710358	0.596391	1.26349	1.04992	-0.095524	0.396276	0.142735	0.416561	0.354886	0.001466	0.468392	-0.048909	0.652116	0.97153	0.360685	0.31451	0.907431	0.988037	0.741235	0.144303	-0.526724	0.099063	-0.267805	0.234305	0.183625	1.29317	0.368743	-0.258993	-0.271159	0.28978	-0.076201	0.828786	0.366747	-0.14605	1.32109	0.281182	-0.024808	-0.134588
PAFAH2|5051	0.042947	-0.126958	0.279561	0.268989	0.181899	-0.006849	0.276616	0.107492	0.452482	0.608532	0.495074	0.278538	0.254642	1.12481	0.511984	0.339962	0.406959	0.541506	0.308427	0.297167	0.039048	-0.037007	0.325293	0.268202	0.340467	0.132701	0.228447	0.271564	0.181465	0.412283	-0.245671	0.153527	0.106704	-0.046782	0.178529	0.345948	0.926295	0.030862	0.113481	0.075349	0.507129	0.042815	0.390217	-0.036213	-0.11377	0.630512	-0.116008	-0.079743	0.035379
TPMT|7172	0.011376	0.225268	0.244699	0.338578	0.272653	0.059727	0.085089	0.372208	0.217778	0.245886	0.224312	0.410348	0.187983	0.815802	0.189243	-0.140884	0.323036	0.482869	0.195704	0.087897	-0.056435	0.154999	-0.090149	0.05068	0.187858	-0.07163	0.034739	0.29156	0.151851	0.394449	0.015671	0.010446	-0.011754	0.030418	-0.016858	0.229317	0.388777	0.169024	0.061517	-0.381019	0.653346	0.475405	-0.147185	-0.371167	0.004712	0.088563	-0.247721	-0.172911	0.1761
C4BPA|722	0.665079	2.00145	0.881799	1.07304	0.336308	-0.617866	-0.989696	0.571616	1.53987	0	-2.04853	1.05892	2.06408	-1.62365	0.484619	1.34941	0.161061	0.255613	-0.478994	2.69034	-0.398689	-0.233582	-1.34223	-0.401711	0.528239	-0.894172	-0.065027	2.99013	1.07286	-0.226009	2.25036	-1.324	-0.137689	-1.39692	0.152563	0.832511	-1.53564	-0.15159	1.38482	-0.644319	-1.94966	0.58118	-0.945423	-2.5633	-0.176692	0.317354	1.03282	0.171287	-0.848033
ESR1|2099	0.507742	-0.753211	-1.88745	1.64344	1.56941	0.920149	0.448981	1.04787	1.63063	0.612702	0.2044	0.617348	-0.139295	0.66741	-1.48155	-0.73262	0.994971	2.56053	1.79117	0.209972	-0.114191	0.89155	0.767457	0.314117	-0.137838	-0.731233	-0.385449	-0.791554	0.722648	1.32756	0.846661	0.204072	-0.431816	-1.05209	-0.003039	1.70594	-1.22926	-0.47837	0.894965	-0.045599	0.86401	-0.321417	-0.374983	0.959826	0.445657	-1.02587	0.83337	0.886599	-0.268774
RABEP1|9135	0.086371	-0.460532	-0.893533	0.260443	0.88504	0.549852	7.8e-05	0.089112	0.93053	0.796757	0.888827	0.35599	0.551794	0.583322	0.03429	-0.049953	0.217064	1.11516	0.884616	0.489068	0.039133	0.153683	0.620664	0.228947	-0.477641	-0.085203	-0.357167	-0.034809	0.649605	0.868622	-0.112636	0.114132	-0.379884	-0.532276	0.175573	0.3231	-0.756731	-0.068602	0.282789	0.651798	1.1944	-0.095066	-0.228031	0.175256	0.29461	-0.165549	0.182647	-0.020182	-0.016914
DACH1|1602	0.255977	0.164852	-0.808361	0.571605	1.07921	0.830763	0.206547	-0.714723	0.812486	0.325757	1.50277	1.0332	0.555139	0.413696	-0.084774	0.461004	0.658851	0.993182	0.536744	1.34862	-0.917202	0.015183	-0.146492	-0.636429	-0.497922	-0.396195	0.146338	-1.14242	1.22916	1.07336	-0.774394	-0.430232	0.422206	-0.463108	0.354806	1.10328	0.226159	-0.008936	-0.106137	0.171666	1.06126	-0.164297	1.17755	0.046294	0.207632	-0.377747	0.037695	0.158983	-0.470091
SYTL2|54843	0.235862	-0.021783	-0.858537	0.606036	0.845761	0.657303	0.516522	0.2541	1.53294	0.013017	1.21709	0.800482	1.28297	1.47697	0.786061	1.02535	-0.21689	1.0863	0.166415	1.32793	-0.475691	0.018615	0.017917	-0.002203	-0.883254	-0.736886	-0.045908	-0.126129	1.04016	0.803496	-0.571106	0.620604	1.16925	-0.571404	0.222219	0.798419	0.98973	-0.303698	-0.351575	0.524858	0.705399	0.039559	0.926331	0.063907	0.148168	-0.669267	-0.392216	-0.40289	0.569506
NRIP3|56675	-0.402319	-0.446054	-1.36944	2.13754	3.02245	1.74527	0.603475	1.05539	2.15986	1.80732	2.07656	1.41695	1.30004	-0.03675	-0.288594	1.4786	2.38296	1.55858	1.1447	2.16715	-0.089696	0.872183	0.28859	-0.398159	0.935916	0.358406	0.487415	0.087559	1.06666	2.06913	0.001148	0.490322	-0.132911	-1.0433	-0.243656	0.664896	-0.048981	-0.101874	0.340559	0.03798	3.44232	0.686411	0.091956	2.12889	1.30985	-1.22402	-1.46311	-0.868472	-1.90945
MPP7|143098	-0.301714	-0.866994	-0.347821	0.302154	0.849436	0.863362	0.031873	0.851505	1.11448	0.87461	0.447076	0.729323	0.51034	0.668081	-0.022658	-0.091033	0.17867	0.793307	0.566456	0.438001	0.233588	0.243733	0.12664	0.406555	-0.262692	-0.224802	-0.384226	-0.059504	0.706299	0.328894	-0.140103	0.298601	-0.693682	-0.821124	-0.067775	0.488993	-0.34876	0.352747	0.495807	0.312259	1.24277	-0.812728	0.15731	0.391498	0.479952	-0.031741	0.031209	0.602094	0.856845
FRZB|2487	0.040558	0.101738	1.19548	0.624923	-0.086553	0.526032	0.458834	0.771868	1.10349	1.48093	0.953444	0.683082	0.055916	0.215078	-0.689465	0.320356	0.384613	0.63987	0.782325	-1.0117	0.889654	0.500048	0	-0.218076	-0.342335	0.201711	-0.306084	-0.008218	0.119814	0.314999	1.12501	0.312998	0.396573	0.299533	0.234163	0.844944	1.38698	-0.722955	0.191178	-0.160867	-0.169101	0.391214	1.14849	-0.275006	0.217446	-0.429035	0.280409	0.732385	-0.377762
CCR6|1235	1.12024	3.23516	1.574	-0.567386	1.13445	0.774533	-0.410344	-0.308195	0.593197	0.648886	1.48413	-0.976178	0.087455	2.80969	0.94479	0.92781	1.00502	-0.227255	-0.037286	1.02131	0.375854	-0.035475	0.195937	1.36929	0.42261	-0.279805	0.659435	2.4345	0.729835	0.536623	0.109516	0.434926	3.23621	1.66469	1.05554	0.490028	0.416927	0.981672	0.07423	0.714546	1.17211	1.02662	0	1.10354	0.60228	-1.42665	-0.366615	0.953526	0.726544
RTKN2|219790	0.393612	2.7878	0.280495	-0.199715	1.14674	0.105735	0.746793	0.621379	-0.86648	1.10291	0.719864	0.503622	0.678056	0.649675	0.94318	0.060492	0.042373	0.205245	-0.304261	0.692926	0.405729	-0.21534	0.376328	1.16959	-0.374619	0.577661	0.772444	0.462034	0.189197	0.254139	0.081769	0.065375	1.04211	1.64856	0.193288	-0.030373	0	1.46295	0.280005	0.12861	2.49165	0.573464	-0.369697	-0.70464	0.159866	-0.093685	0.101942	0.260243	1.96569
RGS2|5997	0.31789	0.874753	2.63932	2.00616	-0.429358	-0.145038	0.613906	0.802295	0.797375	-0.381713	-0.279292	1.4127	1.20459	-0.020724	0	1.71424	-0.014148	1.32208	-0.084561	0.883999	-0.872428	0.712716	-0.726433	-0.065899	0.337329	-0.860562	-0.290638	2.51241	0.671178	1.49028	1.27193	-1.22846	0.101503	-0.872565	0.517188	1.65754	-0.519904	-0.15659	1.45849	-0.977748	-0.492085	-1.22199	-0.190071	-0.102481	-0.091476	2.18735	1.68261	-0.883019	0.225909
B3GNT2|10678	-0.276405	0.354124	0.587375	0.337111	-0.026508	0.353212	0.5133	0.105947	-0.225993	-0.330387	0.209685	0.457723	0.456941	0.377179	0.413029	0.361499	0.500669	0.63594	-0.226423	0.269795	-0.470985	0.598777	-0.250472	0.33805	0.44209	0.557664	0.012277	0.320823	0.345711	-0.143025	0.4083	0.510289	0.287749	-0.250085	0.079206	0.550333	0.032787	0.887115	0.367362	0.020719	0.193816	-0.441102	-0.456601	0.024132	0.540585	-0.085231	0.198986	-0.027053	0.27148
HEY2|23493	-0.40955	1.0697	0.642437	-0.073556	0.076587	0.029874	0.920051	0.331954	-1.45523	-0.74623	-0.210212	-0.115372	0.410888	-0.563448	0.023018	1.24168	0.211683	1.00739	-0.774514	1.15412	-0.642712	0.685467	-0.117802	0.152113	-0.421319	-0.048712	0.362379	1.23858	0.293587	-0.181877	1.13723	0.559128	0.123597	0	0.603377	1.00404	-0.204605	0.676251	1.22275	0.470697	0.174982	-0.669825	-0.630109	-0.584641	0.324533	0.210249	0.50154	-0.275081	0.732835
RCAN1|1827	-1.00438	0.417796	1.12067	0.212361	-0.456464	0.329717	0.779102	-0.071439	0.050865	-0.501039	0.102882	0.501138	0.469766	0.147844	0.454335	0.90955	0.072639	0.384421	-0.869841	0.185619	-0.67786	0.226865	-0.120688	0.438371	0.195491	1.37355	0.192312	1.20055	0.780942	-0.29171	0.379974	0.6848	0.143321	-0.334441	0.001498	0.710389	0.148756	1.49819	0.893944	0	0.069455	-0.535567	-0.55601	-0.289034	-0.249187	0.715851	0.646008	-0.387776	0.355734
DUSP2|1844	-1.24746	2.42381	0.980191	1.34096	-0.299915	-0.4072	1.88699	1.09912	-0.646011	-1.17239	0.154274	0.176271	1.6195	1.29723	0.530415	1.28985	-1.26039	3.44137	-1.36917	-1.19542	-1.448	0	-1.13842	-0.049911	-0.790646	-0.4931	0.192881	-1.10079	0.040899	1.31301	2.24536	1.93179	0.456327	-0.396088	0.023578	2.22534	-0.314867	0.10247	1.01489	0.659886	0.416248	0.39874	-0.686941	-0.78734	-0.391716	0.660418	0.621478	-0.664439	0.578311
TSC22D1|8848	-0.455771	-0.089072	0.846909	0	-0.076535	-0.285832	0.307073	-0.256359	0.283152	-0.088839	0.369435	0.819692	0.557822	0.031885	-0.084195	0.382954	0.359817	0.218827	-0.297983	0.364733	-0.270796	0.131076	-0.225831	0.127341	0.456748	0.198122	0.056655	0.456693	0.332972	0.376322	0.013544	0.263145	0.07659	-0.34559	0.111327	0.38014	0.614077	0.57343	-0.075492	-0.105798	-0.80842	-0.201116	-0.291759	-0.073644	-0.325005	0.099478	0.175685	-0.123149	0.286432
[truncated: 2,394 more rows]
[truncated: 54 more columns]
