# Supplementary material for: DNA defects, epigenetics, and gene expression in cancer-adjacent breast: a study from The Cancer Genome Atlas
Source: NPJ Breast Cancer. 2016 May 4;2:16007–. doi: 10.1038/npjbcancer.2016.7 (PMC5515343; doi:10.1038/npjbcancer.2016.7)
Supplement: Supplementary Table 7 [file npjbcancer20167-s8.xls]

## Sheet: A) miR clusters
Supplemental Table 7. microRNA data. A) Cluster calls and silhouette widths for the 2-cluster NMF solution for miR RPM profiles for n=102 cancer adjacent normals. See Fig. 2B.
mir.order	id	mir.cluster	sil.width
1	TCGA.BH.A1FC.11A	2	0.8712
2	TCGA.E2.A15K.11A	2	0.9586
3	TCGA.BH.A18L.11A	2	0.942
4	TCGA.BH.A1FJ.11B	2	0.9844
5	TCGA.BH.A1F0.11B	2	0.9792
6	TCGA.BH.A1ET.11B	2	0.9923
7	TCGA.BH.A1F2.11A	2	0.9923
8	TCGA.BH.A1F8.11B	2	0.9923
9	TCGA.A7.A0D9.11A	2	0.9936
10	TCGA.BH.A0BZ.11A	2	0.9936
11	TCGA.BH.A1EO.11A	2	0.9936
12	TCGA.E2.A15M.11A	2	0.9936
13	TCGA.BH.A1EN.11A	2	0.9936
14	TCGA.E2.A15I.11A	2	0.9936
15	TCGA.E2.A1IG.11A	2	0.9936
16	TCGA.E9.A1ND.11A	2	0.9936
17	TCGA.E2.A1BC.11A	2	0.9936
18	TCGA.E9.A1R7.11A	2	0.9936
19	TCGA.E9.A1NA.11A	2	0.9936
20	TCGA.E9.A1RB.11A	2	0.9936
21	TCGA.E9.A1NF.11A	2	0.9936
22	TCGA.BH.A0B5.11A	2	0.9936
23	TCGA.A7.A13E.11A	2	0.9936
24	TCGA.GI.A2C8.11A	2	0.9936
25	TCGA.BH.A1F6.11B	2	0.9936
26	TCGA.A7.A0DB.11A	2	0.9936
27	TCGA.BH.A0DD.11A	2	0.9936
28	TCGA.BH.A204.11A	2	0.9936
29	TCGA.A7.A13G.11A	2	0.9936
30	TCGA.E9.A1RF.11A	2	0.9936
31	TCGA.BH.A18P.11A	2	0.9936
32	TCGA.A7.A13F.11A	2	0.9936
33	TCGA.E9.A1NG.11A	2	0.9936
34	TCGA.BH.A209.11A	2	0.9936
35	TCGA.E9.A1RH.11A	2	0.9936
36	TCGA.E2.A158.11A	2	0.9936
37	TCGA.E9.A1RI.11A	2	0.9936
38	TCGA.E9.A1RC.11A	2	0.9936
39	TCGA.E9.A1RD.11A	2	0.9936
40	TCGA.E2.A1LS.11A	2	0.9936
41	TCGA.BH.A1FH.11B	1	0.7904
42	TCGA.BH.A203.11A	1	0.8871
43	TCGA.AC.A23H.11A	1	0.8871
44	TCGA.BH.A18S.11A	1	0.8871
45	TCGA.BH.A18N.11A	1	0.8871
46	TCGA.BH.A1FG.11B	1	0.9884
47	TCGA.BH.A1FE.11B	1	0.99
48	TCGA.BH.A18K.11A	1	0.99
49	TCGA.BH.A0DQ.11A	1	0.99
50	TCGA.BH.A0DL.11A	1	0.99
51	TCGA.E9.A1N4.11A	1	0.99
52	TCGA.AC.A2FB.11A	1	0.99
53	TCGA.E9.A1N9.11A	1	0.99
54	TCGA.BH.A18U.11A	1	0.99
55	TCGA.BH.A0H5.11A	1	0.99
56	TCGA.BH.A0BS.11A	1	0.99
57	TCGA.BH.A0BT.11A	1	0.99
58	TCGA.BH.A0DK.11A	1	0.99
59	TCGA.E2.A1L7.11A	1	0.99
60	TCGA.BH.A0AY.11A	1	0.99
61	TCGA.BH.A1EW.11B	1	0.99
62	TCGA.BH.A0DT.11A	1	0.99
63	TCGA.BH.A0DZ.11A	1	0.99
64	TCGA.BH.A1EU.11A	1	0.99
65	TCGA.AC.A2FM.11B	1	0.99
66	TCGA.E2.A1LB.11A	1	0.99
67	TCGA.BH.A18Q.11A	1	0.99
68	TCGA.BH.A18J.11A	1	0.99
69	TCGA.BH.A0AZ.11A	1	0.99
70	TCGA.BH.A0HK.11A	1	0.99
71	TCGA.BH.A0E1.11A	1	0.99
72	TCGA.BH.A0C0.11A	1	0.99
73	TCGA.GI.A2C9.11A	1	0.99
74	TCGA.E9.A1N5.11A	1	0.99
75	TCGA.BH.A0HA.11A	1	0.99
76	TCGA.A7.A0CE.11A	1	0.99
77	TCGA.BH.A1FB.11A	1	0.99
78	TCGA.BH.A0BC.11A	1	0.99
79	TCGA.BH.A0B7.11A	1	0.99
80	TCGA.BH.A0DP.11A	1	0.99
81	TCGA.BH.A0B3.11B	1	0.99
82	TCGA.BH.A1EV.11A	1	0.99
83	TCGA.BH.A0C3.11A	1	0.99
84	TCGA.E2.A1LH.11A	1	0.99
85	TCGA.BH.A0DV.11A	1	0.99
86	TCGA.BH.A0BV.11A	1	0.99
87	TCGA.BH.A0BW.11A	1	0.99
88	TCGA.BH.A1FM.11B	1	0.99
89	TCGA.BH.A1FU.11A	1	0.99
90	TCGA.E9.A1N6.11A	1	0.99
91	TCGA.BH.A18M.11A	1	0.99
92	TCGA.BH.A0DO.11A	1	0.99
93	TCGA.BH.A0H7.11A	1	0.99
94	TCGA.E2.A153.11A	1	0.99
95	TCGA.BH.A0BQ.11A	1	0.99
96	TCGA.BH.A208.11A	1	0.99
97	TCGA.BH.A0DG.11A	1	0.99
98	TCGA.BH.A0AU.11A	1	0.99
99	TCGA.BH.A1FN.11A	1	0.99
100	TCGA.BH.A1FR.11B	1	0.99
101	TCGA.BH.A0BJ.11A	1	0.99
102	TCGA.BH.A18R.11A	1	0.99

## Sheet: B) miRs UP in c2
Supplemental Table 7. microRNA data. B) miRs that were differentially abundant between the two n=102 normals clusters. miRNAs up in Cluster 2 vs Cluster 1. See Fig. 2B.
miR	score	neum	denom	FC	-1/FC	q.val	mean.RPM	mean.RPM.c1	mean.RPM.c2
miR-133b	2.515	734	291.799	345.852	-0.00289141	0	75.1	0.52	190.71
miR-133a-3p	3.749	1094	291.799	135.371	-0.00738711	0	358.53	6.4	904.34
miR-1	2.245	655	291.799	104.23	-0.00959417	0	466.87	10.93	1173.57
miR-486-3p	2.529	738	291.799	9.27	-0.107875	0	1.95	0.42	4.32
miR-486-5p	3.348	977	291.799	7.976	-0.125376	0	1718.7	425.46	3723.23
miR-451a	3.18	928	291.799	6.915	-0.144613	0	2740.09	750.15	5824.5
miR-144-3p	2.313	675	291.799	5.761	-0.173581	0	15.13	4.92	30.94
miR-144-5p	2.82	823	291.799	5.396	-0.185322	0	512.29	180.88	1025.97
miR-363-3p	2.519	735	291.799	4.729	-0.211461	0	20.33	7.95	39.51
miR-16-2-3p	2.56	747	291.799	4.216	-0.237192	0	9.97	4.21	18.89
miR-378a-3p	3.568	1041	291.799	4.008	-0.249501	0	704.09	315.93	1305.74
miR-20b-5p	2.735	798	291.799	3.978	-0.251383	0	20.06	8.93	37.32
miR-550a-3p	2.868	837	291.799	3.825	-0.261438	0	3.03	1.35	5.64
miR-891a-5p	3.67	1071	291.799	3.798	-0.263296	0	5.74	2.67	10.49
miR-551b-3p	2.757	804.5	291.799	3.761	-0.265887	0	7.63	3.34	14.27
miR-224-5p	3.711	1083	291.799	3.72	-0.268817	0	87.18	38.79	162.19
miR-15b-3p	2.485	725	291.799	3.665	-0.272851	0	20.75	9.67	37.94
miR-378a-5p	3.931	1147	291.799	3.511	-0.284819	0	254.76	123.07	458.89
miR-452-3p	3.592	1048	291.799	3.489	-0.286615	0	9.45	4.43	17.24
miR-1228-5p	2.503	730.5	291.799	3.428	-0.291715	0	0.82	0.36	1.54
miR-215-5p	3.79	1106	291.799	3.262	-0.30656	0	13.42	6.98	23.39
miR-224-3p	3.598	1050	291.799	3.257	-0.307031	0	7.49	3.55	13.59
miR-3648	1.347	393	291.799	3.242	-0.308452	0.348	0.4	0.2	0.7
miR-193b-5p	3.324	970	291.799	3.191	-0.313381	0	13.17	6.75	23.12
miR-885-5p	0.98	286	291.799	3.191	-0.313381	2.405	1.18	0.63	2.05
miR-335-5p	2.519	735	291.799	3.137	-0.318776	0	81.59	42.64	141.95
miR-335-3p	3.578	1044	291.799	3.087	-0.323939	0	288.52	149.99	503.23
miR-517a-3p	1.693	494	291.799	3.054	-0.327439	0	0.78	0.43	1.34
miR-517b-3p	1.693	494	291.799	3.054	-0.327439	0	0.78	0.43	1.34
miR-518b	1.84	537	291.799	2.963	-0.337496	0	0.56	0.31	0.96
miR-1228-3p	2.539	741	291.799	2.882	-0.346981	0	1.2	0.6	2.13
miR-942-5p	1.899	554	291.799	2.783	-0.359324	0	6.04	3.44	10.06
miR-22-5p	3.626	1058	291.799	2.743	-0.364564	0	24.81	13.89	41.72
miR-452-5p	3.705	1081	291.799	2.738	-0.36523	0	177.48	100.85	296.26
miR-193b-3p	3.801	1109	291.799	2.736	-0.365497	0	124.57	69.34	210.17
miR-365a-3p	3.814	1113	291.799	2.71	-0.369004	0	274.72	153.26	463
miR-624-5p	2.409	703	291.799	2.461	-0.406339	0	1.23	0.74	2
miR-652-3p	3.814	1113	291.799	2.442	-0.4095	0	35.72	22.36	56.42
miR-16-5p	1.988	580	291.799	2.436	-0.410509	0	554.56	347.28	875.83
miR-642a-5p	1.779	519	291.799	2.391	-0.418235	0	4.98	3.12	7.85
miR-484	3.485	1017	291.799	2.338	-0.427716	0	70.78	45.43	110.06
miR-3200-3p	2.135	623	291.799	2.295	-0.43573	0	1.77	1.15	2.73
miR-365a-5p	2.241	654	291.799	2.276	-0.439367	0	1.04	0.68	1.6
miR-512-3p	1.715	500.5	291.799	2.215	-0.451467	0	0.51	0.34	0.79
miR-15b-5p	1.33	388	291.799	2.213	-0.451875	0.348	131.11	87.22	199.14
miR-378c	2.491	727	291.799	2.171	-0.460617	0	17.03	11.43	25.71
miR-185-5p	2.252	657	291.799	2.159	-0.463177	0	53.09	36.18	79.31
miR-675-3p	2.413	704	291.799	2.131	-0.469263	0	103.71	69.64	156.5
miR-548j-5p	1.672	488	291.799	2.13	-0.469484	0	0.32	0.21	0.48
miR-18a-5p	1.967	574	291.799	2.125	-0.470588	0	4.65	3.21	6.88
miR-425-5p	2.087	609	291.799	2.11	-0.473934	0	251.82	172.28	375.1
miR-18a-3p	1.534	447.5	291.799	2.083	-0.480077	0.133	0.89	0.6	1.34
miR-126-3p	2.906	848	291.799	2.071	-0.482859	0	6040.47	4101.26	9046.25
miR-22-3p	3.996	1166	291.799	2.057	-0.486145	0	102981	71729.1	151420
miR-24-2-5p	3.071	896	291.799	2.054	-0.486855	0	30.55	20.83	45.61
miR-143-5p	2.361	689	291.799	2.05	-0.487805	0	124.56	85.79	184.67
miR-3613-3p	2.718	793	291.799	2.046	-0.488759	0	1.09	0.76	1.62
miR-511-5p	2.937	857	291.799	2.038	-0.490677	0	28.36	19.18	42.59
miR-139-5p	3.379	986	291.799	2.001	-0.49975	0	343.58	241.37	502
miR-185-3p	1.767	515.5	291.799	1.988	-0.503018	0	2.87	2.02	4.19
miR-1226-3p	2.31	674	291.799	1.987	-0.503271	0	0.95	0.67	1.38
miR-3615	1.549	452	291.799	1.937	-0.516262	0.133	2.46	1.75	3.56
miR-491-3p	2.149	627	291.799	1.934	-0.517063	0	1.08	0.77	1.56
miR-223-3p	2.738	799	291.799	1.921	-0.520562	0	211.52	154.53	299.85
miR-95-3p	0.912	266	291.799	1.898	-0.52687	3.251	4.06	2.96	5.77
miR-29b-2-5p	3.029	884	291.799	1.886	-0.530223	0	60.17	43.47	86.06
miR-1224-5p	1.056	308	291.799	1.886	-0.530223	1.514	0.38	0.29	0.51
miR-877-5p	1.779	519	291.799	1.862	-0.537057	0	0.51	0.38	0.71
miR-362-5p	3.084	900	291.799	1.86	-0.537634	0	9.55	7.04	13.44
miR-340-3p	2.224	649	291.799	1.831	-0.54615	0	5.97	4.39	8.42
miR-550a-5p	1.477	431	291.799	1.817	-0.550358	0.133	3.73	2.75	5.24
miR-29c-5p	2.752	803	291.799	1.814	-0.551268	0	46.89	34.66	65.84
miR-454-3p	2.207	644	291.799	1.81	-0.552486	0	3.95	2.95	5.51
miR-421	2.056	600	291.799	1.807	-0.553403	0	1.17	0.91	1.56
miR-190a-5p	2.399	700	291.799	1.805	-0.554017	0	6.68	4.92	9.41
miR-324-5p	1.977	577	291.799	1.805	-0.554017	0	20.1	14.83	28.26
miR-326	2.289	668	291.799	1.801	-0.555247	0	25.43	18.75	35.79
miR-223-5p	1.875	547	291.799	1.783	-0.560852	0	3.06	2.37	4.14
miR-616-3p	1.748	510	291.799	1.752	-0.570776	0	1.11	0.82	1.55
miR-145-5p	2.735	798	291.799	1.746	-0.572738	0	7078.43	5323.44	9798.68
miR-139-3p	3.125	912	291.799	1.732	-0.577367	0	78.24	59.38	107.47
miR-504-5p	2.635	769	291.799	1.731	-0.577701	0	2.2	1.6	3.13
miR-616-5p	1.525	445	291.799	1.719	-0.581734	0.133	1.8	1.38	2.45
miR-106a-5p	1.295	378	291.799	1.719	-0.581734	0.348	12.09	9.33	16.39
miR-584-5p	2.536	740	291.799	1.718	-0.582072	0	127.12	97.83	172.53
miR-217	0.829	242	291.799	1.713	-0.583771	4.544	23.57	18.23	31.85
miR-193a-5p	3.156	921	291.799	1.703	-0.587199	0	1033.14	799.82	1394.78
miR-589-3p	1.676	489	291.799	1.701	-0.587889	0	2.13	1.64	2.89
miR-15a-5p	2.814	821	291.799	1.693	-0.590667	0	85.91	66.43	116.1
miR-301a-3p	1.69	493	291.799	1.691	-0.591366	0	3.74	2.86	5.1
miR-887-3p	2.419	706	291.799	1.685	-0.593472	0	5.36	4.11	7.3
miR-339-5p	2.289	668	291.799	1.679	-0.595593	0	50.86	39.45	68.55
miR-2355-3p	2.193	640	291.799	1.671	-0.598444	0	2.7	2.05	3.71
miR-103a-2-5p	1.777	518.5	291.799	1.669	-0.599161	0	1.2	0.89	1.67
miR-3614-5p	1.912	558	291.799	1.654	-0.604595	0	1.21	0.98	1.57
miR-1307-3p	2.988	872	291.799	1.645	-0.607903	0	607.18	474	813.6
miR-345-5p	1.72	502	291.799	1.644	-0.608273	0	11.75	9.32	15.52
miR-500a-5p	2.125	620	291.799	1.636	-0.611247	0	2.6	2.05	3.45
miR-500b-5p	2.125	620	291.799	1.636	-0.611247	0	2.6	2.05	3.45
miR-532-3p	2.31	674	291.799	1.63	-0.613497	0	33.55	26.17	45
miR-93-3p	2.306	673	291.799	1.62	-0.617284	0	8.58	6.77	11.4
miR-615-3p	2.039	595	291.799	1.62	-0.617284	0	5.2	4.07	6.94
miR-628-3p	1.151	336	291.799	1.613	-0.619963	1.067	0.74	0.55	1.03
miR-940	2.156	629	291.799	1.612	-0.620347	0	1.41	1.13	1.84
miR-372-3p	1.263	368.5	291.799	1.608	-0.621891	0.725	NA	NA	NA
miR-23a-5p	1.513	441.5	291.799	1.605	-0.623053	0.133	6.55	4.91	9.1
miR-197-3p	2.56	747	291.799	1.597	-0.626174	0	412.59	323.74	550.3
miR-505-5p	2.584	754	291.799	1.59	-0.628931	0	11.77	9.38	15.47
miR-3677-3p	2.61	761.5	291.799	1.584	-0.631313	0	2.88	2.27	3.82
miR-501-5p	2.202	642.5	291.799	1.58	-0.632911	0	1.59	1.28	2.07
miR-585-3p	0.805	235	291.799	1.576	-0.634518	4.544	1.1	0.93	1.36
miR-211-5p	2.01	586.5	291.799	1.573	-0.635728	0	0.54	0.43	0.73
miR-708-5p	2.2	642	291.799	1.569	-0.637349	0	24.93	19.97	32.6
miR-574-3p	2.07	604	291.799	1.556	-0.642674	0	165.2	131.71	217.11
miR-483-3p	1.378	402	291.799	1.544	-0.647668	0.348	13.42	10.73	17.59
miR-760	1.65	481.5	291.799	1.541	-0.648929	0	0.55	0.44	0.71
miR-505-3p	2.361	689	291.799	1.534	-0.65189	0	39.25	31.78	50.82
miR-126-5p	2.248	656	291.799	1.522	-0.65703	0	494.33	400.88	639.18
miR-24-3p	2.711	791	291.799	1.516	-0.659631	0	1371.5	1126.53	1751.21
let-7i-3p	2.008	586	291.799	1.515	-0.660066	0	164.47	135.66	209.14
miR-148b-5p	1.432	418	291.799	1.501	-0.666223	0.244	0.74	0.61	0.94
miR-107	1.936	565	291.799	1.499	-0.667111	0	41.55	34.26	52.86
miR-1270	1.331	388.5	291.799	1.496	-0.668449	0.348	1.66	1.37	2.11
miR-7-5p	1.145	334	291.799	1.489	-0.671592	1.067	0.41	0.34	0.51
miR-1306-3p	1.366	398.5	291.799	1.483	-0.674309	0.348	0.99	0.83	1.23
miR-491-5p	1.892	552	291.799	1.478	-0.67659	0	5.56	4.64	6.98
miR-708-3p	2.162	631	291.799	1.476	-0.677507	0	60.92	50.78	76.63
miR-502-5p	0.884	258	291.799	1.462	-0.683995	3.251	0.44	0.36	0.57
miR-142-5p	0.853	249	291.799	1.443	-0.693001	4.544	32.94	28.04	40.54
miR-193a-3p	1.642	479	291.799	1.441	-0.693963	0	14.76	12.37	18.48
miR-3928-3p	1.088	317.5	291.799	1.437	-0.695894	1.514	1.28	1.09	1.58
miR-140-5p	1.899	554	291.799	1.433	-0.697837	0	60.24	50.79	74.89
miR-24-1-5p	1.988	580	291.799	1.418	-0.705219	0	9.22	7.78	11.46
miR-23b-5p	1.376	401.5	291.799	1.417	-0.705716	0.348	0.62	0.51	0.79
miR-338-3p	1.827	533	291.799	1.415	-0.706714	0	248.42	214.22	301.43
miR-1229-3p	1.165	340	291.799	1.401	-0.713776	1.067	0.41	0.34	0.53
miR-331-5p	1.361	397	291.799	1.386	-0.721501	0.348	1.97	1.69	2.41
miR-186-5p	2.265	661	291.799	1.378	-0.725689	0	357.06	310.23	429.65
miR-576-5p	1.566	457	291.799	1.377	-0.726216	0.133	11.89	10.29	14.38
miR-1976	1.206	352	291.799	1.377	-0.726216	0.725	8.87	7.75	10.62
miR-627-5p	1.179	344	291.799	1.377	-0.726216	1.067	1.29	1.1	1.59
miR-2355-5p	2.073	605	291.799	1.37	-0.729927	0	54.85	47.06	66.92
miR-935	1.374	401	291.799	1.368	-0.730994	0.348	2.78	2.37	3.41
miR-628-5p	1.275	372	291.799	1.367	-0.731529	0.725	25.83	22.26	31.36
miR-3614-3p	1.076	314	291.799	1.367	-0.731529	1.514	0.57	0.49	0.69
miR-501-3p	2.063	602	291.799	1.36	-0.735294	0	38.15	33.27	45.72
miR-338-5p	1.494	436	291.799	1.348	-0.74184	0.133	2.86	2.5	3.43
miR-483-5p	1.151	336	291.799	1.338	-0.747384	1.067	5.94	5.13	7.2
miR-26b-5p	1.295	378	291.799	1.318	-0.758725	0.348	849.09	742.03	1015.03
miR-214-3p	1.361	397	291.799	1.312	-0.762195	0.348	8.67	7.7	10.19
miR-93-5p	1.559	455	291.799	1.306	-0.765697	0.133	2536.96	2245.14	2989.28
miR-188-3p	0.946	276	291.799	1.306	-0.765697	3.251	0.59	0.52	0.69
let-7e-3p	1.837	536	291.799	1.305	-0.766284	0	22.91	20.05	27.33
miR-27b-5p	1.576	460	291.799	1.294	-0.772798	0	6.94	6.14	8.17
miR-331-3p	1.809	528	291.799	1.292	-0.773994	0	17.52	15.36	20.86
miR-29b-3p	1.515	442	291.799	1.289	-0.775795	0.133	398.96	352.47	471.01
miR-605-5p	1.174	342.5	291.799	1.283	-0.779423	1.067	1.06	0.93	1.26
miR-3613-5p	1.035	302	291.799	1.283	-0.779423	1.514	5.87	5.2	6.92
miR-1296-5p	1.731	505	291.799	1.282	-0.780031	0	10.04	8.95	11.74
miR-3682-3p	0.824	240.5	291.799	1.28	-0.78125	4.544	0.55	0.5	0.63
miR-1249	1.223	357	291.799	1.275	-0.784314	0.725	3.71	3.27	4.39
miR-1301-3p	1.45	423	291.799	1.272	-0.786164	0.244	4.17	3.72	4.88
miR-188-5p	1.143	333.5	291.799	1.272	-0.786164	1.067	0.58	0.54	0.65
miR-526b-5p	0.896	261.5	291.799	1.268	-0.788644	3.251	1.84	1.64	2.15
miR-130b-3p	1.265	369	291.799	1.25	-0.8	0.725	4.32	3.88	5
miR-425-3p	1.522	444	291.799	1.235	-0.809717	0.133	6.18	5.58	7.1
miR-143-3p	1.289	376	291.799	1.231	-0.812348	0.725	97134.7	88957.1	109810
miR-34b-3p	0.954	278.5	291.799	1.23	-0.813008	2.405	2.06	1.9	2.31
miR-152-3p	1.775	518	291.799	1.229	-0.81367	0	287.29	260.69	328.52
miR-500a-3p	1.871	546	291.799	1.226	-0.815661	0	186.41	170.39	211.23
miR-589-5p	1.737	507	291.799	1.226	-0.815661	0	46.02	41.73	52.67
miR-26b-3p	1.337	390	291.799	1.226	-0.815661	0.348	37.4	34.06	42.58
miR-192-3p	1.025	299	291.799	1.224	-0.816993	2.405	1.31	1.2	1.49
miR-214-5p	0.888	259	291.799	1.222	-0.818331	3.251	24.28	22.01	27.79
miR-4326	1.018	297	291.799	1.216	-0.822368	2.405	2.17	2	2.45
miR-374b-5p	1.456	425	291.799	1.207	-0.8285	0.244	75.31	68.65	85.64
miR-17-5p	0.99	289	291.799	1.205	-0.829876	2.405	225.14	205.83	255.06
miR-744-3p	1.511	441	291.799	1.19	-0.840336	0.133	14.43	13.29	16.19
miR-502-3p	1.227	358	291.799	1.189	-0.841043	0.725	6.47	5.96	7.25
miR-324-3p	1.755	512	291.799	1.182	-0.846024	0	14.69	13.54	16.47
miR-328-3p	1.422	415	291.799	1.17	-0.854701	0.244	92.45	85.13	103.8
miR-27a-3p	1.241	362	291.799	1.169	-0.855432	0.725	800.48	732.02	906.6
let-7a-2-3p	1.169	341	291.799	1.169	-0.855432	1.067	13.19	12.14	14.83
miR-33b-5p	0.864	252	291.799	1.168	-0.856164	4.544	1.12	1.04	1.24
miR-660-5p	1.525	445	291.799	1.167	-0.856898	0.133	24.01	22.58	26.23
miR-337-3p	1.265	369	291.799	1.165	-0.858369	0.725	143.79	134.01	158.94
miR-431-5p	1.253	365.5	291.799	1.162	-0.860585	0.725	1.05	0.96	1.19
let-7d-5p	1.165	340	291.799	1.16	-0.862069	1.067	157.9	147.28	174.37
miR-140-3p	1.943	567	291.799	1.154	-0.866551	0	1536.2	1448.31	1672.42
miR-27b-3p	1.073	313	291.799	1.152	-0.868056	1.514	626.11	582.71	693.37
miR-939-5p	0.92	268.5	291.799	1.149	-0.870322	3.251	0.64	0.6	0.71
miR-151a-5p	1.432	418	291.799	1.142	-0.875657	0.244	57.18	53.67	62.63
miR-1287-5p	1.247	364	291.799	1.141	-0.876424	0.725	32.92	30.75	36.29
miR-582-5p	1.271	371	291.799	1.14	-0.877193	0.725	4.68	4.4	5.12
miR-191-5p	0.833	243	291.799	1.131	-0.884173	4.544	527.78	496.62	576.08
miR-320a	1.289	376	291.799	1.122	-0.891266	0.725	671.7	635.92	727.16
let-7d-3p	1.522	444	291.799	1.116	-0.896057	0.133	365.4	343.29	399.67
miR-99b-5p	1.217	355	291.799	1.116	-0.896057	0.725	30689.4	28987.2	33327.8
miR-145-3p	1.131	330	291.799	1.114	-0.897666	1.067	91.75	86.32	100.17
let-7f-1-3p	0.954	278.5	291.799	1.114	-0.897666	2.405	2.01	1.9	2.18
let-7g-5p	0.833	243	291.799	1.111	-0.90009	4.544	524.71	499.36	564
miR-98-5p	1.049	306	291.799	1.11	-0.900901	1.514	36.41	34.83	38.86
miR-23a-3p	0.949	277	291.799	1.105	-0.904977	2.405	3539.52	3340.52	3847.97
miR-191-3p	0.802	234	291.799	1.097	-0.911577	4.544	1.86	1.8	1.96
miR-130b-5p	0.966	282	291.799	1.09	-0.917431	2.405	5.46	5.2	5.86
miR-150-3p	1.218	355.5	291.799	1.081	-0.925069	0.725	3.43	3.26	3.69
miR-10a-3p	0.987	288	291.799	1.074	-0.931099	2.405	2.46	2.37	2.61
miR-874-3p	0.888	259	291.799	1.072	-0.932836	3.251	38.81	37.46	40.92
miR-376a-5p	0.942	275	291.799	1.069	-0.935454	3.251	1.78	1.73	1.86
miR-34a-3p	0.829	242	291.799	1.066	-0.938086	4.544	0.52	0.51	0.53
miR-10b-5p	0.805	235	291.799	1.066	-0.938086	4.544	262960	256995	272205
miR-10a-5p	1.127	329	291.799	1.064	-0.93985	1.067	39377.4	38260.8	41108.1
miR-532-5p	1.049	306	291.799	1.064	-0.93985	1.514	584.79	573.24	602.69
miR-1258	0.953	278	291.799	1.061	-0.942507	2.405	6.04	5.88	6.29
miR-103a-3p	0.778	227	291.799	1.042	-0.959693	5.3	12427.8	12214.3	12758.8
miR-766-3p	0.857	250	291.799	1.04	-0.961538	4.544	5.92	5.68	6.3
miR-423-3p	1.086	317	291.799	1.038	-0.963391	1.514	82.09	80.41	84.69
miR-10b-3p	0.96	280	291.799	1.034	-0.967118	2.405	44.15	43.56	45.06
miR-150-5p	1.271	371	291.799	1.029	-0.971817	0.725	944.22	923.55	976.25
miR-361-5p	0.877	256	291.799	1.005	-0.995025	3.251	208.52	206.88	211.05
miR-1247-5p	1.247	364	291.799	0.943	-1.06045	0.725	18.33	18.72	17.72
miR-654-3p	0.805	235	291.799	0.931	-1.07411	4.544	47.27	47.63	46.7
miR-323b-3p	0.867	253	291.799	0.605	-1.65289	4.544	4.88	5.73	3.55

## Sheet: miRs DN in c2
Supplemental Table 7. microRNA data. C) miRs that were differentially abundant between the two n=102 normals clusters. miRNAs down in Cluster 2 vs Cluster 1. See Fig. 2B.
miR	score	neum	denom	FC	-1/FC	q.val	mean.RPM	mean.RPM.c1	mean.RPM.c2
miR-1251-5p	-0.984	-287	291.799	0.097	-10.3093	2.405	0.26	0.4	0.04
miR-135a-5p	-2.447	-714	291.799	0.119	-8.40336	0	4.09	6.23	0.76
miR-184	-1.301	-379.5	291.799	0.206	-4.85437	0.348	6.69	9.69	2.04
miR-141-3p	-3.3	-963	291.799	0.229	-4.36681	0	233.4	335.45	75.23
miR-200a-3p	-3.537	-1032	291.799	0.242	-4.13223	0	75	106.99	25.43
miR-190b	-2.274	-663.5	291.799	0.244	-4.09836	0	2.25	3.21	0.76
miR-488-5p	-2.07	-604	291.799	0.248	-4.03226	0	0.45	0.64	0.15
miR-31-5p	-2.539	-741	291.799	0.252	-3.96825	0	4.12	5.89	1.38
miR-141-5p	-3.636	-1061	291.799	0.258	-3.87597	0	224.49	319.06	77.91
miR-200a-5p	-3.65	-1065	291.799	0.259	-3.861	0	171.38	244.1	58.68
miR-200b-5p	-3.163	-923	291.799	0.275	-3.63636	0	10.3	14.37	4
miR-375	-3.077	-898	291.799	0.277	-3.61011	0	5232.96	7297.45	2033.01
miR-200b-3p	-3.653	-1066	291.799	0.281	-3.55872	0	236.36	330.61	90.26
miR-429	-3.105	-906	291.799	0.283	-3.53357	0	22.26	30.98	8.75
miR-203a	-3.605	-1052	291.799	0.289	-3.46021	0	1736.39	2429.64	661.84
miR-200c-3p	-3.718	-1085	291.799	0.29	-3.44828	0	4344.68	6071.16	1668.63
miR-9-3p	-2.21	-645	291.799	0.29	-3.44828	0	1.36	1.91	0.5
miR-934	-2.418	-705.5	291.799	0.301	-3.32226	0	1.27	1.8	0.46
miR-2115-3p	-1.412	-412	291.799	0.302	-3.31126	0.133	0.82	1.12	0.35
miR-9-5p	-2.601	-759	291.799	0.307	-3.25733	0	865.18	1198.72	348.19
miR-577	-1.347	-393	291.799	0.307	-3.25733	0.244	4.97	6.71	2.26
miR-196a-5p	-3.036	-886	291.799	0.316	-3.16456	0	98.55	135.05	41.97
miR-1295a	-2.786	-813	291.799	0.322	-3.10559	0	2.67	3.63	1.18
miR-205-3p	-2.807	-819	291.799	0.332	-3.01205	0	2.06	2.83	0.85
miR-135b-5p	-2.618	-764	291.799	0.342	-2.92398	0	4.79	6.52	2.1
miR-200c-5p	-3.009	-878	291.799	0.357	-2.80112	0	14.13	19.1	6.44
miR-31-3p	-2.389	-697	291.799	0.37	-2.7027	0	2.91	3.9	1.38
miR-450b-5p	-2.053	-599	291.799	0.371	-2.69542	0	16.02	21.28	7.87
miR-132-5p	-1.482	-432.5	291.799	0.375	-2.66667	0.133	3.47	4.6	1.71
miR-542-3p	-2.173	-634	291.799	0.382	-2.6178	0	235.5	311.7	117.39
miR-424-3p	-1.837	-536	291.799	0.388	-2.57732	0	3.99	5.26	2.01
miR-3065-3p	-2.824	-824	291.799	0.398	-2.51256	0	13.39	17.65	6.78
miR-380-5p	-1.366	-398.5	291.799	0.419	-2.38663	0.244	0.66	0.87	0.35
miR-424-5p	-1.289	-376	291.799	0.431	-2.32019	0.348	152.95	196.24	85.84
miR-219a-5p	-1.145	-334	291.799	0.434	-2.30415	0.725	0.48	0.61	0.28
miR-508-3p	-2.156	-629	291.799	0.436	-2.29358	0	5.94	7.71	3.21
miR-132-3p	-1.662	-485	291.799	0.452	-2.21239	0	100.03	127.22	57.88
miR-514a-3p	-0.968	-282.5	291.799	0.456	-2.19298	2.405	1.74	2.22	1
miR-181c-5p	-3.184	-929	291.799	0.457	-2.18818	0	37.98	48.1	22.3
miR-138-5p	-1.085	-316.5	291.799	0.457	-2.18818	1.067	0.54	0.69	0.3
miR-181d-5p	-3.225	-941	291.799	0.462	-2.1645	0	14.88	18.93	8.61
miR-542-5p	-1.374	-401	291.799	0.463	-2.15983	0.244	3.17	4.02	1.85
miR-299-3p	-1.371	-400	291.799	0.463	-2.15983	0.244	0.89	1.16	0.47
miR-205-5p	-1.84	-537	291.799	0.471	-2.12314	0	6904.69	8699.8	4122.28
miR-148a-5p	-3.334	-973	291.799	0.472	-2.11864	0	28.66	36.38	16.68
miR-146b-3p	-2.348	-685	291.799	0.487	-2.05339	0	129.44	164.01	75.87
miR-129-5p	-1.282	-374	291.799	0.49	-2.04082	0.348	6.73	8.42	4.11
miR-383-5p	-1.902	-555	291.799	0.492	-2.03252	0	4.33	5.46	2.58
miR-183-5p	-2.19	-639	291.799	0.494	-2.02429	0	2430.58	3058.99	1456.55
miR-181c-3p	-3.197	-933	291.799	0.508	-1.9685	0	23.96	29.7	15.05
miR-92a-1-5p	-1.549	-452	291.799	0.51	-1.96078	0	2.76	3.4	1.77
miR-3065-5p	-0.843	-246	291.799	0.511	-1.95695	3.251	0.82	1	0.54
miR-34c-3p	-1.953	-570	291.799	0.512	-1.95312	0	3.46	4.29	2.16
miR-26a-1-3p	-1.049	-306	291.799	0.517	-1.93424	1.514	5.57	7	3.37
miR-146b-5p	-2.265	-661	291.799	0.518	-1.9305	0	413.47	514.48	256.9
miR-19b-1-5p	-1.998	-583	291.799	0.521	-1.91939	0	4.82	5.99	3.03
miR-450a-5p	-0.97	-283	291.799	0.526	-1.90114	2.405	10.37	12.7	6.75
miR-1262	-2.147	-626.5	291.799	0.531	-1.88324	0	1.74	2.12	1.15
miR-342-3p	-2.252	-657	291.799	0.533	-1.87617	0	173.14	212.6	111.98
miR-187-3p	-1.124	-328	291.799	0.533	-1.87617	0.725	6	7.31	3.98
miR-194-3p	-1.127	-329	291.799	0.544	-1.83824	0.725	0.9	1.11	0.59
miR-493-3p	-1.343	-392	291.799	0.551	-1.81488	0.244	1.38	1.7	0.87
miR-182-5p	-1.988	-580	291.799	0.555	-1.8018	0	10035.7	12233.9	6628.39
miR-3917	-0.93	-271.5	291.799	0.555	-1.8018	2.405	0.9	1.05	0.66
miR-148a-3p	-2.234	-652	291.799	0.556	-1.79856	0	29397.2	35626.5	19741.7
miR-136-3p	-1.415	-413	291.799	0.564	-1.77305	0.133	14.12	17	9.66
miR-656-3p	-1.203	-351	291.799	0.582	-1.71821	0.725	1.4	1.64	1.02
miR-3913-5p	-2.241	-654	291.799	0.585	-1.7094	0	2.18	2.63	1.5
miR-181b-5p	-2.029	-592	291.799	0.589	-1.69779	0	164.25	195.52	115.79
miR-342-5p	-1.707	-498	291.799	0.591	-1.69205	0	9.02	10.85	6.19
miR-381-3p	-1.83	-534	291.799	0.593	-1.68634	0	70.47	83.98	49.54
miR-455-5p	-2.306	-673	291.799	0.597	-1.67504	0	17.72	21.18	12.35
miR-21-3p	-1.426	-416	291.799	0.597	-1.67504	0.133	627.1	739.91	452.25
miR-21-5p	-2.012	-587	291.799	0.599	-1.66945	0	58191.1	70224.1	39540
miR-146a-5p	-2.06	-601	291.799	0.6	-1.66667	0	98.81	118.87	67.71
miR-410-3p	-0.884	-258	291.799	0.602	-1.66113	3.251	14.27	16.95	10.12
miR-30a-5p	-3.232	-943	291.799	0.608	-1.64474	0	49024.2	58160.7	34862.8
miR-382-5p	-0.812	-237	291.799	0.617	-1.62075	3.251	35.14	41.49	25.3
let-7b-5p	-2.615	-763	291.799	0.62	-1.6129	0	37098.7	43757.3	26777.9
miR-411-5p	-1.148	-335	291.799	0.633	-1.57978	0.725	11.08	12.98	8.15
miR-34c-5p	-1.624	-474	291.799	0.635	-1.5748	0	7.96	9.37	5.78
miR-320c	-0.949	-277	291.799	0.635	-1.5748	2.405	1.24	1.45	0.93
miR-100-5p	-2.587	-755	291.799	0.638	-1.5674	0	10922.3	12756.4	8079.5
miR-1291	-0.891	-260	291.799	0.638	-1.5674	2.405	0.68	0.78	0.52
miR-493-5p	-0.901	-263	291.799	0.639	-1.56495	2.405	4.29	5.03	3.15
miR-17-3p	-2.491	-727	291.799	0.64	-1.5625	0	123.65	144.88	90.74
miR-889-3p	-0.884	-258	291.799	0.645	-1.55039	3.251	18.39	21.45	13.66
miR-101-3p	-2.097	-612	291.799	0.649	-1.54083	0	12761.5	14743.5	9689.37
miR-30d-3p	-1.751	-511	291.799	0.652	-1.53374	0	5.14	5.94	3.92
miR-99a-5p	-2.471	-721	291.799	0.657	-1.52207	0	3042.86	3515.82	2309.78
miR-379-5p	-1.432	-418	291.799	0.67	-1.49254	0.133	1701.45	1959.89	1300.88
miR-3607-3p	-0.733	-214	291.799	0.67	-1.49254	5.3	64.13	72.74	50.8
miR-134-5p	-0.942	-275	291.799	0.675	-1.48148	2.405	696.46	798.09	538.94
miR-96-5p	-0.751	-219	291.799	0.676	-1.47929	4.544	4.63	5.31	3.56
miR-219a-1-3p	-1.203	-351	291.799	0.677	-1.4771	0.725	1.41	1.64	1.06
miR-195-5p	-1.95	-569	291.799	0.678	-1.47493	0	117.06	133.28	91.91
miR-125b-1-3p	-1.093	-319	291.799	0.678	-1.47493	1.067	1.66	1.92	1.27
miR-125b-2-3p	-2.31	-674	291.799	0.683	-1.46413	0	58.55	67.15	45.21
miR-598-3p	-1.151	-336	291.799	0.694	-1.44092	0.725	13.65	15.52	10.75
miR-509-3p	-1.169	-341	291.799	0.7	-1.42857	0.725	3.71	4.2	2.94
miR-181a-5p	-1.395	-407	291.799	0.701	-1.42653	0.133	1090.83	1232.15	871.79
miR-127-3p	-0.966	-282	291.799	0.705	-1.41844	2.405	1126.14	1276.89	892.46
let-7c-5p	-2.183	-637	291.799	0.713	-1.40252	0	8145.46	9226.89	6469.26
miR-548v	-0.877	-256	291.799	0.714	-1.40056	3.251	1	1.11	0.82
miR-3127-5p	-1.148	-335	291.799	0.722	-1.38504	0.725	4.38	4.93	3.52
miR-30c-2-3p	-1.974	-576	291.799	0.728	-1.37363	0	92.94	105.02	74.22
miR-130a-3p	-1.33	-388	291.799	0.73	-1.36986	0.244	137.15	152.83	112.84
miR-181a-3p	-1.888	-551	291.799	0.731	-1.36799	0	128.69	143.28	106.07
miR-625-3p	-1.782	-520	291.799	0.731	-1.36799	0	217.14	244.29	175.06
miR-651-5p	-0.798	-233	291.799	0.739	-1.35318	4.544	1.45	1.61	1.21
miR-30a-3p	-2.09	-610	291.799	0.752	-1.32979	0	23587.7	26112.6	19674.2
miR-221-5p	-1.179	-344	291.799	0.76	-1.31579	0.725	1.54	1.69	1.31
let-7a-5p	-1.35	-394	291.799	0.762	-1.31234	0.244	39290.6	43571.2	32655.8
miR-30e-5p	-1.001	-292	291.799	0.764	-1.3089	1.514	5362.88	5888.52	4548.13
miR-125b-5p	-1.151	-336	291.799	0.772	-1.29534	0.725	2685.57	2941	2289.65
miR-155-5p	-0.792	-231	291.799	0.782	-1.27877	4.544	168.27	185.94	140.89
miR-30d-5p	-1.58	-461	291.799	0.791	-1.26422	0	8130.96	8855.74	7007.54
miR-19a-3p	-0.798	-233	291.799	0.791	-1.26422	4.544	14.18	15.31	12.42
miR-1468-5p	-1.316	-384	291.799	0.792	-1.26263	0.244	13.57	14.77	11.71
miR-199a-3p	-0.901	-263	291.799	0.824	-1.21359	2.405	4184.98	4482.27	3724.17
miR-199b-3p	-0.894	-261	291.799	0.824	-1.21359	2.405	4166.94	4463.54	3707.21
miR-222-3p	-0.853	-249	291.799	0.829	-1.20627	3.251	50.13	53.53	44.85
miR-29a-3p	-0.805	-235	291.799	0.844	-1.18483	3.251	7757.01	8238.67	7010.43
miR-339-3p	-0.853	-249	291.799	0.847	-1.18064	3.251	7.04	7.54	6.27
miR-28-5p	-0.963	-281	291.799	0.865	-1.15607	2.405	98.34	103.35	90.58
miR-30e-3p	-1.813	-529	291.799	0.868	-1.15207	0	9890.81	10407.7	9089.64
miR-28-3p	-1.456	-425	291.799	0.869	-1.15075	0.133	6695.9	7058.96	6133.14
miR-99a-3p	-0.829	-242	291.799	0.874	-1.14416	3.251	9.43	9.88	8.74
miR-151a-3p	-1.155	-337	291.799	0.879	-1.13766	0.725	1675.48	1766.79	1533.94
miR-181a-2-3p	-1.155	-337	291.799	0.891	-1.12233	0.725	733.85	764.08	686.98
miR-92a-3p	-0.977	-285	291.799	0.905	-1.10497	2.405	10453	10781.9	9943.18
miR-20a-5p	-0.764	-223	291.799	0.92	-1.08696	4.544	145.88	149.67	140.01
miR-944	-3.033	-885	291.799	0.941	-1.0627	0	4.69	4.79	4.54
